# Supplementary material for: Effect of the macroalgae Asparagopsis taxiformis on methane production and rumen microbiome assemblage
Source: Anim Microbiome. 2019 Feb 12;1:3. doi: 10.1186/s42523-019-0004-4 (PMC7803124; doi:10.1186/s42523-019-0004-4)
Supplement: Supplementary file 1 — Table S1. Quality filtering and OTU distribution at each incubation time. Table S2. Diversity indices at each incubation time. Figures S1A., S1B, S1C Rarefaction curves of equilibration, control and A. taxiformis amended vessels respectively. Figure S2. Principle Coordinate Analysis plot. Table S3. OTU table. Table S4. Raw sequence barcodes for archived 16S rRNA gene amplicon data. Table S5. Results of AMOVA and HOMOVA statistical tests. (XLSX 3751 kb) [file 42523_2019_4_MOESM1_ESM.xlsx]

## Sheet: Tables S1 &S2
Supplementary Table S1. Quality filtering and OTU distribution at each incubation time.
Equilibration
	Holstein	Jersey	HJ.Mix	0-Control	0-Treatment	Total Count
Raw Reads	16769	17510	16567	17708	12054	80608
Quality Filtered Reads	8970	10007	8128	9884	6467	43456
Singletons	452	470	700	312	378	2312
Observed OTUs*	1739	1549	2008	1506	1666
Goods Coverage (%)*	83	85	79	86	83
Control
	4	12	24	28	36	48	52	60	72	76	84	96	Total Count
Raw Reads	52710	47005	49512	48369	50135	47667	51243	51948	54165	52126	39266	42895	587041
Quality Filtered Reads	29265	29050	28742	26941	31938	28203	29608	30995	32939	31737	31737	25678	356833
Singletons	1147	888	1214	1270	725	1010	925	820	803	701	471	601	10575
Observed OTUs*	1600 (41)	1598 (24)	1674 (104)	1756 (140)	1417 (47)	1653 (91)	1418 (71)	1379 (98)	1301 (80)	1149 (90)	1000 (235)	1083 (67)
Goods Coverage (%)*	85 (0.4)	86 (0.4)	84 (1.6)	83 (2.0)	88 (0.8)	85 (1.4)	87 (1.3)	88 (1.3)	88 (1.1)	89 (0.6)	92 (3.2)	90 (0.9)
Treatment
	4	12	24	28	36	48	52	60	72	76	84	96	Total Count
Raw Reads	53326	50050	45505	47751	44828	52923	50505	49979	46027	52352	40463	50081	583790
Quality Filtered Reads	26200	30480	26299	29718	29472	29555	31050	31436	28854	31652	31652	30668	357036
Singletons	2011	961	1190	764	604	953	801	619	621	678	427	527	10156
Observed OTUs*	1985 (216)	1583 (53)	1701 (60)	1455 (144)	1122 (247)	1428 (123)	1217 (67)	1030 (124)	970 (102)	950 (135)	829 (26)	774 (25)
Goods Coverage (%)*	79 (3.4)	86 (0.9)	84 (1.0)	88 (2.7)	91 (4.2)	87 (1.2)	89 (0.4)	90 (1.2)	91 (1.6)	91(1.3)	93 (0.6)	93 (0.3)
* Indicates calculation after rarefaction based subsampling of 6467 reads per sample
Supplementary Table S2. Diversity Indices at each Incubation time.
Equilibration
	Holstein	Jersey	HJ.Mix	0-Control	0-Treatment
Chao	4267.56	3696.63	5368.04	3590.7	4557.75
Shannon	6.52892	6.28982	6.72432	6.3749	6.35328
Simpson-1	173.53	137.271	182.008	159.115	102.291
Control
	4	12	24	28	36	48	52	60	72	76	84	96
Chao	3615 (103)	3415 (261)	3981 (617)	4321 (755)	2878 (290)	3763 (516)	3330 (360)	3004 (414)	2912 (399)	2760 (258)	2068 (769)	2593 (322)
Shannon	6.4 (0.04)	6.4 (0.03)	6.5 (0.1)	6.6 (0.1)	6.2 (0.05)	6.5 (0.08)	6.1 (0.2)	6.0 (0.2)	6.1 (0.07)	5.6 (0.3)	5.4 (0.2)	5.4 (0.1)
Simpson-1	128 (7)	68 (13)	185 (15)	185 (15)	129 (5)	167 (23)	94 (22)	74 (27)	96 (2)	63 (22)	58 (8)	39 (2)
	Treatment
	4	12	24	28	36	48	52	60	72	76	84	96
Chao	6155 (1253)	3337 (223)	4172 (398)	2980 (770)	2326 (1316)	3342 (346 )	2806 (205)	2514 (372)	2250 (618)	2352 (531)	1865 (275)	2027 (84 )
Shannon	6.7 (0.2)	6.5 (0.02)	6.6 (0.03)	6.4 (0.1)	5.6 (0.2)	6.1 (0.3)	5.6 (0.3)	5.1 (0.4)	5.1 (0.3)	5.0 (0.5)	4.8 (0.2)	4.6 (0.1)
Simpson-1	177 (17)	201 (10)	243 (6)	200 (29)	55 (2)	105 (40)	62 (38)	28 (11)	33 (15)	37 (27)	24 (5)	21 (3)

## Sheet: TableS3 
Group	Column1	D1.B4.V1	D1.B4.V2	D1.B4.V3	D1.B4.V4	D1.B4.V5	D1.B4.V6	D1.C12.V1	D1.C12.V2	D1.C12.V3	D1.C12.V4	D1.C12.V5	D1.C12.V6	D1.D24.V1	D1.D24.V2	D1.D24.V3	D1.D24.V4	D1.D24.V5	D1.D24.V6	D2.E4.V1	D2.E4.V2	D2.E4.V3	D2.E4.V4	D2.E4.V5	D2.E4.V6	D2.F12.V1	D2.F12.V2	D2.F12.V3	D2.F12.V4	D2.F12.V5	D2.F12.V6	D2.G24.V1	D2.G24.V2	D2.G24.V3	D2.G24.V4	D2.G24.V5	D2.G24.V6	D3.H4.V1	D3.H4.V2	D3.H4.V3	D3.H4.V4	D3.H4.V5	D3.H4.V6	D3.I12.V1	D3.I12.V2	D3.I12.V3	D3.I12.V4	D3.I12.V5	D3.I12.V6
k__Bacteria(100);p__Firmicutes(100);c__Bacilli(100);o__Lactobacillales(100);f__Streptococcaceae(100);g__Streptococcus(100);g__Streptococcus_unclassified(86);	Otu00001	17	12	14	44	54	16	46	30	29	132	74	88	28	31	37	105	74	61	77	57	65	128	175	207	158	313	319	622	807	528	164	134	130	723	571	396	363	547	424	1059	963	596	264	425	330	1063	1412	1112
k__Bacteria(100);p__Bacteroidetes(100);c__Bacteroidia(100);o__Bacteroidales(100);f__Prevotellaceae(100);g__Prevotella(100);g__Prevotella_unclassified(100);	Otu00002	4	10	9	16	7	7	10	10	12	24	19	19	25	34	66	80	49	65	59	62	68	124	122	96	137	200	344	615	782	300	132	62	65	312	162	133	204	235	271	446	493	285	251	363	282	702	648	540
k__Bacteria(100);p__Bacteroidetes(100);c__Bacteroidia(100);o__Bacteroidales(100);f__Prevotellaceae(100);g__Prevotella(100);g__Prevotella_unclassified(100);	Otu00003	3	2	3	3	4	1	5	5	6	11	7	7	7	31	15	30	22	9	19	44	18	52	67	38	91	167	59	56	63	74	27	44	16	178	138	73	255	248	132	505	451	183	195	153	99	670	595	311
k__Bacteria(100);p__Firmicutes(100);c__Bacilli(100);o__Lactobacillales(100);f__Lactobacillaceae(100);g__Lactobacillus(100);s__delbrueckii(100);	Otu00004	40	58	46	40	42	29	144	85	128	76	60	83	179	106	134	75	50	65	275	116	92	114	87	81	365	356	297	179	225	194	422	175	156	378	229	169	539	488	342	467	500	283	381	348	250	392	482	381
k__Bacteria(100);p__Firmicutes(100);c__Clostridia(100);o__Clostridiales(100);f__Clostridiaceae(87);g__02d06(87);g__02d06_unclassified(87);	Otu00005	282	260	251	288	339	203	288	270	210	299	250	323	177	170	205	215	241	262	164	199	165	250	283	411	175	226	237	433	347	212	248	187	227	388	266	306	153	153	199	256	213	296	177	174	169	173	223	219
k__Bacteria(100);p__Bacteroidetes(100);c__Bacteroidia(100);o__Bacteroidales(100);f__Prevotellaceae(100);g__Prevotella(100);s__ruminicola(100);	Otu00006	348	546	523	385	579	277	266	306	388	376	366	328	164	245	295	232	219	205	162	143	110	245	208	260	121	106	98	179	211	170	157	61	76	509	263	250	98	76	65	182	319	191	75	38	49	122	442	349
k__Bacteria(100);p__Bacteroidetes(100);c__Bacteroidia(100);o__Bacteroidales(100);f__BS11(100);f__BS11_unclassified(100);f__BS11_unclassified(100);	Otu00007	449	441	355	91	193	118	360	355	309	110	95	84	221	192	266	43	69	79	391	383	388	56	75	4	353	366	377	3	0	22	455	379	392	20	48	59	281	257	328	14	15	41	259	291	268	7	14	10
k__Bacteria(100);p__Firmicutes(100);c__Bacilli(100);o__Lactobacillales(100);f__Lactobacillaceae(100);g__Lactobacillus(100);s__mucosae(100);	Otu00008	64	74	59	83	86	40	135	92	124	186	121	121	134	121	115	150	90	70	148	123	62	176	119	111	135	190	176	227	245	195	180	119	84	584	246	180	145	231	145	572	424	255	107	140	106	443	394	326
k__Bacteria(100);p__Firmicutes(100);c__Clostridia(100);o__Clostridiales(100);f__Veillonellaceae(100);g__Megasphaera(100);g__Megasphaera_unclassified(100);	Otu00009	7	26	12	5	10	3	11	28	40	16	14	10	15	60	48	25	16	10	42	53	38	37	20	27	174	282	211	67	19	30	59	62	55	147	31	19	324	448	263	112	24	34	345	407	178	57	23	27
k__Bacteria(100);p__Bacteroidetes(100);p__Bacteroidetes_unclassified(100);p__Bacteroidetes_unclassified(100);p__Bacteroidetes_unclassified(100);p__Bacteroidetes_unclassified(100);p__Bacteroidetes_unclassified(100);	Otu00010	95	107	123	32	53	27	96	111	129	49	23	39	110	162	201	54	54	66	155	111	118	63	58	70	193	293	272	47	66	27	183	136	94	58	29	34	151	223	219	49	27	30	166	253	167	23	27	29
k__Bacteria(100);p__Proteobacteria(100);c__Gammaproteobacteria(100);o__Pseudomonadales(100);f__Moraxellaceae(100);g__Acinetobacter(100);s__guillouiae(77);	Otu00011	0	0	1	1	0	0	0	0	0	2	0	3	0	1	1	10	0	3	1	0	0	14	0	7	9	1	5	878	188	605	1	0	0	112	4	67	75	6	68	610	0	91	1332	32	759	2135	6	50
k__Bacteria(100);p__Spirochaetes(100);c__Spirochaetes(100);o__Sphaerochaetales(100);f__Sphaerochaetaceae(100);g__Sphaerochaeta(100);g__Sphaerochaeta_unclassified(100);	Otu00012	86	100	108	9	11	3	91	108	137	12	17	15	152	264	252	33	28	32	232	163	124	46	43	29	210	350	253	138	108	37	178	172	114	49	23	28	272	235	262	52	45	34	226	298	159	46	48	69
k__Bacteria(100);p__Firmicutes(100);c__Clostridia(100);o__Clostridiales(100);f__Ruminococcaceae(100);g__Oscillospira(100);g__Oscillospira_unclassified(100);	Otu00013	30	65	57	34	72	29	62	54	92	90	76	59	47	86	140	116	98	88	95	75	69	125	126	150	175	189	171	290	317	80	121	57	37	238	93	84	127	140	137	168	119	87	113	95	99	95	126	84
k__Bacteria(100);p__Firmicutes(100);c__Clostridia(100);o__Clostridiales(100);f__Veillonellaceae(100);g__Anaerovibrio(100);g__Anaerovibrio_unclassified(100);	Otu00014	4	8	6	12	36	3	1	6	5	44	35	24	6	9	7	30	35	25	4	4	0	72	48	88	7	7	8	118	167	111	5	4	7	76	78	86	7	9	14	132	182	179	5	9	13	119	223	175
k__Bacteria(100);p__Bacteroidetes(100);c__Bacteroidia(100);o__Bacteroidales(100);f__Prevotellaceae(100);g__Prevotella(100);s__ruminicola(100);	Otu00015	41	64	97	31	53	47	40	44	47	32	30	47	39	63	63	44	23	26	47	39	31	29	34	53	52	74	92	80	55	33	49	35	28	66	32	27	121	86	82	92	74	46	136	109	81	86	134	88
k__Bacteria(100);p__Firmicutes(100);c__Clostridia(100);o__Clostridiales(99);o__Clostridiales_unclassified(99);o__Clostridiales_unclassified(99);o__Clostridiales_unclassified(99);	Otu00016	134	96	116	112	137	106	153	101	80	136	119	149	92	105	99	145	85	118	84	72	85	97	117	94	76	98	96	83	52	44	109	100	88	75	97	101	87	75	92	52	62	74	106	84	86	31	38	33
k__Bacteria(100);p__Bacteroidetes(100);p__Bacteroidetes_unclassified(100);p__Bacteroidetes_unclassified(100);p__Bacteroidetes_unclassified(100);p__Bacteroidetes_unclassified(100);p__Bacteroidetes_unclassified(100);	Otu00017	44	54	61	45	86	38	67	64	77	95	98	83	56	52	93	66	92	66	58	49	61	81	94	68	82	118	104	86	81	50	90	41	28	98	65	59	73	92	109	48	38	33	94	139	100	35	28	34
k__Bacteria(100);p__Firmicutes(100);c__Clostridia(100);o__Clostridiales(100);f__Veillonellaceae(100);g__Dialister(100);g__Dialister_unclassified(100);	Otu00018	1	0	3	0	0	0	1	6	6	3	8	2	2	8	7	4	1	3	8	6	4	14	21	27	28	34	42	48	72	33	26	5	7	73	43	37	38	66	26	153	145	101	41	37	15	134	218	187
k__Bacteria(100);p__Bacteroidetes(100);c__Bacteroidia(100);o__Bacteroidales(100);f__RF16(100);f__RF16_unclassified(100);f__RF16_unclassified(100);	Otu00019	65	114	142	80	94	41	107	125	113	82	80	68	129	162	223	100	98	125	136	88	69	101	96	150	78	86	70	251	223	47	75	51	40	86	55	50	23	27	29	47	39	20	17	35	20	43	33	22
k__Bacteria(100);p__Bacteroidetes(100);c__Bacteroidia(100);o__Bacteroidales(100);f__Prevotellaceae(100);g__Prevotella(100);g__Prevotella_unclassified(100);	Otu00020	0	1	0	2	0	0	0	2	2	0	2	0	2	5	2	5	3	3	4	6	4	9	9	1	13	49	14	6	19	8	2	8	1	10	16	10	81	100	20	44	64	28	78	52	19	84	77	47
k__Bacteria(100);p__Bacteroidetes(100);c__Bacteroidia(100);o__Bacteroidales(100);f__BS11(100);f__BS11_unclassified(100);f__BS11_unclassified(100);	Otu00021	10	15	19	7	13	3	13	11	15	11	13	14	31	46	43	41	31	34	56	55	53	42	39	20	120	150	159	67	24	37	67	47	37	79	28	23	95	106	124	61	34	32	97	139	88	40	23	25
k__Bacteria(100);p__Bacteroidetes(100);c__Bacteroidia(100);o__Bacteroidales(100);f__Prevotellaceae(100);g__Prevotella(100);g__Prevotella_unclassified(100);	Otu00022	41	40	16	45	95	46	50	45	34	113	92	108	56	35	24	66	66	95	49	65	46	82	133	68	19	29	24	5	6	76	40	94	84	34	158	132	44	15	35	21	74	165	59	61	78	24	39	80
k__Bacteria(100);p__Bacteroidetes(100);p__Bacteroidetes_unclassified(100);p__Bacteroidetes_unclassified(100);p__Bacteroidetes_unclassified(100);p__Bacteroidetes_unclassified(100);p__Bacteroidetes_unclassified(100);	Otu00023	87	89	79	98	140	68	86	80	62	90	100	81	95	24	29	38	42	74	76	95	78	56	52	63	37	31	18	8	0	12	72	93	79	14	28	29	48	7	42	4	11	28	38	52	41	3	12	8
k__Bacteria(100);p__Proteobacteria(100);c__Gammaproteobacteria(100);o__Pseudomonadales(100);f__Moraxellaceae(100);g__Acinetobacter(100);g__Acinetobacter_unclassified(91);	Otu00024	0	0	0	2	0	0	0	0	0	3	0	0	0	0	0	2	0	0	0	3	0	13	0	8	0	0	5	429	18	202	0	0	1	122	0	5	1	0	10	192	0	176	0	0	25	921	2	53
k__Bacteria(100);p__Bacteroidetes(100);p__Bacteroidetes_unclassified(100);p__Bacteroidetes_unclassified(100);p__Bacteroidetes_unclassified(100);p__Bacteroidetes_unclassified(100);p__Bacteroidetes_unclassified(100);	Otu00025	32	30	35	54	49	33	55	36	35	78	77	72	52	34	30	78	60	69	57	50	52	67	107	90	54	66	48	14	20	25	48	85	51	26	54	63	59	33	57	19	20	59	73	77	95	10	16	24
k__Bacteria(100);p__Firmicutes(100);c__Clostridia(100);o__Clostridiales(100);f__Ruminococcaceae(100);f__Ruminococcaceae_unclassified(99);f__Ruminococcaceae_unclassified(99);	Otu00026	7	9	9	0	1	0	9	9	4	0	3	6	5	8	9	4	1	6	12	15	7	4	7	7	31	38	68	7	7	10	19	16	13	18	2	6	53	87	87	26	17	11	57	89	76	13	14	17
k__Bacteria(100);p__Bacteroidetes(100);c__Bacteroidia(100);o__Bacteroidales(100);f__Prevotellaceae(100);g__Prevotella(100);g__Prevotella_unclassified(100);	Otu00027	81	130	128	90	117	48	80	98	134	67	64	60	95	126	161	70	65	55	79	89	56	44	49	20	53	62	74	74	59	29	56	54	34	79	33	33	28	34	49	37	24	25	16	25	24	23	27	20
k__Bacteria(100);p__Bacteroidetes(100);p__Bacteroidetes_unclassified(100);p__Bacteroidetes_unclassified(100);p__Bacteroidetes_unclassified(100);p__Bacteroidetes_unclassified(100);p__Bacteroidetes_unclassified(100);	Otu00028	7	8	11	11	12	2	15	8	19	32	31	23	18	15	19	24	21	27	33	10	18	50	63	28	53	70	47	17	26	28	43	32	30	31	59	52	73	51	50	22	35	74	102	99	80	58	50	77
k__Bacteria(100);p__Firmicutes(100);p__Firmicutes_unclassified(100);p__Firmicutes_unclassified(100);p__Firmicutes_unclassified(100);p__Firmicutes_unclassified(100);p__Firmicutes_unclassified(100);	Otu00029	61	71	65	67	87	65	64	52	74	75	58	48	42	51	52	50	45	56	71	50	46	58	73	47	37	68	74	29	22	44	59	54	39	72	72	53	53	41	52	47	30	54	62	46	32	40	63	44
k__Bacteria(100);p__Firmicutes(100);c__Clostridia(100);o__Clostridiales(100);f__Lachnospiraceae(100);g__Butyrivibrio(100);g__Butyrivibrio_unclassified(100);	Otu00030	58	36	27	57	106	41	61	47	31	109	97	96	44	33	18	69	59	69	51	55	40	66	88	51	20	31	26	5	1	28	42	76	68	26	72	91	68	24	37	23	23	89	63	51	68	13	14	21
k__Bacteria(100);p__Bacteroidetes(100);c__Bacteroidia(100);o__Bacteroidales(100);f__Prevotellaceae(100);g__Prevotella(100);s__ruminicola(99);	Otu00031	99	138	143	92	148	71	73	86	110	59	69	54	49	58	99	47	39	38	52	42	26	36	33	74	35	41	30	71	68	16	30	19	13	48	31	17	17	16	23	25	30	18	15	9	18	25	18	14
k__Bacteria(100);p__Bacteroidetes(100);p__Bacteroidetes_unclassified(100);p__Bacteroidetes_unclassified(100);p__Bacteroidetes_unclassified(100);p__Bacteroidetes_unclassified(100);p__Bacteroidetes_unclassified(100);	Otu00032	16	25	8	47	75	42	19	21	23	102	80	85	31	21	15	96	82	100	20	32	32	85	117	57	19	18	21	4	2	43	37	48	44	31	88	87	26	15	48	27	50	103	24	36	38	26	49	49
k__Bacteria(100);p__Proteobacteria(100);c__Gammaproteobacteria(100);o__Aeromonadales(100);f__Succinivibrionaceae(100);g__Ruminobacter(100);g__Ruminobacter_unclassified(100);	Otu00033	18	39	33	22	42	10	32	43	62	49	35	30	31	36	51	42	36	52	40	28	12	52	55	134	18	24	35	232	178	33	24	13	12	96	37	49	8	11	22	76	40	33	11	25	15	52	49	54
k__Bacteria(100);p__Firmicutes(100);c__Clostridia(100);o__Clostridiales(100);f__Lachnospiraceae(100);g__Butyrivibrio(93);g__Butyrivibrio_unclassified(93);	Otu00034	27	30	26	52	60	56	66	52	21	94	70	64	47	31	21	30	50	45	36	40	26	54	83	76	27	29	27	16	16	46	28	59	40	26	104	87	44	19	42	35	67	104	34	33	48	17	34	52
k__Bacteria(100);p__Bacteroidetes(100);p__Bacteroidetes_unclassified(100);p__Bacteroidetes_unclassified(100);p__Bacteroidetes_unclassified(100);p__Bacteroidetes_unclassified(100);p__Bacteroidetes_unclassified(100);	Otu00035	40	26	23	50	74	40	39	30	28	90	69	96	67	33	20	75	72	80	50	47	52	77	85	101	7	22	11	0	11	45	39	51	41	19	74	93	25	7	11	33	41	81	19	18	14	19	26	42
k__Bacteria(100);p__Firmicutes(100);c__Clostridia(100);o__Clostridiales(100);f__Veillonellaceae(100);g__Succiniclasticum(100);g__Succiniclasticum_unclassified(100);	Otu00036	41	38	37	37	41	18	38	36	50	67	61	40	24	35	58	31	40	31	27	21	20	37	44	32	26	54	80	25	56	33	39	38	31	73	50	43	37	35	32	69	43	35	29	51	48	40	47	58
k__Bacteria(100);p__Bacteroidetes(100);c__Bacteroidia(100);o__Bacteroidales(100);f__Prevotellaceae(100);g__Prevotella(100);s__ruminicola(100);	Otu00037	99	223	204	43	71	32	72	92	141	30	15	20	55	69	108	24	16	11	47	43	34	23	14	5	36	29	41	42	36	7	37	20	27	25	13	7	26	34	41	5	6	5	27	22	26	9	13	7
k__Bacteria(100);p__Proteobacteria(100);c__Gammaproteobacteria(100);o__Aeromonadales(100);f__Succinivibrionaceae(100);g__Succinivibrio(100);g__Succinivibrio_unclassified(100);	Otu00038	8	18	19	8	21	4	8	12	23	26	24	21	11	5	13	20	24	19	8	7	9	23	27	68	11	12	8	137	140	48	7	2	3	61	42	21	10	10	7	65	78	54	9	26	7	90	87	81
k__Bacteria(100);p__Firmicutes(100);p__Firmicutes_unclassified(100);p__Firmicutes_unclassified(100);p__Firmicutes_unclassified(100);p__Firmicutes_unclassified(100);p__Firmicutes_unclassified(100);	Otu00039	48	62	33	41	57	35	52	51	26	51	47	50	33	40	43	24	32	30	20	26	31	23	33	41	29	72	51	18	26	27	38	33	27	68	51	44	55	43	42	30	35	25	38	50	31	20	25	28
k__Bacteria(100);p__Firmicutes(100);p__Firmicutes_unclassified(100);p__Firmicutes_unclassified(100);p__Firmicutes_unclassified(100);p__Firmicutes_unclassified(100);p__Firmicutes_unclassified(100);	Otu00040	59	33	46	50	77	47	73	36	39	91	67	70	51	30	33	51	54	39	25	21	29	61	83	71	24	41	32	24	34	29	43	47	33	25	52	39	37	21	29	27	22	45	33	43	29	14	14	28
k__Bacteria(100);p__Proteobacteria(100);c__Betaproteobacteria(100);o__Burkholderiales(75);o__Burkholderiales_unclassified(75);o__Burkholderiales_unclassified(75);o__Burkholderiales_unclassified(75);	Otu00041	5	5	7	10	9	5	7	3	7	27	30	15	3	13	11	16	24	21	7	10	9	61	43	48	10	20	24	25	61	51	14	4	6	116	77	50	13	9	17	182	158	98	17	13	6	133	141	139
k__Archaea(100);p__Euryarchaeota(100);c__Methanobacteria(100);o__Methanobacteriales(100);f__Methanobacteriaceae(100);g__Methanobrevibacter(100);g__Methanobrevibacter_unclassified(100);	Otu00042	71	34	30	69	84	59	58	58	26	109	79	89	47	31	13	52	75	62	40	53	33	68	104	74	21	17	16	14	13	35	48	86	77	19	35	82	21	7	15	18	22	74	24	32	28	12	11	19
k__Bacteria(100);p__Bacteroidetes(100);p__Bacteroidetes_unclassified(100);p__Bacteroidetes_unclassified(100);p__Bacteroidetes_unclassified(100);p__Bacteroidetes_unclassified(100);p__Bacteroidetes_unclassified(100);	Otu00043	47	78	59	25	41	25	56	40	47	69	58	35	33	45	82	32	31	36	63	41	40	39	39	25	42	51	54	27	31	11	40	47	28	41	22	25	25	46	44	14	12	14	29	40	24	4	6	10
k__Bacteria(100);p__Firmicutes(100);c__Clostridia(100);o__Clostridiales(100);f__[Mogibacteriaceae](100);g__Mogibacterium(100);g__Mogibacterium_unclassified(100);	Otu00044	56	39	38	60	75	37	57	60	51	72	64	66	52	35	42	35	34	55	44	34	28	40	65	58	29	46	46	13	12	29	37	45	37	21	58	36	46	42	40	22	20	23	34	29	33	18	14	22
k__Bacteria(100);p__Firmicutes(100);c__Clostridia(100);o__Clostridiales(100);f__Lachnospiraceae(100);f__Lachnospiraceae_unclassified(100);f__Lachnospiraceae_unclassified(100);	Otu00045	61	34	49	70	111	50	76	55	36	94	79	97	42	35	11	44	53	54	46	53	44	45	74	51	32	24	22	4	4	19	43	53	71	19	55	69	28	20	31	9	20	53	13	36	22	5	13	19
k__Bacteria(100);p__Bacteroidetes(100);c__Bacteroidia(100);o__Bacteroidales(100);f__Prevotellaceae(100);g__Prevotella(100);g__Prevotella_unclassified(100);	Otu00046	63	107	91	52	62	28	51	74	80	36	32	29	39	56	73	20	33	20	40	29	23	19	27	26	26	26	31	18	53	8	27	21	19	31	16	11	8	9	14	9	8	8	15	7	9	14	9	13
k__Archaea(100);p__Euryarchaeota(100);c__Methanobacteria(100);o__Methanobacteriales(100);f__Methanobacteriaceae(100);g__Methanobrevibacter(100);g__Methanobrevibacter_unclassified(100);	Otu00047	49	39	48	37	29	25	39	34	48	60	39	36	22	23	33	36	32	23	36	42	26	37	41	64	37	70	75	63	39	27	37	36	35	25	34	23	24	25	30	29	20	40	35	45	51	14	15	23
k__Bacteria(100);p__Firmicutes(100);c__Clostridia(100);o__Clostridiales(100);f__Lachnospiraceae(100);f__Lachnospiraceae_unclassified(81);f__Lachnospiraceae_unclassified(81);	Otu00048	19	21	14	36	56	40	37	25	17	74	61	56	48	39	22	46	56	55	29	45	36	45	68	104	23	40	14	11	17	42	30	31	54	33	65	75	28	13	44	20	19	73	16	25	27	11	17	23
k__Bacteria(100);p__Firmicutes(100);c__Clostridia(100);o__Clostridiales(100);f__Ruminococcaceae(100);f__Ruminococcaceae_unclassified(89);f__Ruminococcaceae_unclassified(89);	Otu00049	22	27	27	19	18	10	40	27	41	17	28	24	39	45	50	35	32	36	66	47	57	46	42	39	55	65	68	17	14	22	77	66	56	22	27	26	34	45	59	10	17	18	47	47	41	8	17	12
k__Bacteria(100);p__Bacteroidetes(100);c__Bacteroidia(100);o__Bacteroidales(100);f__S24-7(99);f__S24-7_unclassified(99);f__S24-7_unclassified(99);	Otu00050	16	8	12	29	31	27	17	18	17	55	62	53	24	9	8	55	47	82	12	24	28	82	112	33	11	10	10	13	0	33	25	41	23	35	79	85	12	8	20	46	54	119	13	22	15	36	41	61
k__Bacteria(100);p__Firmicutes(100);p__Firmicutes_unclassified(100);p__Firmicutes_unclassified(100);p__Firmicutes_unclassified(100);p__Firmicutes_unclassified(100);p__Firmicutes_unclassified(100);	Otu00051	51	64	50	50	78	38	47	47	37	40	51	53	31	24	32	34	48	51	31	23	19	30	33	31	20	35	37	11	6	23	26	34	22	59	59	43	12	24	29	59	45	50	30	18	15	21	28	34
k__Bacteria(100);p__Firmicutes(100);p__Firmicutes_unclassified(100);p__Firmicutes_unclassified(100);p__Firmicutes_unclassified(100);p__Firmicutes_unclassified(100);p__Firmicutes_unclassified(100);	Otu00052	26	45	45	29	34	30	43	50	34	30	30	35	21	13	30	24	30	35	29	35	25	45	38	24	36	47	61	19	25	25	62	19	12	53	32	26	27	22	50	23	45	35	33	26	19	28	34	37
k__Bacteria(100);p__Bacteroidetes(100);p__Bacteroidetes_unclassified(100);p__Bacteroidetes_unclassified(100);p__Bacteroidetes_unclassified(100);p__Bacteroidetes_unclassified(100);p__Bacteroidetes_unclassified(100);	Otu00053	22	43	29	22	24	12	40	41	61	28	35	23	21	33	63	18	19	23	40	28	16	15	14	13	23	49	40	8	29	7	37	10	26	17	12	19	32	27	32	9	12	6	37	20	29	4	3	5
k__Bacteria(100);p__Firmicutes(100);c__Bacilli(100);o__Lactobacillales(100);f__Lactobacillaceae(100);g__Lactobacillus(100);g__Lactobacillus_unclassified(82);	Otu00054	0	0	0	0	1	0	0	0	0	1	0	0	0	1	0	1	0	0	1	3	0	3	0	0	16	7	11	0	0	1	2	2	1	5	0	0	27	35	24	9	12	6	29	27	18	4	12	8
k__Bacteria(100);p__Bacteroidetes(100);c__Bacteroidia(100);o__Bacteroidales(100);f__[Paraprevotellaceae](100);g__CF231(100);g__CF231_unclassified(100);	Otu00055	17	38	28	10	13	11	52	41	34	8	9	9	42	48	37	7	7	6	63	31	18	7	10	6	79	67	5	7	7	2	72	22	2	5	3	7	73	71	3	4	1	2	97	74	3	4	3	3
k__Bacteria(100);p__Spirochaetes(100);c__Spirochaetes(100);o__Sphaerochaetales(100);f__Sphaerochaetaceae(100);g__Sphaerochaeta(100);g__Sphaerochaeta_unclassified(100);	Otu00056	36	44	50	7	8	3	61	54	53	9	14	12	67	93	104	17	18	16	72	49	39	20	17	30	48	82	49	32	56	12	51	34	30	16	14	7	35	38	42	6	6	5	20	42	23	2	2	5
k__Bacteria(100);p__Chloroflexi(100);c__Anaerolineae(100);o__Anaerolineales(100);f__Anaerolinaceae(100);g__SHD-231(100);g__SHD-231_unclassified(100);	Otu00057	5	3	6	3	7	3	2	6	2	14	11	7	2	2	3	10	6	14	5	2	5	17	22	47	10	11	12	74	61	27	4	6	4	53	23	21	7	7	8	38	21	51	13	20	7	67	101	85
k__Bacteria(100);p__Firmicutes(100);c__Clostridia(100);o__Clostridiales(100);f__Lachnospiraceae(100);g__Butyrivibrio(81);g__Butyrivibrio_unclassified(81);	Otu00058	25	20	13	39	42	38	31	30	16	59	49	38	29	17	11	43	30	41	23	29	20	39	35	39	22	27	16	5	3	35	38	42	42	14	59	56	32	12	25	16	28	63	25	32	24	11	15	33
k__Bacteria(100);p__Bacteroidetes(100);p__Bacteroidetes_unclassified(100);p__Bacteroidetes_unclassified(100);p__Bacteroidetes_unclassified(100);p__Bacteroidetes_unclassified(100);p__Bacteroidetes_unclassified(100);	Otu00059	36	60	53	18	29	13	40	49	45	38	31	32	37	46	48	36	30	30	41	47	44	22	36	11	40	64	70	16	1	4	55	24	37	11	14	17	43	37	40	5	4	6	29	42	30	2	1	4
k__Bacteria(100);p__Firmicutes(100);c__Clostridia(100);o__Clostridiales(100);f__Ruminococcaceae(100);g__Ruminococcus(100);g__Ruminococcus_unclassified(97);	Otu00060	19	27	35	32	39	22	46	40	26	43	45	37	35	38	35	18	36	30	40	32	28	26	36	42	21	35	48	37	27	25	27	24	21	37	27	23	27	30	35	22	19	25	30	23	19	11	21	14
k__Bacteria(100);p__Bacteroidetes(100);p__Bacteroidetes_unclassified(100);p__Bacteroidetes_unclassified(100);p__Bacteroidetes_unclassified(100);p__Bacteroidetes_unclassified(100);p__Bacteroidetes_unclassified(100);	Otu00061	21	29	25	18	22	21	30	28	22	36	36	41	36	45	51	48	56	55	46	21	20	59	66	32	33	38	38	110	85	23	39	19	19	75	22	31	19	18	28	24	27	18	15	31	18	12	11	17
k__Bacteria(100);p__Bacteroidetes(100);c__Bacteroidia(100);o__Bacteroidales(100);f__Prevotellaceae(99);g__Prevotella(99);g__Prevotella_unclassified(99);	Otu00062	1	0	0	0	0	0	0	0	1	1	0	0	1	2	3	3	1	0	3	5	0	1	4	1	9	13	4	13	2	7	3	4	2	8	13	1	24	21	8	23	24	7	17	13	6	32	54	30
k__Bacteria(100);p__Bacteroidetes(100);c__Bacteroidia(100);o__Bacteroidales(100);f__S24-7(89);f__S24-7_unclassified(89);f__S24-7_unclassified(89);	Otu00063	13	8	8	22	29	24	16	10	10	48	60	44	15	13	7	43	44	64	13	14	21	49	94	19	15	11	12	0	1	40	23	20	25	12	58	68	10	8	18	20	47	93	19	14	14	28	40	48
k__Bacteria(100);p__Chloroflexi(100);c__Anaerolineae(100);o__Anaerolineales(100);f__Anaerolinaceae(100);g__SHD-231(100);g__SHD-231_unclassified(100);	Otu00064	16	12	13	11	13	3	21	15	13	10	18	21	11	12	26	11	15	5	7	13	7	14	22	36	26	30	42	32	27	30	19	18	9	53	19	21	25	24	25	40	19	33	19	28	31	39	38	55
k__Bacteria(100);p__Bacteroidetes(100);p__Bacteroidetes_unclassified(100);p__Bacteroidetes_unclassified(100);p__Bacteroidetes_unclassified(100);p__Bacteroidetes_unclassified(100);p__Bacteroidetes_unclassified(100);	Otu00065	2	0	4	7	7	4	6	4	9	8	7	10	2	9	6	18	7	9	4	8	4	17	7	6	11	15	19	1	1	28	9	5	6	37	25	21	17	15	12	43	48	13	13	24	18	60	88	70
k__Bacteria(100);p__Bacteroidetes(100);c__Bacteroidia(100);o__Bacteroidales(100);f__Prevotellaceae(100);g__Prevotella(100);g__Prevotella_unclassified(100);	Otu00066	28	59	47	27	47	21	38	45	47	51	55	37	48	62	69	35	18	26	65	44	31	22	10	7	42	28	29	15	9	5	64	21	32	26	9	6	27	24	20	10	6	2	19	27	24	3	1	2
k__Bacteria(100);p__Bacteroidetes(100);c__Bacteroidia(100);o__Bacteroidales(100);f__[Paraprevotellaceae](100);g__CF231(100);g__CF231_unclassified(100);	Otu00067	13	15	26	12	17	10	27	17	20	27	24	13	17	19	22	8	16	16	25	17	12	15	17	11	35	45	51	18	5	8	34	18	19	15	12	7	45	23	28	9	6	11	48	42	28	10	7	7
k__Bacteria(100);p__Bacteroidetes(100);c__Bacteroidia(100);o__Bacteroidales(100);f__Prevotellaceae(100);g__Prevotella(100);g__Prevotella_unclassified(100);	Otu00068	4	8	4	1	7	1	2	9	12	5	9	4	6	14	10	6	11	6	16	19	12	7	11	5	42	46	48	4	8	7	29	15	17	16	11	5	44	66	43	12	14	8	58	84	35	10	28	12
k__Bacteria(100);p__Bacteroidetes(100);c__Bacteroidia(100);o__Bacteroidales(100);f__S24-7(100);f__S24-7_unclassified(100);f__S24-7_unclassified(100);	Otu00069	32	11	11	42	61	36	15	20	16	87	67	77	18	12	5	50	47	72	26	30	13	44	66	31	2	12	10	2	0	25	16	39	42	21	48	65	22	12	16	20	36	63	13	26	24	15	10	29
k__Bacteria(100);p__Proteobacteria(100);c__Deltaproteobacteria(100);o__Desulfovibrionales(100);f__Desulfovibrionaceae(100);g__Desulfovibrio(100);s__D168(100);	Otu00070	7	8	9	8	19	13	8	14	7	14	16	11	19	3	8	15	17	14	18	15	16	20	24	20	28	10	27	24	7	22	39	22	23	28	22	33	42	15	28	30	43	50	47	32	29	29	27	42
k__Bacteria(100);p__Bacteroidetes(100);p__Bacteroidetes_unclassified(100);p__Bacteroidetes_unclassified(100);p__Bacteroidetes_unclassified(100);p__Bacteroidetes_unclassified(100);p__Bacteroidetes_unclassified(100);	Otu00071	88	104	119	23	37	15	74	60	97	17	23	11	39	55	73	16	12	15	52	30	37	17	16	0	30	31	27	13	8	1	34	12	12	6	8	2	18	14	27	5	1	3	10	16	13	2	3	2
k__Bacteria(100);p__Firmicutes(100);c__Bacilli(100);o__Lactobacillales(100);f__Lactobacillaceae(100);g__Lactobacillus(100);g__Lactobacillus_unclassified(100);	Otu00072	0	0	0	0	0	0	1	2	3	4	0	1	2	1	5	5	2	5	3	1	1	6	5	2	15	18	26	6	23	14	12	8	4	27	21	10	14	30	29	40	37	33	17	32	41	42	49	45
k__Bacteria(100);p__Bacteroidetes(100);p__Bacteroidetes_unclassified(100);p__Bacteroidetes_unclassified(100);p__Bacteroidetes_unclassified(100);p__Bacteroidetes_unclassified(100);p__Bacteroidetes_unclassified(100);	Otu00073	13	8	7	11	21	13	13	10	11	28	40	43	20	5	5	14	39	42	13	13	13	47	68	37	7	2	3	5	0	21	16	21	21	17	77	70	6	6	5	18	29	106	5	8	12	14	33	40
k__Bacteria(100);p__Bacteroidetes(100);p__Bacteroidetes_unclassified(100);p__Bacteroidetes_unclassified(100);p__Bacteroidetes_unclassified(100);p__Bacteroidetes_unclassified(100);p__Bacteroidetes_unclassified(100);	Otu00074	29	53	34	29	58	11	34	22	39	47	47	55	33	49	43	32	32	45	33	33	23	39	33	16	24	38	29	10	3	3	25	26	20	20	13	13	19	28	26	9	4	3	22	25	17	4	3	5
k__Bacteria(100);p__Bacteroidetes(100);c__Bacteroidia(100);o__Bacteroidales(100);f__Prevotellaceae(100);g__Prevotella(100);g__Prevotella_unclassified(100);	Otu00075	76	94	89	50	78	42	89	88	106	82	60	49	44	35	48	25	10	15	48	19	21	11	6	4	10	6	9	4	3	1	43	14	10	14	2	3	3	3	4	5	1	6	2	2	0	4	0	4
k__Bacteria(100);p__Actinobacteria(100);c__Coriobacteriia(100);o__Coriobacteriales(100);f__Coriobacteriaceae(100);g__Olsenella(100);g__Olsenella_unclassified(56);	Otu00076	29	29	33	35	34	12	30	28	29	29	37	33	19	12	17	19	28	38	32	28	8	22	14	1	41	43	42	1	7	10	22	25	29	48	27	24	22	25	36	19	18	18	24	21	18	10	15	16
k__Bacteria(100);p__Firmicutes(100);c__Clostridia(100);o__Clostridiales(100);o__Clostridiales_unclassified(74);o__Clostridiales_unclassified(74);o__Clostridiales_unclassified(74);	Otu00077	30	13	10	35	31	25	10	23	34	31	24	20	15	30	12	16	22	18	23	24	24	18	28	33	14	37	23	10	37	13	25	28	25	18	27	25	12	18	23	13	13	20	16	31	38	6	13	17
k__Bacteria(100);p__Firmicutes(100);c__Clostridia(100);o__Clostridiales(100);f__Lachnospiraceae(100);g__Butyrivibrio(100);g__Butyrivibrio_unclassified(100);	Otu00078	35	16	22	25	25	18	43	33	20	48	38	44	24	14	12	44	21	32	15	27	22	23	37	18	13	22	22	0	0	23	26	24	29	5	37	55	30	14	17	5	6	21	22	17	24	6	7	5
k__Bacteria(100);p__Firmicutes(100);c__Clostridia(100);o__Clostridiales(100);f__Ruminococcaceae(100);g__Ruminococcus(100);g__Ruminococcus_unclassified(100);	Otu00079	32	30	14	23	34	29	27	26	15	36	21	45	38	11	16	35	18	29	16	36	22	20	37	48	25	31	17	7	8	13	26	30	39	5	22	27	14	22	31	11	14	40	17	27	25	6	5	19
k__Bacteria(100);p__Firmicutes(100);c__Bacilli(100);o__Lactobacillales(100);f__Lactobacillaceae(100);g__Lactobacillus(100);s__agilis(100);	Otu00080	0	0	0	0	0	2	2	0	1	7	2	6	3	0	0	3	0	4	12	1	1	6	2	29	6	11	3	11	68	7	5	5	2	5	14	6	7	13	8	31	29	24	2	8	1	96	35	36
k__Bacteria(100);p__Firmicutes(100);c__Clostridia(100);o__Clostridiales(100);o__Clostridiales_unclassified(98);o__Clostridiales_unclassified(98);o__Clostridiales_unclassified(98);	Otu00081	26	19	22	18	41	20	12	22	7	32	49	41	35	16	10	42	41	52	12	30	16	22	44	55	11	7	5	18	22	12	6	20	9	15	55	44	11	4	12	3	16	50	9	8	8	7	15	10
k__Bacteria(100);p__Bacteroidetes(100);p__Bacteroidetes_unclassified(100);p__Bacteroidetes_unclassified(100);p__Bacteroidetes_unclassified(100);p__Bacteroidetes_unclassified(100);p__Bacteroidetes_unclassified(100);	Otu00082	29	25	19	33	46	23	28	19	24	32	34	30	32	14	7	19	12	25	19	24	35	15	23	13	13	17	7	0	0	2	33	39	31	5	13	10	20	5	11	3	1	10	17	14	14	4	0	5
k__Bacteria(100);p__Bacteroidetes(100);c__Bacteroidia(100);o__Bacteroidales(100);f__Prevotellaceae(100);g__Prevotella(100);g__Prevotella_unclassified(100);	Otu00083	47	93	74	34	58	25	26	21	33	29	22	16	11	15	10	10	6	14	13	6	13	7	8	4	2	14	6	0	1	5	4	3	3	7	4	7	4	4	7	3	2	5	4	0	4	6	5	4
k__Bacteria(100);p__Bacteroidetes(100);p__Bacteroidetes_unclassified(100);p__Bacteroidetes_unclassified(100);p__Bacteroidetes_unclassified(100);p__Bacteroidetes_unclassified(100);p__Bacteroidetes_unclassified(100);	Otu00084	6	15	8	5	13	8	16	9	10	18	19	12	7	14	29	20	20	14	23	11	12	16	19	12	25	38	54	25	26	19	20	21	14	11	12	21	29	20	35	17	10	14	32	38	24	7	16	5
k__Bacteria(100);p__Bacteroidetes(100);c__Bacteroidia(100);o__Bacteroidales(100);f__Prevotellaceae(100);g__Prevotella(100);g__Prevotella_unclassified(100);	Otu00085	22	25	22	20	24	12	14	20	30	25	31	22	20	22	33	14	13	19	19	16	19	23	17	12	23	19	29	21	10	5	14	11	12	30	15	13	19	22	18	21	15	12	21	4	17	23	17	16
k__Bacteria(100);p__Bacteroidetes(100);c__Bacteroidia(100);o__Bacteroidales(100);f__BS11(100);f__BS11_unclassified(100);f__BS11_unclassified(100);	Otu00086	49	66	37	6	10	9	41	51	26	2	1	2	39	29	24	0	1	3	34	38	40	1	2	0	52	49	25	0	0	0	65	63	46	1	0	2	47	18	33	0	0	1	34	43	42	0	0	0
k__Bacteria(100);p__Bacteroidetes(100);p__Bacteroidetes_unclassified(100);p__Bacteroidetes_unclassified(100);p__Bacteroidetes_unclassified(100);p__Bacteroidetes_unclassified(100);p__Bacteroidetes_unclassified(100);	Otu00087	8	6	8	43	72	24	7	9	14	38	71	49	16	4	10	40	43	56	12	12	9	63	42	25	5	4	2	5	6	29	13	16	6	20	53	29	8	3	6	17	30	26	6	7	8	13	9	38
k__Bacteria(100);p__Bacteroidetes(100);p__Bacteroidetes_unclassified(100);p__Bacteroidetes_unclassified(100);p__Bacteroidetes_unclassified(100);p__Bacteroidetes_unclassified(100);p__Bacteroidetes_unclassified(100);	Otu00088	11	15	15	23	45	25	24	22	13	68	53	47	32	10	9	37	27	54	15	16	22	50	43	40	8	3	5	3	0	14	20	29	23	7	35	39	8	5	8	6	10	30	8	6	6	8	16	15
k__Bacteria(100);p__Bacteroidetes(100);c__Bacteroidia(100);o__Bacteroidales(100);f__[Paraprevotellaceae](100);g__CF231(100);g__CF231_unclassified(100);	Otu00089	9	24	20	10	13	5	13	15	20	16	8	10	22	24	26	13	10	10	27	23	13	9	13	11	25	38	37	10	1	3	26	19	17	9	15	11	24	27	35	13	12	8	12	26	37	10	8	8
k__Bacteria(100);p__Bacteroidetes(100);c__Bacteroidia(100);o__Bacteroidales(100);f__Prevotellaceae(100);g__Prevotella(100);g__Prevotella_unclassified(100);	Otu00090	24	24	30	20	48	24	18	26	20	29	31	31	20	34	37	35	28	50	30	24	12	32	30	22	21	15	23	36	8	16	21	14	13	32	18	23	6	8	12	16	10	11	8	6	2	17	4	9
k__Bacteria(100);p__Firmicutes(100);c__Clostridia(100);o__Clostridiales(100);f__Ruminococcaceae(100);f__Ruminococcaceae_unclassified(100);f__Ruminococcaceae_unclassified(100);	Otu00091	11	11	15	17	31	17	11	17	9	27	14	34	14	10	8	29	36	37	13	21	16	28	54	62	9	13	10	1	6	11	17	38	26	10	31	38	22	3	26	10	14	37	17	21	28	6	14	11
k__Bacteria(100);p__Firmicutes(100);c__Clostridia(100);o__Clostridiales(100);f__Veillonellaceae(100);g__Mitsuokella(95);g__Mitsuokella_unclassified(95);	Otu00092	2	3	1	0	1	0	2	5	6	0	1	2	3	6	5	0	1	2	4	12	7	6	4	3	14	39	17	7	5	4	11	6	3	12	6	11	37	56	40	11	22	13	37	41	20	8	21	14
k__Bacteria(100);p__Bacteroidetes(100);c__Bacteroidia(100);o__Bacteroidales(100);f__Prevotellaceae(100);g__Prevotella(100);g__Prevotella_unclassified(100);	Otu00093	1	8	4	5	8	3	7	4	3	10	8	12	7	5	13	13	6	9	14	7	4	17	15	9	16	22	17	16	36	15	12	3	6	33	22	25	21	32	22	20	41	25	33	25	14	48	38	31
k__Bacteria(100);p__Firmicutes(100);c__Clostridia(100);o__Clostridiales(100);f__Veillonellaceae(100);g__Succiniclasticum(100);g__Succiniclasticum_unclassified(100);	Otu00094	17	11	11	14	27	15	20	17	9	31	19	20	17	17	6	21	20	24	15	22	10	24	37	18	19	21	18	8	2	10	17	25	14	14	20	40	26	15	11	21	17	37	21	29	22	7	13	20
k__Bacteria(100);p__Firmicutes(100);c__Clostridia(100);o__Clostridiales(100);f__Lachnospiraceae(100);f__Lachnospiraceae_unclassified(100);f__Lachnospiraceae_unclassified(100);	Otu00095	30	32	29	25	29	13	37	37	27	20	30	24	23	31	32	15	13	11	25	20	15	10	15	15	18	27	29	18	6	16	22	16	15	26	12	6	14	23	30	13	13	15	16	9	15	5	15	10
k__Bacteria(100);p__Bacteroidetes(100);c__Bacteroidia(100);o__Bacteroidales(100);f__Prevotellaceae(100);g__Prevotella(100);g__Prevotella_unclassified(100);	Otu00096	34	15	44	42	59	24	35	38	39	31	48	15	28	37	39	27	19	24	26	13	12	28	28	21	4	6	6	21	4	3	27	11	10	11	19	8	9	3	7	7	0	11	4	9	6	7	2	1
k__Bacteria(100);p__Bacteroidetes(100);p__Bacteroidetes_unclassified(100);p__Bacteroidetes_unclassified(100);p__Bacteroidetes_unclassified(100);p__Bacteroidetes_unclassified(100);p__Bacteroidetes_unclassified(100);	Otu00097	17	28	28	16	26	5	18	30	37	23	13	23	18	24	35	12	16	21	25	13	15	16	21	22	18	25	13	14	42	7	17	18	13	22	10	8	13	12	15	24	4	7	14	11	10	10	6	10
k__Bacteria(100);p__Bacteroidetes(100);c__Bacteroidia(100);o__Bacteroidales(100);f__S24-7(100);f__S24-7_unclassified(100);f__S24-7_unclassified(100);	Otu00098	13	13	6	22	44	26	19	17	11	43	46	49	20	10	6	22	20	34	33	32	32	24	43	13	15	10	8	1	0	15	24	39	29	11	36	35	24	8	11	4	9	25	16	31	19	4	5	5
k__Bacteria(100);p__Bacteroidetes(100);p__Bacteroidetes_unclassified(100);p__Bacteroidetes_unclassified(100);p__Bacteroidetes_unclassified(100);p__Bacteroidetes_unclassified(100);p__Bacteroidetes_unclassified(100);	Otu00099	14	7	8	13	33	13	14	11	6	42	26	18	20	11	8	33	21	23	18	19	23	20	32	41	8	22	8	2	6	10	19	40	29	6	17	25	19	11	21	7	12	28	31	27	27	6	8	7
k__Bacteria(100);p__Bacteroidetes(100);p__Bacteroidetes_unclassified(100);p__Bacteroidetes_unclassified(100);p__Bacteroidetes_unclassified(100);p__Bacteroidetes_unclassified(100);p__Bacteroidetes_unclassified(100);	Otu00100	8	16	12	13	27	5	13	13	18	23	27	27	16	19	36	32	33	33	17	13	11	46	29	38	16	19	19	69	81	15	18	4	7	38	18	16	10	10	21	16	14	14	14	19	3	12	13	6
k__Bacteria(100);p__Bacteroidetes(100);p__Bacteroidetes_unclassified(100);p__Bacteroidetes_unclassified(100);p__Bacteroidetes_unclassified(100);p__Bacteroidetes_unclassified(100);p__Bacteroidetes_unclassified(100);	Otu00101	5	4	5	4	8	12	15	7	6	18	13	13	12	11	10	16	7	17	28	13	17	14	17	12	16	32	13	1	1	7	18	25	14	2	12	21	29	8	22	3	8	20	45	38	23	7	5	6
k__Bacteria(100);p__Bacteroidetes(100);c__Bacteroidia(100);o__Bacteroidales(100);f__BS11(100);f__BS11_unclassified(100);f__BS11_unclassified(100);	Otu00102	40	27	31	18	29	9	25	27	21	24	18	19	17	15	9	13	10	23	36	49	44	8	15	0	27	24	25	0	0	4	38	61	40	1	6	9	25	12	23	0	1	2	24	24	18	1	1	0
k__Bacteria(100);p__Bacteroidetes(100);c__Bacteroidia(100);o__Bacteroidales(100);f__Prevotellaceae(100);g__Prevotella(100);g__Prevotella_unclassified(100);	Otu00103	8	16	12	10	29	10	18	18	20	18	15	6	13	32	48	21	33	18	14	20	19	22	16	11	10	18	24	93	48	5	17	12	7	17	12	6	27	24	28	10	12	6	11	13	18	9	13	10
k__Bacteria(100);p__Bacteroidetes(100);c__Bacteroidia(100);o__Bacteroidales(100);f__RF16(100);f__RF16_unclassified(100);f__RF16_unclassified(100);	Otu00104	7	19	28	13	19	11	19	13	11	30	28	22	10	27	24	26	22	21	19	11	7	25	24	68	14	13	20	87	75	19	14	10	8	45	22	11	7	4	10	25	15	18	3	4	2	15	21	15
k__Bacteria(100);p__Firmicutes(100);c__Clostridia(100);o__Clostridiales(100);f__Lachnospiraceae(100);f__Lachnospiraceae_unclassified(92);f__Lachnospiraceae_unclassified(92);	Otu00105	0	0	0	0	0	0	0	0	0	0	0	0	0	0	0	0	0	0	0	0	0	0	2	4	0	0	0	2	9	13	0	1	0	4	11	9	0	0	0	18	34	20	0	1	0	14	34	17
k__Bacteria(100);p__Bacteroidetes(100);c__Bacteroidia(100);o__Bacteroidales(100);f__Prevotellaceae(100);g__Prevotella(100);g__Prevotella_unclassified(100);	Otu00106	26	26	37	27	36	16	18	28	33	18	14	19	24	45	53	25	28	13	42	17	19	21	19	17	10	18	17	19	17	4	26	10	14	32	14	11	4	12	12	11	5	3	6	6	4	4	11	6
k__Bacteria(100);p__Spirochaetes(100);c__Spirochaetes(100);o__Sphaerochaetales(100);f__Sphaerochaetaceae(100);g__Sphaerochaeta(100);g__Sphaerochaeta_unclassified(100);	Otu00107	10	20	11	5	14	6	18	13	13	16	13	9	11	24	29	65	67	56	28	10	11	63	62	19	15	14	14	38	34	12	17	12	5	25	18	19	11	7	12	14	15	10	7	24	5	12	13	6
k__Bacteria(100);p__Proteobacteria(100);c__Betaproteobacteria(100);o__Burkholderiales(100);f__Comamonadaceae(100);f__Comamonadaceae_unclassified(93);f__Comamonadaceae_unclassified(93);	Otu00108	0	0	0	0	0	0	0	0	0	0	0	0	0	0	0	0	0	0	0	0	0	0	0	0	0	0	0	12	1	76	0	0	0	0	0	1	0	0	0	3	3	190	0	0	0	15	1	6
k__Bacteria(100);p__Firmicutes(100);c__Clostridia(100);o__Clostridiales(100);f__Lachnospiraceae(100);f__Lachnospiraceae_unclassified(100);f__Lachnospiraceae_unclassified(100);	Otu00109	1	0	0	1	1	1	4	3	2	1	4	3	2	1	1	1	1	0	1	4	0	6	8	5	6	6	9	19	12	2	3	2	1	5	6	0	17	16	8	6	21	5	12	11	12	9	18	7
k__Bacteria(100);p__Bacteroidetes(100);c__Bacteroidia(100);o__Bacteroidales(100);f__Prevotellaceae(100);g__Prevotella(100);g__Prevotella_unclassified(93);	Otu00110	1	1	3	3	2	3	0	4	2	7	7	1	1	6	4	10	4	8	11	3	6	17	14	8	15	15	16	13	52	20	11	7	2	36	20	14	15	22	16	19	32	10	17	19	18	38	43	34
k__Bacteria(100);p__Bacteroidetes(100);p__Bacteroidetes_unclassified(100);p__Bacteroidetes_unclassified(100);p__Bacteroidetes_unclassified(100);p__Bacteroidetes_unclassified(100);p__Bacteroidetes_unclassified(100);	Otu00111	14	15	12	2	2	0	26	27	21	0	1	1	36	32	31	0	0	0	45	45	30	0	0	0	42	64	51	0	0	0	55	76	52	2	0	0	41	23	47	0	0	0	33	42	38	1	0	0
k__Bacteria(100);p__Proteobacteria(100);c__Gammaproteobacteria(100);o__Pseudomonadales(100);f__Pseudomonadaceae(100);g__Pseudomonas(95);g__Pseudomonas_unclassified(95);	Otu00112	0	0	0	0	0	0	0	1	2	0	0	0	4	4	17	4	3	0	4	8	5	5	4	1	25	23	31	24	22	3	12	6	5	17	4	0	24	12	26	29	27	2	13	4	11	25	22	2
k__Bacteria(100);p__Bacteroidetes(100);c__Bacteroidia(100);o__Bacteroidales(100);f__Prevotellaceae(100);g__Prevotella(100);g__Prevotella_unclassified(100);	Otu00113	13	18	13	2	8	4	9	6	7	3	3	2	6	5	10	0	1	0	3	3	7	7	1	3	4	4	4	6	9	1	4	2	3	1	7	1	4	3	3	2	0	1	3	2	1	3	1	1
k__Bacteria(100);p__Bacteroidetes(100);p__Bacteroidetes_unclassified(100);p__Bacteroidetes_unclassified(100);p__Bacteroidetes_unclassified(100);p__Bacteroidetes_unclassified(100);p__Bacteroidetes_unclassified(100);	Otu00114	15	12	11	15	25	17	16	23	12	39	31	38	17	9	7	27	26	34	16	12	9	32	39	45	1	2	1	1	0	17	9	16	7	8	30	40	4	0	1	10	9	35	6	2	4	9	12	17
k__Bacteria(100);p__Firmicutes(100);c__Clostridia(100);o__Clostridiales(100);f__Veillonellaceae(100);g__Selenomonas(98);s__ruminantium(97);	Otu00115	11	24	16	8	12	4	23	13	20	18	14	10	7	12	11	10	2	6	12	5	2	11	7	14	17	18	25	7	23	1	13	10	1	10	3	4	24	18	32	13	4	4	20	29	22	4	4	3
k__Bacteria(100);p__Firmicutes(100);c__Clostridia(100);o__Clostridiales(100);f__Lachnospiraceae(100);g__Pseudobutyrivibrio(100);g__Pseudobutyrivibrio_unclassified(100);	Otu00116	15	19	15	23	13	14	15	13	9	24	26	12	8	7	14	9	10	7	4	3	6	7	13	41	8	5	12	38	50	7	7	6	6	13	8	10	9	4	5	14	12	6	8	6	6	20	12	5
k__Bacteria(100);p__Firmicutes(100);c__Clostridia(100);o__Clostridiales(100);f__[Mogibacteriaceae](100);f__[Mogibacteriaceae]_unclassified(100);f__[Mogibacteriaceae]_unclassified(100);	Otu00117	28	23	22	16	19	15	38	28	23	14	18	17	20	19	16	14	15	10	23	22	10	10	19	14	16	23	18	14	2	7	28	24	29	10	11	19	16	11	16	4	7	16	29	10	20	1	5	8
k__Bacteria(100);p__Bacteroidetes(100);c__Bacteroidia(100);o__Bacteroidales(100);f__BS11(100);f__BS11_unclassified(100);f__BS11_unclassified(100);	Otu00118	26	30	48	3	12	6	44	31	41	9	8	5	11	13	14	5	6	5	31	33	21	1	5	5	33	44	28	3	2	0	45	29	23	6	2	3	39	28	37	0	0	3	12	9	21	1	0	2
k__Bacteria(100);p__Firmicutes(100);c__Clostridia(100);o__Clostridiales(100);f__Lachnospiraceae(100);g__Butyrivibrio(77);g__Butyrivibrio_unclassified(77);	Otu00119	4	1	0	7	1	1	4	4	3	5	10	11	2	0	1	14	7	8	1	1	3	9	24	24	0	4	0	0	2	39	3	2	1	14	44	54	4	1	3	27	47	100	0	1	2	19	25	60
k__Bacteria(100);p__Firmicutes(100);c__Clostridia(100);o__Clostridiales(100);f__Lachnospiraceae(100);f__Lachnospiraceae_unclassified(100);f__Lachnospiraceae_unclassified(100);	Otu00120	0	0	0	0	0	0	1	0	0	0	1	0	3	0	0	1	0	1	0	0	0	1	0	5	2	5	3	8	10	5	0	0	1	7	4	0	6	10	3	21	9	11	1	6	3	18	12	16
k__Bacteria(100);p__Firmicutes(100);c__Clostridia(100);o__Clostridiales(100);f__Lachnospiraceae(100);f__Lachnospiraceae_unclassified(100);f__Lachnospiraceae_unclassified(100);	Otu00121	1	1	0	2	3	0	1	0	0	1	1	2	0	0	4	3	6	2	2	1	0	4	5	1	6	12	6	21	37	11	2	4	0	16	12	5	6	8	7	21	15	12	10	14	10	25	15	17
k__Bacteria(100);p__Bacteroidetes(100);p__Bacteroidetes_unclassified(100);p__Bacteroidetes_unclassified(100);p__Bacteroidetes_unclassified(100);p__Bacteroidetes_unclassified(100);p__Bacteroidetes_unclassified(100);	Otu00122	5	9	6	7	13	7	10	6	9	15	11	7	11	11	15	14	15	23	9	11	13	15	28	10	13	8	3	21	27	10	11	4	1	22	13	10	12	12	6	11	10	8	6	16	4	12	12	11
k__Bacteria(100);p__Lentisphaerae(100);c__[Lentisphaeria](100);o__Victivallales(100);f__Victivallaceae(100);f__Victivallaceae_unclassified(100);f__Victivallaceae_unclassified(100);	Otu00123	8	17	16	2	5	0	15	23	24	3	0	1	13	31	42	3	2	4	15	15	9	2	1	2	35	46	51	10	4	1	22	17	15	4	1	1	23	31	43	3	1	1	17	34	20	1	0	0
k__Bacteria(100);p__Bacteroidetes(100);p__Bacteroidetes_unclassified(100);p__Bacteroidetes_unclassified(100);p__Bacteroidetes_unclassified(100);p__Bacteroidetes_unclassified(100);p__Bacteroidetes_unclassified(100);	Otu00124	7	7	6	11	17	11	15	16	4	23	19	18	8	12	6	18	24	29	12	16	10	25	34	57	8	13	11	43	8	8	13	16	13	16	13	8	7	3	6	7	15	22	8	5	6	13	5	8
k__Bacteria(100);p__Bacteroidetes(100);p__Bacteroidetes_unclassified(100);p__Bacteroidetes_unclassified(100);p__Bacteroidetes_unclassified(100);p__Bacteroidetes_unclassified(100);p__Bacteroidetes_unclassified(100);	Otu00125	18	19	17	1	4	1	21	18	16	4	0	1	29	30	25	1	0	1	33	40	36	0	0	0	49	43	50	0	0	0	33	34	12	0	0	0	33	30	29	0	0	0	29	32	34	0	0	0
k__Bacteria(100);p__Firmicutes(100);c__Clostridia(100);o__Clostridiales(100);f__Christensenellaceae(100);f__Christensenellaceae_unclassified(100);f__Christensenellaceae_unclassified(100);	Otu00126	10	3	7	9	13	8	23	7	6	17	17	15	17	15	14	24	30	28	14	25	18	21	37	19	6	10	8	13	9	11	14	27	16	8	30	27	10	11	15	10	13	23	12	7	10	4	2	16
k__Bacteria(100);p__Bacteroidetes(100);c__Bacteroidia(100);o__Bacteroidales(100);f__Prevotellaceae(100);g__Prevotella(100);g__Prevotella_unclassified(100);	Otu00127	12	13	27	18	25	13	14	7	18	25	24	19	21	11	7	21	17	17	7	6	8	15	15	8	4	4	7	26	14	9	12	3	2	25	16	12	8	5	3	24	18	5	2	1	1	14	21	16
k__Bacteria(100);p__Bacteroidetes(100);c__Bacteroidia(100);o__Bacteroidales(100);f__Prevotellaceae(100);g__Prevotella(100);g__Prevotella_unclassified(100);	Otu00128	0	0	0	0	0	0	0	0	1	1	0	1	1	3	4	3	1	2	7	5	0	6	4	4	7	18	7	0	4	5	3	4	2	7	6	4	28	43	25	20	17	11	17	29	11	33	21	8
k__Bacteria(100);p__Firmicutes(100);c__Bacilli(100);o__Bacillales(100);f__Planococcaceae(100);f__Planococcaceae_unclassified(100);f__Planococcaceae_unclassified(100);	Otu00129	0	0	0	0	0	0	0	0	0	0	0	0	314	1	0	0	0	8	37	1	0	0	0	0	5	3	0	1	0	40	71	4	0	0	0	0	4	6	2	5	1	29	13	6	1	61	2	2
k__Bacteria(100);p__Firmicutes(100);c__Erysipelotrichi(100);o__Erysipelotrichales(100);f__Erysipelotrichaceae(100);f__Erysipelotrichaceae_unclassified(63);f__Erysipelotrichaceae_unclassified(63);	Otu00130	0	0	0	0	1	1	0	0	0	1	0	1	0	0	0	1	0	0	1	0	0	1	0	0	1	5	2	3	6	9	1	0	1	16	6	6	17	7	8	26	15	12	14	10	15	25	22	14
k__Bacteria(100);p__Bacteroidetes(100);c__Bacteroidia(100);o__Bacteroidales(100);f__[Paraprevotellaceae](98);g__Paraprevotella(58);g__Paraprevotella_unclassified(58);	Otu00131	23	37	26	21	21	20	22	22	33	17	22	29	15	25	30	18	16	19	8	15	8	12	21	11	4	9	6	43	24	4	9	12	5	12	13	15	2	9	8	14	12	10	4	5	3	9	10	10
k__Bacteria(100);p__Bacteroidetes(100);c__Bacteroidia(100);o__Bacteroidales(100);f__[Paraprevotellaceae](100);g__CF231(100);g__CF231_unclassified(100);	Otu00132	4	3	6	12	15	9	7	5	8	31	20	19	6	9	3	20	17	13	7	6	5	17	31	11	4	16	14	12	13	7	6	9	11	16	21	21	7	10	10	24	25	26	10	9	13	16	11	17
k__Bacteria(100);p__Firmicutes(100);p__Firmicutes_unclassified(100);p__Firmicutes_unclassified(100);p__Firmicutes_unclassified(100);p__Firmicutes_unclassified(100);p__Firmicutes_unclassified(100);	Otu00133	14	18	20	14	25	9	14	11	18	15	21	15	6	10	17	12	14	11	13	14	12	7	10	32	9	19	21	6	5	8	13	11	10	15	6	20	17	9	13	14	14	14	13	6	18	12	6	8
k__Archaea(100);p__Euryarchaeota(100);c__Methanobacteria(100);o__Methanobacteriales(100);f__Methanobacteriaceae(100);g__Methanosphaera(100);g__Methanosphaera_unclassified(100);	Otu00134	19	10	10	6	12	12	20	18	16	21	10	20	15	13	12	8	10	25	26	14	15	11	20	23	9	29	27	3	3	1	18	18	19	3	12	15	16	19	17	6	1	8	16	23	24	0	2	8
k__Bacteria(100);p__Bacteroidetes(100);p__Bacteroidetes_unclassified(100);p__Bacteroidetes_unclassified(100);p__Bacteroidetes_unclassified(100);p__Bacteroidetes_unclassified(100);p__Bacteroidetes_unclassified(100);	Otu00135	8	12	4	3	4	6	15	17	6	3	3	3	19	19	17	4	5	9	26	29	22	4	6	3	34	55	58	0	2	2	40	39	19	1	3	0	31	19	30	3	0	1	27	37	30	0	4	3
k__Bacteria(100);p__Firmicutes(100);c__Bacilli(100);o__Lactobacillales(100);f__Lactobacillaceae(100);g__Lactobacillus(100);g__Lactobacillus_unclassified(56);	Otu00136	0	0	0	0	0	0	0	0	0	0	0	0	0	0	0	0	0	0	0	0	0	0	0	3	0	3	3	0	4	2	0	0	0	2	5	0	3	4	4	19	23	6	3	2	1	44	29	18
k__Bacteria(100);p__Bacteroidetes(100);c__Bacteroidia(100);o__Bacteroidales(100);f__Prevotellaceae(100);g__Prevotella(100);s__ruminicola(100);	Otu00137	34	43	57	26	45	19	21	20	36	14	13	11	6	11	14	9	6	1	5	12	3	5	2	9	3	7	7	2	2	2	4	1	2	4	3	4	1	2	4	3	2	2	1	3	0	4	3	1
k__Bacteria(100);p__Verrucomicrobia(100);c__Verruco-5(100);o__WCHB1-41(100);f__RFP12(100);f__RFP12_unclassified(100);f__RFP12_unclassified(100);	Otu00138	11	16	13	3	14	6	8	15	16	16	16	13	10	14	28	10	10	12	8	18	11	15	9	5	14	19	25	16	7	13	10	13	6	22	14	5	16	15	19	15	7	10	19	22	10	7	9	11
k__Bacteria(100);k__Bacteria_unclassified(100);k__Bacteria_unclassified(100);k__Bacteria_unclassified(100);k__Bacteria_unclassified(100);k__Bacteria_unclassified(100);k__Bacteria_unclassified(100);	Otu00139	25	22	22	9	17	7	17	8	5	23	19	31	16	3	19	13	17	12	7	10	9	10	21	10	24	21	27	6	13	2	20	1	7	12	22	15	8	10	30	6	4	14	8	13	8	3	4	8
k__Archaea(100);p__Euryarchaeota(100);c__Methanobacteria(100);o__Methanobacteriales(100);f__Methanobacteriaceae(100);g__Methanobrevibacter(100);g__Methanobrevibacter_unclassified(100);	Otu00140	14	4	17	9	8	15	21	23	21	25	14	20	12	20	14	10	13	9	13	10	7	12	16	15	16	24	23	18	10	12	15	14	11	8	8	11	11	8	15	6	4	13	18	18	17	4	4	6
k__Bacteria(100);p__Actinobacteria(100);c__Actinobacteria(100);o__Bifidobacteriales(100);f__Bifidobacteriaceae(100);g__Bifidobacterium(100);s__adolescentis(100);	Otu00141	0	4	1	5	6	2	2	2	3	8	8	6	2	2	7	2	6	2	6	2	2	5	12	2	19	22	19	1	9	9	14	8	9	18	12	14	21	24	22	29	32	13	15	12	20	15	15	15
k__Bacteria(100);p__Proteobacteria(100);c__Gammaproteobacteria(100);o__Xanthomonadales(100);f__Xanthomonadaceae(100);g__Stenotrophomonas(100);g__Stenotrophomonas_unclassified(100);	Otu00142	0	0	0	0	0	0	0	0	0	1	0	0	0	0	0	0	0	0	0	0	0	1	0	0	0	0	0	6	0	0	0	0	0	0	0	1	0	0	0	4	0	0	0	0	0	17	0	1
k__Bacteria(100);p__Firmicutes(100);c__Clostridia(100);o__Clostridiales(100);f__Veillonellaceae(100);g__Selenomonas(95);s__bovis(94);	Otu00143	0	1	1	1	0	0	0	1	2	0	1	0	0	0	0	0	3	0	1	2	4	1	1	1	9	11	4	0	2	1	0	1	0	1	3	2	19	22	10	9	4	6	22	16	4	5	3	3
k__Bacteria(100);p__Bacteroidetes(100);c__Bacteroidia(100);o__Bacteroidales(100);o__Bacteroidales_unclassified(100);o__Bacteroidales_unclassified(100);o__Bacteroidales_unclassified(100);	Otu00144	1	2	2	3	4	0	0	0	2	14	9	5	0	1	0	7	16	7	1	0	0	21	32	3	1	0	0	3	1	9	5	2	2	8	22	10	0	0	1	6	27	43	0	1	2	20	9	42
k__Bacteria(100);p__Firmicutes(100);c__Clostridia(100);o__Clostridiales(100);f__Lachnospiraceae(100);f__Lachnospiraceae_unclassified(100);f__Lachnospiraceae_unclassified(100);	Otu00145	0	0	0	2	1	0	0	1	0	0	0	2	0	0	0	1	1	0	0	0	1	4	2	6	0	2	4	30	45	21	1	1	0	15	16	15	2	1	2	35	30	33	2	3	1	39	22	46
k__Bacteria(100);p__Bacteroidetes(100);p__Bacteroidetes_unclassified(100);p__Bacteroidetes_unclassified(100);p__Bacteroidetes_unclassified(100);p__Bacteroidetes_unclassified(100);p__Bacteroidetes_unclassified(100);	Otu00146	15	19	17	3	9	3	25	18	24	4	8	3	23	23	36	4	2	3	26	23	17	1	2	0	27	35	29	10	0	1	29	15	16	2	0	1	21	21	22	0	0	2	21	20	16	1	0	0
k__Bacteria(100);p__Firmicutes(100);c__Clostridia(100);o__Clostridiales(100);f__Ruminococcaceae(100);g__Ruminococcus(100);s__bromii(95);	Otu00147	7	21	16	17	18	7	26	12	15	15	11	9	22	18	20	8	4	12	23	42	47	6	9	5	9	23	29	7	16	2	17	70	30	0	3	7	12	9	50	5	1	2	12	19	8	0	2	0
k__Bacteria(100);p__Firmicutes(100);c__Clostridia(100);o__Clostridiales(100);f__Lachnospiraceae(100);g__Lachnospira(100);s__pectinoschiza(100);	Otu00148	2	3	0	1	3	1	2	2	3	7	1	6	4	3	1	2	1	0	5	1	4	5	5	15	8	12	7	26	53	9	7	3	3	7	10	9	3	9	11	13	16	8	11	7	7	26	11	7
k__Bacteria(100);p__Planctomycetes(100);c__Planctomycetia(100);o__Pirellulales(100);f__Pirellulaceae(100);f__Pirellulaceae_unclassified(100);f__Pirellulaceae_unclassified(100);	Otu00149	6	2	3	4	3	5	9	15	8	4	2	5	6	8	7	3	5	5	4	6	9	0	0	4	23	27	13	3	10	1	24	19	15	5	2	5	33	9	9	1	6	3	26	35	24	5	5	2
k__Bacteria(100);p__Firmicutes(100);p__Firmicutes_unclassified(100);p__Firmicutes_unclassified(100);p__Firmicutes_unclassified(100);p__Firmicutes_unclassified(100);p__Firmicutes_unclassified(100);	Otu00150	14	16	8	10	18	8	11	11	15	26	13	15	10	6	7	20	15	11	10	16	3	10	22	28	11	13	10	9	24	7	10	9	9	11	18	5	7	15	15	5	5	9	5	6	13	4	4	7
k__Archaea(100);p__Euryarchaeota(100);c__Methanobacteria(100);o__Methanobacteriales(100);f__Methanobacteriaceae(100);g__Methanobrevibacter(100);g__Methanobrevibacter_unclassified(100);	Otu00151	36	38	33	8	23	11	40	28	28	14	10	13	16	20	19	5	5	7	13	15	8	3	5	3	9	23	10	7	15	2	26	10	9	7	0	1	9	16	7	2	1	1	6	8	6	3	0	2
k__Bacteria(100);p__Bacteroidetes(100);c__Bacteroidia(100);o__Bacteroidales(100);f__Prevotellaceae(100);g__Prevotella(100);s__ruminicola(100);	Otu00152	5	11	8	6	14	0	5	5	1	9	13	11	1	1	4	9	2	7	0	2	0	3	8	2	4	0	3	2	6	6	3	0	1	12	4	3	4	0	1	11	16	2	0	1	4	39	13	31
k__Bacteria(100);p__Bacteroidetes(100);c__Bacteroidia(100);o__Bacteroidales(100);f__S24-7(100);f__S24-7_unclassified(100);f__S24-7_unclassified(100);	Otu00153	12	9	11	14	20	29	21	6	11	52	34	37	13	9	5	27	22	17	11	12	17	20	38	10	7	7	4	1	0	10	12	27	21	5	19	30	8	2	4	4	10	16	7	6	14	2	2	7
k__Bacteria(100);p__Firmicutes(100);c__Clostridia(100);o__Clostridiales(100);f__Ruminococcaceae(100);f__Ruminococcaceae_unclassified(100);f__Ruminococcaceae_unclassified(100);	Otu00154	8	5	4	21	19	21	12	6	10	19	14	21	13	7	6	14	16	24	15	15	12	16	22	29	4	7	4	0	1	10	19	16	10	7	21	20	4	4	7	8	4	18	8	7	9	4	7	15
k__Bacteria(100);p__Firmicutes(100);c__Clostridia(100);o__Clostridiales(100);f__Ruminococcaceae(100);g__Ruminococcus(100);g__Ruminococcus_unclassified(100);	Otu00155	8	8	12	13	18	11	14	19	7	25	19	22	11	15	15	13	17	37	16	12	23	22	30	35	3	10	8	7	13	9	13	15	21	18	28	13	2	5	11	10	9	12	3	1	2	1	10	6
k__Bacteria(100);p__Bacteroidetes(100);p__Bacteroidetes_unclassified(100);p__Bacteroidetes_unclassified(100);p__Bacteroidetes_unclassified(100);p__Bacteroidetes_unclassified(100);p__Bacteroidetes_unclassified(100);	Otu00156	26	22	32	7	11	2	18	19	25	15	6	5	22	29	31	10	13	4	18	15	17	10	11	6	17	31	24	3	7	6	19	13	20	6	6	8	4	16	15	10	8	5	9	17	10	4	5	8
k__Bacteria(100);p__Firmicutes(100);c__Clostridia(100);o__Clostridiales(100);o__Clostridiales_unclassified(100);o__Clostridiales_unclassified(100);o__Clostridiales_unclassified(100);	Otu00157	0	0	1	0	0	0	1	1	0	0	0	0	1	0	3	1	1	0	6	1	5	1	0	0	25	24	33	0	0	0	8	4	3	0	1	0	21	15	25	0	0	0	15	23	29	0	2	0
k__Bacteria(100);p__Firmicutes(100);c__Clostridia(100);o__Clostridiales(100);f__Ruminococcaceae(100);g__Oscillospira(93);g__Oscillospira_unclassified(93);	Otu00158	12	14	9	8	5	3	12	20	9	13	12	7	10	17	15	18	16	13	14	12	7	13	20	22	16	24	13	29	29	6	20	9	10	15	15	7	8	11	18	13	12	12	11	12	8	6	11	8
k__Bacteria(100);p__Bacteroidetes(100);c__Bacteroidia(100);o__Bacteroidales(100);f__Prevotellaceae(100);g__Prevotella(100);g__Prevotella_unclassified(100);	Otu00159	13	24	20	4	10	1	9	9	18	6	2	2	14	18	24	6	4	7	22	12	6	6	1	1	16	22	8	5	7	1	12	6	8	6	5	3	31	10	11	2	5	2	20	12	12	4	3	3
k__Bacteria(100);p__Bacteroidetes(100);c__Bacteroidia(100);o__Bacteroidales(100);f__Prevotellaceae(100);g__Prevotella(100);g__Prevotella_unclassified(100);	Otu00160	15	25	39	14	27	11	13	12	13	21	14	10	10	8	9	11	3	11	11	9	7	7	6	5	8	8	10	0	2	0	8	4	8	4	5	5	9	5	1	3	3	5	8	2	10	4	7	4
k__Bacteria(100);p__Bacteroidetes(100);p__Bacteroidetes_unclassified(100);p__Bacteroidetes_unclassified(100);p__Bacteroidetes_unclassified(100);p__Bacteroidetes_unclassified(100);p__Bacteroidetes_unclassified(100);	Otu00161	3	5	6	2	8	5	7	4	4	9	11	9	2	3	4	10	13	10	4	7	3	11	17	11	7	7	8	11	15	19	8	4	4	35	13	17	6	6	9	24	25	16	12	8	6	19	27	25
k__Bacteria(100);p__Firmicutes(100);c__Clostridia(100);o__Clostridiales(100);f__Christensenellaceae(100);f__Christensenellaceae_unclassified(100);f__Christensenellaceae_unclassified(100);	Otu00162	14	8	9	11	14	11	14	18	17	15	18	19	19	9	10	21	17	21	12	19	14	22	21	20	14	4	5	3	7	5	12	20	18	7	15	16	7	4	7	6	13	17	8	9	10	2	5	9
k__Bacteria(100);p__Bacteroidetes(100);c__Bacteroidia(100);o__Bacteroidales(100);f__S24-7(100);f__S24-7_unclassified(100);f__S24-7_unclassified(100);	Otu00163	9	6	6	7	15	8	12	10	4	22	22	22	5	1	3	18	12	27	4	8	5	22	49	2	0	2	3	1	3	14	4	16	11	19	31	34	8	2	5	24	23	34	2	3	6	11	15	17
k__Bacteria(100);p__Bacteroidetes(100);p__Bacteroidetes_unclassified(100);p__Bacteroidetes_unclassified(100);p__Bacteroidetes_unclassified(100);p__Bacteroidetes_unclassified(100);p__Bacteroidetes_unclassified(100);	Otu00164	24	33	28	9	11	11	16	22	18	20	13	11	15	29	27	11	13	11	32	17	13	11	11	2	7	15	15	9	7	2	21	10	8	6	11	14	6	10	11	15	6	7	4	5	3	7	3	6
k__Bacteria(100);p__Firmicutes(100);c__Clostridia(100);o__Clostridiales(100);f__Lachnospiraceae(100);g__Moryella(100);g__Moryella_unclassified(100);	Otu00165	11	10	7	12	18	9	16	11	2	14	17	16	11	5	3	21	19	19	11	6	6	19	35	7	5	13	8	1	1	7	15	13	11	9	20	22	13	9	15	6	11	17	16	8	21	7	6	4
k__Bacteria(100);p__Firmicutes(100);c__Clostridia(100);o__Clostridiales(100);f__Ruminococcaceae(100);g__Sporobacter(70);s__termitidis(70);	Otu00166	6	5	9	8	19	4	14	4	5	12	18	22	8	5	6	12	21	14	9	9	8	21	25	26	5	4	4	10	13	5	12	11	13	14	14	17	8	0	5	11	12	23	4	8	6	7	7	10
k__Bacteria(100);p__Bacteroidetes(100);p__Bacteroidetes_unclassified(100);p__Bacteroidetes_unclassified(100);p__Bacteroidetes_unclassified(100);p__Bacteroidetes_unclassified(100);p__Bacteroidetes_unclassified(100);	Otu00167	1	0	0	5	2	4	1	2	0	4	7	5	2	0	0	14	7	25	2	2	0	10	25	20	1	3	1	0	1	24	0	1	2	8	24	46	4	1	0	16	20	81	3	3	1	5	19	11
k__Bacteria(100);p__Firmicutes(100);c__Clostridia(100);o__Clostridiales(100);f__[Mogibacteriaceae](97);f__[Mogibacteriaceae]_unclassified(97);f__[Mogibacteriaceae]_unclassified(97);	Otu00168	0	0	1	0	1	0	2	0	0	0	1	4	1	1	1	2	1	1	3	5	3	2	3	2	11	13	13	5	14	4	6	7	2	2	2	2	9	9	17	5	2	10	16	15	13	3	6	6
k__Bacteria(100);p__Bacteroidetes(100);p__Bacteroidetes_unclassified(100);p__Bacteroidetes_unclassified(100);p__Bacteroidetes_unclassified(100);p__Bacteroidetes_unclassified(100);p__Bacteroidetes_unclassified(100);	Otu00169	18	10	16	12	24	3	18	8	10	12	12	11	9	12	9	15	10	11	15	7	8	7	13	13	16	19	19	7	1	5	18	9	11	21	6	8	5	9	18	9	12	1	6	14	11	1	4	4
k__Bacteria(100);p__Firmicutes(100);p__Firmicutes_unclassified(100);p__Firmicutes_unclassified(100);p__Firmicutes_unclassified(100);p__Firmicutes_unclassified(100);p__Firmicutes_unclassified(100);	Otu00170	16	15	16	15	22	12	18	14	10	25	21	21	21	2	2	15	14	19	10	10	9	5	20	13	6	5	3	7	2	5	12	13	12	8	13	10	9	4	7	7	9	16	8	14	9	1	2	5
k__Bacteria(100);p__Firmicutes(100);c__Clostridia(100);o__Clostridiales(100);f__Lachnospiraceae(100);g__Coprococcus(82);g__Coprococcus_unclassified(82);	Otu00171	5	2	5	8	8	2	7	2	1	15	19	14	7	4	2	26	25	16	2	3	2	9	29	39	3	4	3	3	4	16	5	9	4	12	29	30	2	0	3	12	9	38	1	7	6	16	8	18
k__Bacteria(100);p__Firmicutes(100);c__Clostridia(100);o__Clostridiales(100);o__Clostridiales_unclassified(94);o__Clostridiales_unclassified(94);o__Clostridiales_unclassified(94);	Otu00172	5	4	7	17	10	10	7	8	8	28	18	7	6	7	5	15	11	8	12	8	15	15	31	57	11	10	5	2	2	7	4	15	17	4	19	10	12	6	7	3	12	21	10	10	10	4	7	3
k__Bacteria(100);p__Planctomycetes(100);c__Planctomycetia(100);o__Pirellulales(100);f__Pirellulaceae(100);f__Pirellulaceae_unclassified(100);f__Pirellulaceae_unclassified(100);	Otu00173	6	3	6	4	20	6	7	8	13	20	27	25	12	7	5	16	14	11	8	9	8	18	20	22	6	14	7	3	0	9	10	14	10	7	16	20	9	6	12	8	6	26	8	11	5	4	6	11
k__Bacteria(100);p__Bacteroidetes(100);p__Bacteroidetes_unclassified(100);p__Bacteroidetes_unclassified(100);p__Bacteroidetes_unclassified(100);p__Bacteroidetes_unclassified(100);p__Bacteroidetes_unclassified(100);	Otu00174	20	18	15	5	7	8	23	17	32	11	10	4	11	27	19	2	5	4	26	12	16	7	9	0	20	25	22	8	1	6	23	14	14	9	3	6	12	9	17	13	5	2	3	13	11	1	3	4
k__Bacteria(100);p__Proteobacteria(100);c__Deltaproteobacteria(100);o__Desulfovibrionales(100);f__Desulfovibrionaceae(100);g__Desulfovibrio(100);g__Desulfovibrio_unclassified(100);	Otu00175	2	1	3	2	4	4	0	0	1	15	7	7	0	0	3	14	13	14	2	1	1	31	24	29	0	4	2	9	25	17	1	3	2	15	26	26	2	5	1	40	14	23	1	0	4	20	17	18
k__Bacteria(100);p__Bacteroidetes(100);p__Bacteroidetes_unclassified(100);p__Bacteroidetes_unclassified(100);p__Bacteroidetes_unclassified(100);p__Bacteroidetes_unclassified(100);p__Bacteroidetes_unclassified(100);	Otu00176	14	14	12	22	21	14	15	17	11	16	23	19	19	12	4	8	12	8	16	12	13	8	12	3	13	8	9	4	0	4	18	14	15	4	7	2	16	4	11	2	1	2	11	12	19	1	1	2
k__Bacteria(100);p__Bacteroidetes(100);p__Bacteroidetes_unclassified(100);p__Bacteroidetes_unclassified(100);p__Bacteroidetes_unclassified(100);p__Bacteroidetes_unclassified(100);p__Bacteroidetes_unclassified(100);	Otu00177	11	9	19	2	8	6	14	11	17	8	3	10	17	14	11	5	7	7	18	22	19	4	4	7	14	20	16	11	12	3	21	12	12	4	7	2	8	16	14	3	0	5	6	23	18	6	1	2
k__Bacteria(100);p__Bacteroidetes(100);p__Bacteroidetes_unclassified(100);p__Bacteroidetes_unclassified(100);p__Bacteroidetes_unclassified(100);p__Bacteroidetes_unclassified(100);p__Bacteroidetes_unclassified(100);	Otu00178	30	32	30	8	5	8	16	23	28	5	13	7	21	18	28	6	6	13	20	24	11	9	10	11	12	12	16	6	11	1	19	17	16	9	4	3	10	9	9	7	1	4	5	7	3	2	1	5
k__Bacteria(100);p__Bacteroidetes(100);p__Bacteroidetes_unclassified(100);p__Bacteroidetes_unclassified(100);p__Bacteroidetes_unclassified(100);p__Bacteroidetes_unclassified(100);p__Bacteroidetes_unclassified(100);	Otu00179	10	6	7	9	22	9	7	6	3	38	17	18	12	8	6	20	9	17	9	7	8	15	14	15	13	15	6	0	3	2	17	21	17	1	4	8	12	5	10	1	4	6	17	20	16	1	1	4
k__Bacteria(100);p__Bacteroidetes(100);p__Bacteroidetes_unclassified(100);p__Bacteroidetes_unclassified(100);p__Bacteroidetes_unclassified(100);p__Bacteroidetes_unclassified(100);p__Bacteroidetes_unclassified(100);	Otu00180	60	66	83	0	2	0	41	35	39	1	0	0	11	19	24	0	0	0	17	9	5	0	1	0	2	4	8	0	0	0	9	9	6	1	0	0	2	2	1	0	0	1	2	0	0	0	0	0
k__Bacteria(100);p__Firmicutes(100);c__Clostridia(100);o__Clostridiales(100);o__Clostridiales_unclassified(86);o__Clostridiales_unclassified(86);o__Clostridiales_unclassified(86);	Otu00181	7	10	13	2	7	3	4	6	5	8	5	5	3	3	8	4	3	0	8	4	3	4	2	5	10	13	16	1	1	4	18	6	7	7	0	2	7	18	11	8	6	3	8	9	12	7	8	5
k__Bacteria(100);p__Bacteroidetes(100);c__Bacteroidia(100);o__Bacteroidales(100);f__BS11(100);f__BS11_unclassified(100);f__BS11_unclassified(100);	Otu00182	29	39	19	4	2	1	17	21	23	1	0	5	11	10	11	3	1	1	23	20	27	0	1	1	17	13	19	0	0	2	21	20	20	0	1	2	20	13	19	1	0	2	13	9	12	0	0	1
k__Bacteria(100);p__Firmicutes(100);c__Clostridia(100);o__Clostridiales(100);f__Lachnospiraceae(100);g__Anaerostipes(96);g__Anaerostipes_unclassified(96);	Otu00183	2	15	10	5	4	3	11	8	5	11	10	3	11	13	7	12	9	12	7	7	4	14	11	20	7	5	14	49	31	9	9	4	3	14	9	13	8	5	10	12	12	9	1	6	4	6	15	18
k__Bacteria(100);p__Bacteroidetes(100);c__Bacteroidia(100);o__Bacteroidales(100);f__Prevotellaceae(100);g__Prevotella(100);g__Prevotella_unclassified(100);	Otu00184	9	24	22	17	15	8	18	18	17	15	16	6	17	19	37	9	9	7	19	10	11	5	8	0	17	9	14	20	3	2	15	11	15	19	4	7	9	2	9	7	2	4	6	6	5	2	3	2
k__Bacteria(100);p__Verrucomicrobia(100);c__Verruco-5(100);o__WCHB1-41(100);f__RFP12(100);f__RFP12_unclassified(100);f__RFP12_unclassified(100);	Otu00185	9	7	5	9	14	4	9	7	7	8	5	6	12	8	17	5	10	5	14	15	17	6	4	7	17	31	24	2	8	2	22	19	12	4	6	6	12	15	23	6	2	4	22	11	14	2	2	2
k__Bacteria(100);p__Firmicutes(100);c__Clostridia(100);o__Clostridiales(100);f__Ruminococcaceae(100);g__Ruminococcus(100);g__Ruminococcus_unclassified(100);	Otu00186	16	12	13	12	12	5	14	15	18	9	8	8	6	19	19	7	10	7	8	12	15	9	10	6	14	12	18	3	9	5	8	11	3	7	10	9	7	12	17	12	8	9	5	11	9	0	6	6
k__Bacteria(100);p__Firmicutes(100);c__Clostridia(100);o__Clostridiales(100);f__Clostridiaceae(79);g__Clostridium(79);g__Clostridium_unclassified(79);	Otu00187	10	16	8	8	14	9	13	14	13	16	9	21	12	7	14	9	10	8	15	5	10	9	11	22	5	12	17	6	7	5	10	21	10	8	9	4	10	10	9	4	9	7	4	7	6	0	2	6
k__Bacteria(100);p__Bacteroidetes(100);p__Bacteroidetes_unclassified(100);p__Bacteroidetes_unclassified(100);p__Bacteroidetes_unclassified(100);p__Bacteroidetes_unclassified(100);p__Bacteroidetes_unclassified(100);	Otu00188	13	11	8	9	13	2	10	13	3	21	8	15	16	6	2	22	19	16	13	6	6	15	22	14	10	3	7	6	1	9	11	8	7	9	13	7	7	3	7	2	6	23	6	4	6	4	9	7
k__Bacteria(100);p__Bacteroidetes(100);p__Bacteroidetes_unclassified(100);p__Bacteroidetes_unclassified(100);p__Bacteroidetes_unclassified(100);p__Bacteroidetes_unclassified(100);p__Bacteroidetes_unclassified(100);	Otu00189	1	3	4	10	14	9	7	8	7	15	19	15	12	6	5	21	7	20	9	10	8	25	8	17	1	12	7	4	0	8	7	21	5	5	13	9	8	2	11	6	0	8	13	18	4	1	3	6
k__Bacteria(100);p__Bacteroidetes(100);p__Bacteroidetes_unclassified(100);p__Bacteroidetes_unclassified(100);p__Bacteroidetes_unclassified(100);p__Bacteroidetes_unclassified(100);p__Bacteroidetes_unclassified(100);	Otu00190	16	13	5	11	21	13	21	20	13	15	13	11	14	21	11	7	4	8	20	15	28	6	11	4	6	9	11	0	0	3	14	27	17	1	6	5	15	2	17	2	1	6	9	14	18	1	2	2
k__Bacteria(100);p__Tenericutes(100);c__Mollicutes(100);o__RF39(100);o__RF39_unclassified(100);o__RF39_unclassified(100);o__RF39_unclassified(100);	Otu00191	5	5	9	10	12	6	16	10	7	14	17	17	7	4	8	11	19	12	3	9	7	6	10	19	2	5	11	33	6	4	8	5	9	7	4	7	4	1	3	5	4	11	6	7	5	2	3	11
k__Bacteria(100);p__Bacteroidetes(100);c__Bacteroidia(100);o__Bacteroidales(100);f__Prevotellaceae(100);g__Prevotella(100);g__Prevotella_unclassified(100);	Otu00192	12	4	7	15	10	13	15	20	19	18	14	15	9	13	25	4	9	6	11	4	12	8	14	6	6	8	9	20	9	2	12	11	3	12	0	7	10	3	9	3	2	1	4	16	6	0	1	2
k__Bacteria(100);p__Bacteroidetes(100);p__Bacteroidetes_unclassified(100);p__Bacteroidetes_unclassified(100);p__Bacteroidetes_unclassified(100);p__Bacteroidetes_unclassified(100);p__Bacteroidetes_unclassified(100);	Otu00193	7	12	6	6	10	5	18	17	14	10	11	5	11	12	15	8	5	10	13	7	7	8	11	9	15	12	19	8	2	0	16	5	11	10	16	9	11	6	8	15	7	11	7	6	8	9	10	8
k__Bacteria(100);p__Planctomycetes(100);c__Planctomycetia(100);o__Pirellulales(100);f__Pirellulaceae(100);f__Pirellulaceae_unclassified(100);f__Pirellulaceae_unclassified(100);	Otu00194	7	11	6	6	7	4	7	10	10	10	6	1	12	10	10	5	2	5	14	5	8	2	4	4	16	20	23	7	3	4	6	9	9	9	3	6	15	15	16	9	9	6	21	15	8	0	4	5
k__Bacteria(100);p__Bacteroidetes(100);c__Bacteroidia(100);o__Bacteroidales(100);f__Prevotellaceae(100);g__Prevotella(100);g__Prevotella_unclassified(100);	Otu00195	12	12	8	19	23	19	6	14	9	11	9	11	8	9	6	8	8	17	10	7	7	6	5	7	7	6	2	1	10	4	11	9	9	9	10	8	7	4	5	3	3	4	8	4	10	1	6	3
k__Bacteria(100);p__Firmicutes(100);c__Clostridia(100);o__Clostridiales(100);f__[Mogibacteriaceae](99);f__[Mogibacteriaceae]_unclassified(99);f__[Mogibacteriaceae]_unclassified(99);	Otu00196	2	1	1	2	0	0	5	6	1	1	1	0	9	7	2	0	0	2	8	9	5	1	0	0	22	33	31	0	1	0	10	16	3	0	0	0	10	22	25	0	0	0	21	16	21	0	0	0
k__Bacteria(100);p__Bacteroidetes(100);c__Bacteroidia(100);o__Bacteroidales(100);f__Prevotellaceae(100);g__Prevotella(100);g__Prevotella_unclassified(100);	Otu00197	14	24	16	14	21	5	16	23	16	14	14	13	16	23	32	10	15	11	15	17	10	6	5	4	7	4	5	3	7	3	22	4	7	9	3	3	14	1	4	2	2	1	8	5	2	1	1	3
k__Bacteria(100);p__Firmicutes(100);c__Clostridia(100);o__Clostridiales(100);f__[Mogibacteriaceae](96);f__[Mogibacteriaceae]_unclassified(96);f__[Mogibacteriaceae]_unclassified(96);	Otu00198	7	7	2	8	17	5	6	10	5	15	21	7	8	4	4	20	11	17	5	6	6	21	26	27	5	5	5	1	2	5	10	7	6	4	19	18	6	2	5	6	11	17	15	6	4	6	3	6
k__Bacteria(100);k__Bacteria_unclassified(100);k__Bacteria_unclassified(100);k__Bacteria_unclassified(100);k__Bacteria_unclassified(100);k__Bacteria_unclassified(100);k__Bacteria_unclassified(100);	Otu00199	13	10	7	4	16	8	6	11	4	19	11	12	4	5	10	10	8	35	7	16	9	12	13	7	7	7	6	4	10	5	4	8	10	12	5	5	4	3	6	6	4	3	6	11	7	0	1	0
k__Bacteria(100);p__Firmicutes(100);c__Clostridia(100);o__Clostridiales(100);f__Lachnospiraceae(100);f__Lachnospiraceae_unclassified(100);f__Lachnospiraceae_unclassified(100);	Otu00200	20	7	15	14	14	9	15	11	12	15	16	11	13	20	13	4	10	7	9	6	6	6	8	4	3	20	17	6	2	8	8	4	11	19	8	9	7	17	8	8	9	11	5	6	7	2	6	6
k__Bacteria(100);p__Bacteroidetes(100);p__Bacteroidetes_unclassified(100);p__Bacteroidetes_unclassified(100);p__Bacteroidetes_unclassified(100);p__Bacteroidetes_unclassified(100);p__Bacteroidetes_unclassified(100);	Otu00201	48	54	53	6	3	3	36	27	51	5	3	0	22	31	32	0	0	1	30	22	13	1	1	2	4	8	5	0	0	0	10	2	10	0	0	0	3	3	5	0	0	0	1	2	1	0	0	1
k__Bacteria(100);p__Proteobacteria(100);c__Betaproteobacteria(100);o__Burkholderiales(100);f__Alcaligenaceae(79);g__Sutterella(78);g__Sutterella_unclassified(78);	Otu00202	2	0	0	2	1	0	2	4	0	7	2	5	0	0	1	3	3	3	0	2	2	7	6	9	0	2	0	0	0	7	0	6	1	11	8	7	2	1	2	18	8	16	1	1	3	30	12	14
k__Bacteria(100);p__Bacteroidetes(100);c__Bacteroidia(100);o__Bacteroidales(100);f__RF16(100);f__RF16_unclassified(100);f__RF16_unclassified(100);	Otu00203	4	8	17	10	9	7	12	9	15	14	12	10	15	15	10	9	7	11	13	11	10	7	8	24	7	13	8	42	25	8	8	8	4	10	4	10	3	4	4	12	5	5	1	3	2	6	7	9
k__Bacteria(100);p__Proteobacteria(100);c__Gammaproteobacteria(100);o__Pseudomonadales(100);f__Pseudomonadaceae(100);g__Pseudomonas(100);g__Pseudomonas_unclassified(100);	Otu00204	0	0	0	0	0	0	0	0	0	0	0	0	0	1	0	0	0	4	0	0	0	0	0	8	0	37	0	0	1	23	0	3	0	0	0	10	0	21	0	2	0	26	1	27	4	0	1	51
k__Bacteria(100);p__Bacteroidetes(100);p__Bacteroidetes_unclassified(100);p__Bacteroidetes_unclassified(100);p__Bacteroidetes_unclassified(100);p__Bacteroidetes_unclassified(100);p__Bacteroidetes_unclassified(100);	Otu00205	1	1	0	5	4	0	0	1	1	4	9	1	3	4	6	3	9	9	2	0	4	2	16	14	1	1	1	16	9	11	1	1	4	14	12	19	2	1	1	14	25	25	3	1	0	16	23	24
k__Bacteria(100);p__Bacteroidetes(100);c__Bacteroidia(100);o__Bacteroidales(100);f__Prevotellaceae(99);g__Prevotella(99);g__Prevotella_unclassified(99);	Otu00206	6	19	23	11	20	3	10	9	11	7	8	6	8	22	12	11	6	7	10	6	5	13	5	7	1	2	2	18	13	2	7	3	4	5	6	3	2	1	3	8	2	1	2	1	0	1	3	6
k__Bacteria(100);p__Bacteroidetes(100);c__Bacteroidia(100);o__Bacteroidales(100);f__Prevotellaceae(100);g__Prevotella(100);g__Prevotella_unclassified(99);	Otu00207	25	20	22	14	22	9	16	17	17	12	19	6	7	11	19	8	22	7	19	11	10	6	9	5	8	6	5	17	15	3	9	9	4	5	3	2	2	3	7	3	1	0	3	2	2	2	2	2
k__Bacteria(100);p__Firmicutes(100);c__Clostridia(100);o__Clostridiales(72);o__Clostridiales_unclassified(72);o__Clostridiales_unclassified(72);o__Clostridiales_unclassified(72);	Otu00208	1	5	4	6	5	1	8	3	9	3	2	1	2	3	4	5	4	6	12	7	0	4	3	14	26	3	16	0	3	0	10	4	4	2	5	8	3	4	16	6	0	0	25	2	18	1	8	2
k__Bacteria(100);p__Bacteroidetes(100);c__Bacteroidia(100);o__Bacteroidales(100);f__S24-7(100);f__S24-7_unclassified(100);f__S24-7_unclassified(100);	Otu00209	4	1	0	2	3	2	6	6	2	10	14	14	2	2	2	12	12	11	1	2	4	14	20	5	2	0	1	0	10	10	1	6	5	17	12	15	3	2	0	27	26	25	3	2	3	10	18	25
k__Bacteria(100);p__Verrucomicrobia(100);c__Verruco-5(100);o__WCHB1-41(100);f__RFP12(100);f__RFP12_unclassified(100);f__RFP12_unclassified(100);	Otu00210	7	3	8	7	3	0	5	7	11	13	2	6	14	11	17	8	9	7	16	14	3	8	8	10	23	30	25	4	2	8	16	9	10	14	4	7	12	15	13	10	3	1	8	8	14	8	4	6
k__Bacteria(100);p__Bacteroidetes(100);c__Bacteroidia(100);o__Bacteroidales(100);f__Prevotellaceae(100);g__Prevotella(100);g__Prevotella_unclassified(100);	Otu00211	7	12	8	4	7	5	12	8	10	9	6	5	12	12	17	5	7	5	24	11	15	6	3	3	11	18	14	3	1	1	9	5	2	1	4	3	6	9	10	5	3	5	14	5	8	3	6	1
k__Bacteria(100);p__Bacteroidetes(100);c__Bacteroidia(100);o__Bacteroidales(100);f__RF16(100);f__RF16_unclassified(100);f__RF16_unclassified(100);	Otu00212	15	29	41	6	7	4	34	11	23	8	5	2	17	11	21	5	5	3	5	6	3	3	3	8	0	5	3	5	9	1	6	6	1	2	0	1	3	3	2	1	0	0	2	2	1	1	2	1
k__Bacteria(100);p__Cyanobacteria(100);c__4C0d-2(100);o__YS2(100);o__YS2_unclassified(100);o__YS2_unclassified(100);o__YS2_unclassified(100);	Otu00213	4	3	9	0	2	1	5	11	5	2	2	3	2	15	17	4	7	4	6	6	5	2	4	6	6	14	12	71	62	1	4	5	3	4	0	2	2	3	12	3	4	2	2	7	2	4	3	6
k__Bacteria(100);p__Verrucomicrobia(100);c__Verruco-5(100);o__WCHB1-41(100);f__RFP12(100);f__RFP12_unclassified(100);f__RFP12_unclassified(100);	Otu00214	5	13	6	5	6	1	8	11	16	11	11	9	4	11	7	8	15	3	10	8	5	9	7	4	10	15	6	20	5	9	11	6	6	3	3	4	9	7	7	9	11	6	2	5	6	4	8	8
k__Bacteria(100);p__Bacteroidetes(100);p__Bacteroidetes_unclassified(100);p__Bacteroidetes_unclassified(100);p__Bacteroidetes_unclassified(100);p__Bacteroidetes_unclassified(100);p__Bacteroidetes_unclassified(100);	Otu00215	1	1	3	3	1	0	1	3	1	5	0	2	3	10	13	7	5	4	11	6	1	7	7	23	7	6	6	24	57	4	11	4	3	7	8	3	13	12	5	12	13	7	11	7	2	19	5	9
k__Bacteria(100);p__Bacteroidetes(100);c__Bacteroidia(100);o__Bacteroidales(100);f__[Paraprevotellaceae](100);g__CF231(100);g__CF231_unclassified(100);	Otu00216	4	5	3	4	11	1	6	5	4	13	10	8	5	2	1	6	15	12	4	3	5	10	22	14	6	16	10	3	0	8	9	5	8	4	8	14	10	5	4	5	13	14	11	15	9	7	2	6
k__Bacteria(100);p__Firmicutes(100);c__Clostridia(100);o__Clostridiales(100);o__Clostridiales_unclassified(100);o__Clostridiales_unclassified(100);o__Clostridiales_unclassified(100);	Otu00217	0	0	0	3	2	2	1	1	3	6	5	5	6	1	1	10	7	5	6	0	4	12	21	15	2	4	0	1	3	10	1	4	10	5	12	15	3	1	4	5	18	23	8	4	4	6	11	10
k__Bacteria(100);p__Bacteroidetes(100);c__Bacteroidia(100);o__Bacteroidales(100);f__S24-7(98);f__S24-7_unclassified(98);f__S24-7_unclassified(98);	Otu00218	1	1	1	4	8	1	4	3	2	10	5	10	2	1	1	9	10	19	5	5	1	8	14	2	2	0	2	6	11	12	1	2	6	7	14	17	0	0	1	13	12	14	1	0	1	16	21	12
k__Bacteria(100);p__Bacteroidetes(100);c__Bacteroidia(100);o__Bacteroidales(100);f__Prevotellaceae(100);g__Prevotella(100);g__Prevotella_unclassified(100);	Otu00219	1	17	11	14	9	2	3	13	0	11	12	1	10	10	9	14	2	11	12	10	4	5	10	14	0	0	1	19	0	2	3	0	0	0	4	0	1	5	0	3	9	4	0	3	5	11	7	11
k__Bacteria(100);p__Firmicutes(100);c__Clostridia(100);o__Clostridiales(100);f__Lachnospiraceae(100);g__Butyrivibrio(88);g__Butyrivibrio_unclassified(88);	Otu00220	8	9	4	16	20	8	7	7	6	21	22	16	6	0	4	10	13	12	4	7	7	13	17	22	3	1	3	1	8	6	3	13	4	9	17	15	3	0	5	4	8	17	4	12	4	2	4	8
k__Bacteria(100);p__Bacteroidetes(100);c__Bacteroidia(100);o__Bacteroidales(100);o__Bacteroidales_unclassified(100);o__Bacteroidales_unclassified(100);o__Bacteroidales_unclassified(100);	Otu00221	3	2	2	11	14	10	5	6	4	23	14	16	7	4	2	18	18	23	6	4	7	10	20	35	3	4	0	0	0	8	15	6	5	6	19	29	5	1	1	7	7	20	11	10	5	2	6	4
k__Bacteria(100);p__Bacteroidetes(100);c__Bacteroidia(100);o__Bacteroidales(100);f__Prevotellaceae(100);g__Prevotella(100);s__ruminicola(100);	Otu00222	13	29	17	18	14	6	21	15	11	7	7	7	6	9	18	13	11	7	8	7	8	7	3	3	1	7	6	12	6	4	3	6	2	11	3	1	3	4	2	2	1	4	2	8	3	2	2	2
k__Bacteria(100);k__Bacteria_unclassified(100);k__Bacteria_unclassified(100);k__Bacteria_unclassified(100);k__Bacteria_unclassified(100);k__Bacteria_unclassified(100);k__Bacteria_unclassified(100);	Otu00223	3	3	7	0	0	0	5	6	8	1	0	4	5	5	9	1	2	0	5	12	4	1	1	2	15	20	20	3	2	1	7	2	7	4	0	0	10	21	13	2	1	1	13	17	10	1	2	1
k__Bacteria(100);p__Synergistetes(100);c__Synergistia(100);o__Synergistales(100);f__Dethiosulfovibrionaceae(100);g__Pyramidobacter(100);g__Pyramidobacter_unclassified(100);	Otu00224	5	2	1	2	6	4	9	11	9	8	9	11	8	7	3	9	4	10	20	14	19	9	8	8	8	12	15	0	0	4	15	27	18	2	6	5	20	5	14	0	4	12	22	10	11	0	1	5
k__Bacteria(100);p__Proteobacteria(100);c__Gammaproteobacteria(100);c__Gammaproteobacteria_unclassified(100);c__Gammaproteobacteria_unclassified(100);c__Gammaproteobacteria_unclassified(100);c__Gammaproteobacteria_unclassified(100);	Otu00225	2	10	5	2	0	0	0	4	10	2	3	3	4	6	10	1	1	4	6	4	1	3	2	9	3	6	13	29	36	2	2	3	3	5	2	2	3	1	8	1	3	1	3	4	2	19	15	8
k__Bacteria(100);p__Bacteroidetes(100);p__Bacteroidetes_unclassified(100);p__Bacteroidetes_unclassified(100);p__Bacteroidetes_unclassified(100);p__Bacteroidetes_unclassified(100);p__Bacteroidetes_unclassified(100);	Otu00226	27	26	36	0	0	0	21	20	17	0	0	1	4	6	6	0	0	0	6	12	5	0	0	0	3	4	1	0	0	0	13	4	2	0	0	0	2	3	3	0	0	0	3	2	1	0	0	1
k__Bacteria(100);p__Bacteroidetes(100);p__Bacteroidetes_unclassified(100);p__Bacteroidetes_unclassified(100);p__Bacteroidetes_unclassified(100);p__Bacteroidetes_unclassified(100);p__Bacteroidetes_unclassified(100);	Otu00227	6	22	22	14	11	1	10	16	24	4	9	6	9	16	13	8	8	10	12	8	8	5	14	8	9	7	6	0	4	3	6	4	2	4	5	4	4	2	5	2	3	6	2	6	0	3	2	3
k__Bacteria(100);p__Firmicutes(100);c__Clostridia(100);o__Clostridiales(100);f__Veillonellaceae(100);g__Succiniclasticum(100);g__Succiniclasticum_unclassified(100);	Otu00228	3	9	3	2	5	5	6	4	12	12	9	5	4	7	9	7	11	5	4	3	1	5	8	8	8	11	16	4	5	3	7	6	10	14	6	3	5	10	9	10	4	4	9	14	8	4	7	11
k__Bacteria(100);p__Bacteroidetes(100);c__Bacteroidia(100);o__Bacteroidales(100);f__Prevotellaceae(100);g__Prevotella(100);g__Prevotella_unclassified(100);	Otu00229	6	20	21	9	9	6	16	6	12	8	5	7	9	17	15	7	7	4	19	6	7	7	3	4	4	8	8	13	7	3	7	4	6	9	5	3	2	3	10	7	3	6	3	6	5	2	5	3
k__Bacteria(100);p__Proteobacteria(100);c__Gammaproteobacteria(100);o__Aeromonadales(100);f__Succinivibrionaceae(100);g__Ruminobacter(100);g__Ruminobacter_unclassified(100);	Otu00230	2	7	7	1	4	3	6	5	7	5	4	4	2	3	5	13	9	7	3	3	2	6	6	11	3	3	1	69	40	6	1	3	3	7	6	5	3	0	2	15	6	8	1	7	0	11	13	8
k__Bacteria(100);p__Bacteroidetes(100);c__Bacteroidia(100);o__Bacteroidales(100);f__[Paraprevotellaceae](100);g__CF231(100);g__CF231_unclassified(100);	Otu00231	6	5	9	5	6	1	4	3	3	1	1	3	2	2	5	4	3	4	4	2	1	8	3	8	0	3	1	4	4	0	2	2	1	1	1	3	0	0	3	3	0	3	0	1	0	1	3	5
k__Bacteria(100);p__Firmicutes(100);c__Clostridia(100);o__Clostridiales(100);o__Clostridiales_unclassified(89);o__Clostridiales_unclassified(89);o__Clostridiales_unclassified(89);	Otu00232	5	8	8	1	0	0	8	4	10	2	0	1	2	11	10	1	1	0	11	8	4	2	4	2	8	17	20	6	2	2	12	8	7	3	1	2	14	10	17	1	1	0	14	13	7	0	1	1
k__Bacteria(100);p__Bacteroidetes(100);c__Bacteroidia(100);o__Bacteroidales(100);f__Prevotellaceae(100);g__Prevotella(100);g__Prevotella_unclassified(100);	Otu00233	13	17	14	14	15	10	9	15	12	11	11	11	10	18	19	11	17	9	14	8	14	9	6	14	10	5	10	0	5	2	12	7	5	7	10	12	6	7	0	3	3	3	0	5	2	0	2	1
k__Bacteria(100);p__Bacteroidetes(100);c__Bacteroidia(100);o__Bacteroidales(100);f__Prevotellaceae(100);g__Prevotella(100);g__Prevotella_unclassified(100);	Otu00234	8	20	24	9	18	5	13	13	21	17	10	11	13	21	26	12	8	8	20	11	12	6	10	5	13	6	7	2	2	1	10	15	12	11	2	3	12	6	6	3	0	2	6	6	3	1	0	0
k__Bacteria(100);p__Firmicutes(100);p__Firmicutes_unclassified(100);p__Firmicutes_unclassified(100);p__Firmicutes_unclassified(100);p__Firmicutes_unclassified(100);p__Firmicutes_unclassified(100);	Otu00235	7	13	8	7	22	7	16	13	8	21	6	16	5	12	6	6	9	5	9	5	3	8	3	10	13	10	5	3	1	1	12	5	4	16	17	10	5	4	6	11	9	4	6	4	3	3	7	6
k__Bacteria(100);p__Proteobacteria(100);p__Proteobacteria_unclassified(100);p__Proteobacteria_unclassified(100);p__Proteobacteria_unclassified(100);p__Proteobacteria_unclassified(100);p__Proteobacteria_unclassified(100);	Otu00236	5	10	5	0	2	0	13	19	17	1	2	1	14	14	28	0	0	1	17	20	14	2	1	1	18	20	22	0	6	1	17	9	11	2	1	0	11	12	24	2	0	0	8	17	20	2	2	1
k__Bacteria(100);p__Bacteroidetes(100);p__Bacteroidetes_unclassified(100);p__Bacteroidetes_unclassified(100);p__Bacteroidetes_unclassified(100);p__Bacteroidetes_unclassified(100);p__Bacteroidetes_unclassified(100);	Otu00237	3	6	3	5	12	8	5	3	2	19	19	12	9	3	4	16	13	19	4	2	11	19	22	4	5	7	8	0	6	11	10	17	4	4	17	5	9	1	10	7	2	12	3	12	6	2	2	6
k__Bacteria(100);p__Bacteroidetes(100);c__Bacteroidia(100);o__Bacteroidales(100);f__[Paraprevotellaceae](100);g__CF231(100);g__CF231_unclassified(100);	Otu00238	13	6	9	6	2	3	12	6	11	8	6	8	7	9	15	8	7	8	16	9	7	4	4	2	15	15	15	2	6	6	7	10	4	2	5	4	7	11	13	4	2	4	6	13	5	1	5	0
k__Bacteria(100);p__Bacteroidetes(100);p__Bacteroidetes_unclassified(100);p__Bacteroidetes_unclassified(100);p__Bacteroidetes_unclassified(100);p__Bacteroidetes_unclassified(100);p__Bacteroidetes_unclassified(100);	Otu00239	10	20	10	2	6	4	20	24	11	5	1	5	11	24	32	9	2	2	12	17	17	3	2	0	11	21	20	11	1	2	28	13	10	0	0	1	9	10	14	3	0	2	7	10	5	1	2	1
k__Bacteria(100);k__Bacteria_unclassified(100);k__Bacteria_unclassified(100);k__Bacteria_unclassified(100);k__Bacteria_unclassified(100);k__Bacteria_unclassified(100);k__Bacteria_unclassified(100);	Otu00240	0	0	0	0	0	0	0	0	0	0	0	0	0	0	0	0	0	0	0	0	0	0	0	0	1	6	2	0	0	0	0	0	0	0	0	0	4	1	5	0	0	0	17	21	6	0	0	0
k__Bacteria(100);p__Bacteroidetes(100);p__Bacteroidetes_unclassified(100);p__Bacteroidetes_unclassified(100);p__Bacteroidetes_unclassified(100);p__Bacteroidetes_unclassified(100);p__Bacteroidetes_unclassified(100);	Otu00241	18	18	17	7	11	5	20	25	22	12	9	4	6	14	15	9	10	9	17	12	11	5	6	2	5	15	19	8	7	2	17	10	10	6	3	4	11	5	6	3	0	1	4	2	2	4	3	4
k__Bacteria(100);p__Bacteroidetes(100);c__Bacteroidia(100);o__Bacteroidales(100);f__Prevotellaceae(100);g__Prevotella(100);s__ruminicola(100);	Otu00242	1	8	5	2	2	2	6	7	5	2	4	1	2	4	3	4	1	1	4	4	7	1	1	2	8	23	12	5	0	1	8	8	5	6	0	0	12	20	20	1	1	1	16	16	17	1	3	3
k__Bacteria(100);p__Firmicutes(100);p__Firmicutes_unclassified(100);p__Firmicutes_unclassified(100);p__Firmicutes_unclassified(100);p__Firmicutes_unclassified(100);p__Firmicutes_unclassified(100);	Otu00243	13	7	6	5	11	9	11	8	4	11	10	21	4	5	2	9	7	13	5	10	4	8	10	15	2	9	8	3	2	5	5	4	7	11	7	9	5	2	5	5	5	13	11	4	2	3	1	11
k__Bacteria(100);p__Firmicutes(100);c__Clostridia(100);o__Clostridiales(99);o__Clostridiales_unclassified(99);o__Clostridiales_unclassified(99);o__Clostridiales_unclassified(99);	Otu00244	7	9	2	6	15	6	8	6	7	7	10	9	9	19	9	3	5	5	7	6	4	6	6	11	13	11	19	4	3	4	9	3	2	13	6	6	10	5	7	7	8	7	10	8	9	6	2	6
k__Bacteria(100);p__Firmicutes(100);c__Clostridia(100);o__Clostridiales(100);f__Ruminococcaceae(100);g__Oscillospira(100);g__Oscillospira_unclassified(100);	Otu00245	0	0	0	0	0	0	0	0	0	0	0	0	0	0	0	0	0	0	0	0	0	0	0	0	0	0	0	0	0	0	0	0	0	0	0	0	0	0	0	0	2	0	0	0	0	1	4	14
k__Bacteria(100);p__Firmicutes(100);c__Clostridia(100);o__Clostridiales(100);f__Dehalobacteriaceae(100);g__Dehalobacterium(100);g__Dehalobacterium_unclassified(100);	Otu00246	3	0	2	0	1	0	2	4	5	5	2	0	6	3	2	0	2	4	9	10	9	2	1	1	17	17	14	0	0	1	12	10	14	0	4	2	22	10	17	1	0	2	21	18	20	0	0	2
k__Bacteria(100);p__Firmicutes(100);c__Clostridia(100);o__Clostridiales(100);o__Clostridiales_unclassified(94);o__Clostridiales_unclassified(94);o__Clostridiales_unclassified(94);	Otu00247	4	2	8	6	8	3	7	5	7	8	7	9	9	1	0	10	11	6	11	10	7	9	14	21	8	2	5	3	0	7	18	26	23	2	9	6	12	5	8	1	2	7	16	14	9	2	2	4
k__Bacteria(100);p__Bacteroidetes(100);c__Bacteroidia(100);o__Bacteroidales(100);f__Prevotellaceae(100);g__Prevotella(100);g__Prevotella_unclassified(100);	Otu00248	7	20	21	16	16	6	10	11	9	7	13	1	7	21	23	9	7	9	14	9	9	5	7	4	14	7	5	8	3	0	8	7	3	2	7	0	5	3	4	1	2	1	5	2	2	2	0	1
k__Bacteria(100);p__Firmicutes(100);c__Clostridia(100);o__Clostridiales(100);f__Lachnospiraceae(100);g__Clostridium(100);s__aminophilum(100);	Otu00249	0	4	1	0	3	0	1	1	1	0	1	1	0	0	0	0	2	2	0	1	0	3	4	9	2	4	3	2	8	5	0	0	0	7	3	8	5	2	1	7	8	14	3	2	2	13	13	21
k__Bacteria(100);p__Bacteroidetes(100);p__Bacteroidetes_unclassified(100);p__Bacteroidetes_unclassified(100);p__Bacteroidetes_unclassified(100);p__Bacteroidetes_unclassified(100);p__Bacteroidetes_unclassified(100);	Otu00250	0	3	0	2	3	0	0	1	2	1	3	2	0	1	1	2	1	0	3	5	5	5	4	0	4	3	12	3	1	3	4	3	4	1	3	1	4	9	13	0	2	2	3	8	9	1	2	1
k__Bacteria(100);p__Firmicutes(100);c__Clostridia(100);o__Clostridiales(99);o__Clostridiales_unclassified(99);o__Clostridiales_unclassified(99);o__Clostridiales_unclassified(99);	Otu00251	4	10	5	8	9	4	5	8	8	17	14	6	5	6	9	5	5	11	4	5	5	10	13	37	5	4	2	14	12	7	2	6	3	6	5	3	1	2	1	7	11	8	3	3	2	1	2	7
k__Bacteria(100);p__Bacteroidetes(100);c__Bacteroidia(100);o__Bacteroidales(100);f__Prevotellaceae(100);g__Prevotella(100);g__Prevotella_unclassified(100);	Otu00252	15	29	15	6	14	2	13	14	16	2	11	13	10	18	21	7	7	12	20	9	7	8	10	6	18	9	1	4	4	1	16	6	1	4	2	4	5	1	0	1	4	3	1	1	2	1	9	3
k__Bacteria(100);p__Bacteroidetes(100);p__Bacteroidetes_unclassified(100);p__Bacteroidetes_unclassified(100);p__Bacteroidetes_unclassified(100);p__Bacteroidetes_unclassified(100);p__Bacteroidetes_unclassified(100);	Otu00253	0	3	1	1	4	6	3	2	4	6	7	8	3	1	1	6	4	8	2	2	1	8	13	8	4	1	0	1	8	15	3	1	1	8	8	8	3	0	4	12	14	18	4	3	3	11	9	24
k__Bacteria(100);p__Bacteroidetes(100);c__Bacteroidia(100);o__Bacteroidales(100);f__Prevotellaceae(100);g__Prevotella(100);g__Prevotella_unclassified(100);	Otu00254	10	4	11	6	14	7	6	8	16	4	5	0	8	13	19	9	8	5	7	12	10	6	8	7	4	15	9	8	12	4	9	5	6	12	2	2	11	4	8	6	3	0	8	7	7	8	5	6
k__Bacteria(100);p__Firmicutes(100);c__Clostridia(100);o__Clostridiales(100);f__[Mogibacteriaceae](98);f__[Mogibacteriaceae]_unclassified(98);f__[Mogibacteriaceae]_unclassified(98);	Otu00255	11	6	4	3	12	8	10	9	8	11	11	9	7	1	3	7	3	8	11	5	6	5	11	9	7	5	7	0	0	3	13	14	9	3	9	11	8	7	12	1	6	6	5	8	17	5	4	6
k__Bacteria(100);p__Tenericutes(100);c__Mollicutes(100);c__Mollicutes_unclassified(100);c__Mollicutes_unclassified(100);c__Mollicutes_unclassified(100);c__Mollicutes_unclassified(100);	Otu00256	0	0	0	1	0	1	0	0	0	0	1	1	0	0	2	2	6	3	1	2	2	2	2	12	1	6	5	43	150	9	1	1	2	5	0	3	6	3	2	5	6	3	4	3	1	5	4	8
k__Bacteria(100);p__Verrucomicrobia(100);c__Verruco-5(100);o__WCHB1-41(100);f__RFP12(100);f__RFP12_unclassified(100);f__RFP12_unclassified(100);	Otu00257	3	6	2	2	3	1	6	7	6	3	5	8	11	13	19	3	7	7	7	7	5	2	8	10	16	15	21	4	3	3	14	10	7	12	1	7	8	5	22	4	8	2	10	4	12	2	3	5
k__Bacteria(100);p__Bacteroidetes(100);c__Bacteroidia(100);o__Bacteroidales(100);f__Prevotellaceae(100);g__Prevotella(100);g__Prevotella_unclassified(100);	Otu00258	2	6	9	7	13	2	5	3	8	4	5	5	5	6	11	2	5	1	4	4	0	5	5	5	1	3	4	2	2	1	1	2	1	5	1	3	1	2	5	4	3	1	2	0	1	0	0	0
k__Bacteria(100);p__Firmicutes(100);c__Clostridia(100);o__Clostridiales(100);f__Lachnospiraceae(100);f__Lachnospiraceae_unclassified(98);f__Lachnospiraceae_unclassified(98);	Otu00259	9	16	16	2	9	9	15	13	17	15	9	5	10	5	10	3	6	4	8	6	4	7	1	4	8	13	11	0	7	5	9	8	5	10	5	5	9	11	2	12	4	10	5	2	2	3	5	5
k__Bacteria(100);p__Bacteroidetes(100);c__Bacteroidia(100);o__Bacteroidales(100);f__[Paraprevotellaceae](89);f__[Paraprevotellaceae]_unclassified(88);f__[Paraprevotellaceae]_unclassified(88);	Otu00260	12	24	33	5	21	7	10	10	13	13	12	16	9	6	9	3	3	4	5	3	4	12	5	4	0	4	3	8	8	1	1	4	4	1	3	1	2	3	2	1	1	3	1	1	0	4	4	2
k__Bacteria(100);p__Bacteroidetes(100);c__Bacteroidia(100);o__Bacteroidales(100);f__S24-7(100);f__S24-7_unclassified(100);f__S24-7_unclassified(100);	Otu00261	3	2	2	7	16	8	6	4	5	22	18	24	7	4	3	8	12	19	3	3	7	13	19	9	3	3	3	1	0	3	9	9	6	6	18	16	4	2	1	4	15	20	1	4	1	0	5	4
k__Bacteria(100);p__Bacteroidetes(100);c__Bacteroidia(100);o__Bacteroidales(100);f__Prevotellaceae(96);g__Prevotella(96);g__Prevotella_unclassified(96);	Otu00262	5	2	4	7	4	6	6	5	5	9	3	5	2	2	5	11	8	3	5	4	8	4	2	6	2	6	3	0	4	5	3	4	6	2	9	7	3	3	4	2	13	18	10	5	8	0	2	7
k__Bacteria(100);p__Firmicutes(100);c__Clostridia(100);o__Clostridiales(100);f__Clostridiaceae(53);g__02d06(52);g__02d06_unclassified(52);	Otu00263	10	9	5	9	13	12	1	3	5	10	13	10	3	3	5	12	13	15	9	6	6	12	26	14	4	4	2	10	3	11	5	7	6	7	8	9	4	3	5	3	4	14	5	1	7	2	1	5
k__Bacteria(100);p__Bacteroidetes(100);c__Bacteroidia(100);o__Bacteroidales(100);f__S24-7(100);f__S24-7_unclassified(100);f__S24-7_unclassified(100);	Otu00264	4	0	3	4	11	4	2	4	3	17	12	9	4	4	1	6	8	15	2	5	3	6	19	0	3	2	0	1	0	13	5	9	7	3	16	17	10	0	0	7	11	25	3	3	0	2	4	8
k__Bacteria(100);p__Firmicutes(100);c__Clostridia(100);o__Clostridiales(64);o__Clostridiales_unclassified(64);o__Clostridiales_unclassified(64);o__Clostridiales_unclassified(64);	Otu00265	4	5	6	14	12	5	7	4	2	7	10	12	5	2	0	11	7	12	6	5	2	11	22	15	1	5	4	4	6	7	9	6	11	1	13	15	6	0	1	3	7	21	4	7	4	3	5	6
k__Bacteria(100);p__Chloroflexi(100);c__Anaerolineae(100);o__Anaerolineales(100);f__Anaerolinaceae(100);g__SHD-231(100);g__SHD-231_unclassified(100);	Otu00266	7	7	3	5	8	3	14	3	8	8	16	6	14	10	4	9	7	9	7	10	7	12	14	11	6	2	4	3	0	2	9	13	13	5	10	9	13	3	5	2	4	10	9	3	16	0	3	4
k__Bacteria(100);p__Bacteroidetes(100);c__Bacteroidia(100);o__Bacteroidales(100);f__S24-7(100);f__S24-7_unclassified(100);f__S24-7_unclassified(100);	Otu00267	3	5	3	9	6	6	9	13	3	21	20	14	4	3	3	6	4	7	9	19	11	8	10	3	2	4	8	0	0	7	16	15	12	1	8	8	7	3	11	2	2	14	7	12	5	1	3	4
k__Bacteria(100);p__Firmicutes(100);c__Clostridia(100);o__Clostridiales(100);f__Lachnospiraceae(100);f__Lachnospiraceae_unclassified(100);f__Lachnospiraceae_unclassified(100);	Otu00268	4	3	4	8	2	2	7	6	2	9	9	7	4	5	3	9	7	8	3	6	5	8	18	29	4	3	7	2	4	7	4	6	5	4	11	10	6	3	9	1	7	12	11	7	11	3	6	9
k__Bacteria(100);p__Actinobacteria(100);c__Coriobacteriia(100);o__Coriobacteriales(100);f__Coriobacteriaceae(100);g__Olsenella(100);g__Olsenella_unclassified(96);	Otu00269	8	4	3	5	10	2	4	4	2	11	12	13	7	3	2	8	10	7	2	3	7	5	7	1	3	7	6	0	0	5	6	13	5	10	11	14	7	3	8	7	6	4	13	6	6	5	5	6
k__Bacteria(100);p__Firmicutes(100);c__Clostridia(100);o__Clostridiales(100);f__Veillonellaceae(100);f__Veillonellaceae_unclassified(97);f__Veillonellaceae_unclassified(97);	Otu00270	2	8	5	6	4	5	4	6	9	4	7	5	4	4	4	4	5	4	1	2	0	4	4	12	5	6	7	7	11	4	2	6	3	10	5	3	9	3	5	11	17	7	5	3	3	19	10	5
k__Bacteria(100);p__Verrucomicrobia(100);c__Verruco-5(100);o__WCHB1-41(100);f__RFP12(100);f__RFP12_unclassified(100);f__RFP12_unclassified(100);	Otu00271	2	7	4	6	6	1	6	11	7	8	4	7	5	9	11	3	11	11	5	10	4	12	4	9	13	19	11	22	5	4	15	5	4	12	9	7	7	14	14	4	15	5	7	7	6	3	4	3
k__Bacteria(100);p__Firmicutes(100);c__Clostridia(100);o__Clostridiales(100);f__Ruminococcaceae(100);f__Ruminococcaceae_unclassified(99);f__Ruminococcaceae_unclassified(99);	Otu00272	2	4	7	0	2	2	3	8	7	1	2	1	0	9	15	0	1	0	5	7	3	0	0	0	5	6	4	12	1	1	5	1	2	1	0	1	2	5	9	0	1	1	0	4	4	1	0	0
k__Bacteria(100);p__Firmicutes(100);c__Clostridia(100);o__Clostridiales(100);f__Lachnospiraceae(100);g__Butyrivibrio(100);g__Butyrivibrio_unclassified(100);	Otu00273	10	8	6	5	14	1	11	6	12	14	17	16	8	11	6	10	7	10	8	9	3	4	4	11	5	1	7	3	7	5	6	4	5	12	1	5	5	4	2	5	3	3	2	1	6	4	5	1
k__Bacteria(100);p__Spirochaetes(100);c__Spirochaetes(100);o__Sphaerochaetales(100);f__Sphaerochaetaceae(100);g__Sphaerochaeta(100);g__Sphaerochaeta_unclassified(100);	Otu00274	7	10	5	2	0	0	3	4	8	1	3	0	7	16	15	1	1	2	15	9	5	1	4	0	9	18	18	0	0	0	10	9	6	1	2	0	12	11	15	0	1	1	15	20	10	0	0	0
k__Bacteria(100);p__Firmicutes(100);c__Clostridia(100);o__Clostridiales(100);f__Lachnospiraceae(100);f__Lachnospiraceae_unclassified(79);f__Lachnospiraceae_unclassified(79);	Otu00275	3	3	3	11	11	2	6	3	2	27	13	13	5	2	1	12	15	16	2	3	4	7	23	20	3	4	4	0	0	8	9	9	11	4	10	14	5	3	4	4	2	16	6	5	4	0	3	11
k__Bacteria(100);p__Firmicutes(100);c__Erysipelotrichi(100);o__Erysipelotrichales(100);f__Erysipelotrichaceae(100);g__L7A_E11(100);g__L7A_E11_unclassified(100);	Otu00276	2	1	2	6	7	3	3	6	2	7	9	8	3	6	2	10	7	11	3	5	5	13	12	19	3	2	4	0	4	6	9	6	5	5	7	11	6	3	2	6	3	17	8	5	8	3	4	7
k__Bacteria(100);p__Bacteroidetes(100);c__Bacteroidia(100);o__Bacteroidales(100);o__Bacteroidales_unclassified(83);o__Bacteroidales_unclassified(83);o__Bacteroidales_unclassified(83);	Otu00277	6	6	8	15	14	8	12	6	3	17	15	8	8	6	1	10	11	9	9	6	4	14	19	14	5	2	3	0	2	8	9	6	3	3	12	15	0	2	2	2	8	15	4	2	4	2	4	5
k__Bacteria(100);p__Firmicutes(100);c__Erysipelotrichi(100);o__Erysipelotrichales(100);f__Erysipelotrichaceae(100);g__L7A_E11(100);g__L7A_E11_unclassified(100);	Otu00278	4	7	4	6	5	1	5	5	3	6	8	4	5	4	2	7	12	7	5	5	5	12	8	26	3	5	2	16	3	8	3	5	4	1	12	10	1	1	0	4	4	16	5	5	1	2	4	8
k__Bacteria(100);p__Bacteroidetes(100);c__Bacteroidia(100);o__Bacteroidales(100);o__Bacteroidales_unclassified(100);o__Bacteroidales_unclassified(100);o__Bacteroidales_unclassified(100);	Otu00279	8	3	4	2	8	1	5	4	4	26	3	3	7	3	8	9	9	11	2	6	7	17	17	18	0	3	6	0	0	9	11	12	15	1	10	18	4	0	1	3	7	21	5	9	10	3	8	2
k__Bacteria(100);p__Firmicutes(100);c__Clostridia(100);o__Clostridiales(100);f__Lachnospiraceae(100);f__Lachnospiraceae_unclassified(100);f__Lachnospiraceae_unclassified(100);	Otu00280	1	1	0	3	8	1	4	1	2	6	11	2	3	2	3	11	13	10	1	3	0	5	18	29	1	2	4	0	4	5	1	3	4	4	12	11	5	2	3	4	6	16	3	3	2	5	4	12
k__Bacteria(100);p__Firmicutes(100);c__Clostridia(100);o__Clostridiales(100);f__Lachnospiraceae(100);g__Moryella(100);g__Moryella_unclassified(100);	Otu00281	0	0	0	0	0	0	0	0	0	0	0	0	0	0	0	0	0	0	0	0	0	0	0	0	0	0	0	2	3	5	0	0	0	2	1	2	0	0	0	9	6	24	0	0	0	11	9	16
k__Bacteria(100);p__Bacteroidetes(100);c__Bacteroidia(100);o__Bacteroidales(100);f__Prevotellaceae(100);g__Prevotella(100);g__Prevotella_unclassified(99);	Otu00282	3	10	8	4	8	2	2	3	3	10	7	6	3	5	6	5	7	3	5	3	7	10	6	8	2	7	1	6	0	2	4	4	3	5	6	5	5	4	6	6	8	3	5	4	4	7	5	3
k__Bacteria(100);p__Firmicutes(100);c__Erysipelotrichi(100);o__Erysipelotrichales(100);f__Erysipelotrichaceae(100);g__p-75-a5(100);g__p-75-a5_unclassified(100);	Otu00283	3	3	1	3	6	0	7	3	3	4	2	6	1	4	5	4	5	2	3	3	2	6	5	13	5	4	4	14	7	4	14	7	2	8	1	3	3	4	9	4	4	6	7	4	4	5	3	9
k__Bacteria(100);p__Bacteroidetes(100);c__Bacteroidia(100);o__Bacteroidales(100);f__Prevotellaceae(100);g__Prevotella(100);g__Prevotella_unclassified(100);	Otu00284	0	0	0	0	0	0	0	0	0	0	0	1	0	1	1	0	0	0	0	2	1	0	1	0	3	8	3	0	0	0	3	0	1	1	2	2	11	8	7	4	9	0	9	8	7	6	3	2
k__Bacteria(100);p__Firmicutes(100);c__Clostridia(100);o__Clostridiales(100);f__Ruminococcaceae(100);g__Oscillospira(90);g__Oscillospira_unclassified(90);	Otu00285	2	4	1	4	0	3	4	2	3	5	1	6	7	3	6	5	4	3	4	7	3	4	6	3	2	4	5	0	16	4	4	9	4	2	0	4	8	5	5	3	5	12	6	8	5	3	4	7
k__Bacteria(100);p__Firmicutes(100);c__Clostridia(100);o__Clostridiales(100);f__Lachnospiraceae(100);g__Coprococcus(99);g__Coprococcus_unclassified(99);	Otu00286	8	4	4	10	8	7	11	6	6	11	13	12	7	3	4	3	16	4	11	7	7	5	18	7	3	4	5	0	0	4	7	13	10	1	10	7	5	1	6	4	3	6	12	15	7	0	1	4
k__Bacteria(100);p__Firmicutes(100);c__Clostridia(100);o__Clostridiales(100);f__Lachnospiraceae(100);f__Lachnospiraceae_unclassified(100);f__Lachnospiraceae_unclassified(100);	Otu00287	0	0	0	0	0	0	4	7	5	0	1	1	7	11	13	0	0	0	9	12	8	0	0	0	17	25	37	0	0	0	10	19	3	0	0	0	10	17	12	0	0	0	9	15	14	0	0	0
k__Bacteria(100);p__Chloroflexi(100);c__Anaerolineae(100);o__Anaerolineales(100);f__Anaerolinaceae(100);g__SHD-231(100);g__SHD-231_unclassified(100);	Otu00288	6	4	4	5	6	3	9	6	1	9	11	9	8	4	1	6	4	5	8	9	4	5	6	21	7	8	3	2	0	2	4	11	9	3	3	4	7	8	5	0	3	11	7	7	6	2	3	4
k__Bacteria(100);p__Firmicutes(100);p__Firmicutes_unclassified(100);p__Firmicutes_unclassified(100);p__Firmicutes_unclassified(100);p__Firmicutes_unclassified(100);p__Firmicutes_unclassified(100);	Otu00289	10	4	7	15	15	7	15	6	4	16	15	19	4	6	2	17	12	17	8	11	10	7	10	9	0	1	4	1	0	3	6	13	6	3	11	9	0	0	2	1	4	13	4	3	3	0	3	3
k__Bacteria(100);p__Firmicutes(100);c__Clostridia(100);o__Clostridiales(100);f__Lachnospiraceae(100);f__Lachnospiraceae_unclassified(100);f__Lachnospiraceae_unclassified(100);	Otu00290	7	4	6	7	11	6	11	10	6	16	6	6	8	7	0	11	12	5	8	7	3	3	13	12	6	6	3	0	0	3	9	10	11	1	8	12	3	2	6	1	7	11	1	9	7	3	1	5
k__Bacteria(100);p__Tenericutes(100);c__Mollicutes(100);o__RF39(100);o__RF39_unclassified(100);o__RF39_unclassified(100);o__RF39_unclassified(100);	Otu00291	8	6	4	6	10	6	7	7	10	9	2	3	9	11	10	2	11	2	3	6	6	6	11	9	1	7	5	37	25	2	4	3	6	8	6	4	4	4	4	5	5	4	1	3	2	4	4	4
k__Bacteria(100);p__Firmicutes(100);c__Clostridia(100);o__Clostridiales(100);f__Lachnospiraceae(56);f__Lachnospiraceae_unclassified(56);f__Lachnospiraceae_unclassified(56);	Otu00292	5	5	1	2	5	4	5	6	4	3	3	3	4	5	7	4	2	1	4	4	0	1	2	1	13	11	12	2	0	0	6	8	7	9	3	3	10	10	13	7	0	1	7	11	4	3	0	1
k__Bacteria(100);p__Bacteroidetes(100);c__Bacteroidia(100);o__Bacteroidales(100);f__Prevotellaceae(80);g__Prevotella(80);g__Prevotella_unclassified(80);	Otu00293	4	5	6	15	17	7	3	5	4	17	21	21	3	0	5	18	8	17	5	5	7	19	18	8	0	0	0	0	0	2	1	4	5	2	9	13	0	0	0	3	6	13	0	0	1	4	1	3
k__Bacteria(100);p__Bacteroidetes(100);p__Bacteroidetes_unclassified(100);p__Bacteroidetes_unclassified(100);p__Bacteroidetes_unclassified(100);p__Bacteroidetes_unclassified(100);p__Bacteroidetes_unclassified(100);	Otu00294	3	1	3	4	10	9	3	3	4	21	10	8	3	1	0	6	7	10	2	2	1	2	6	2	1	0	1	8	0	6	2	5	3	2	7	6	3	1	0	4	6	24	1	2	0	3	8	17
k__Bacteria(100);p__Firmicutes(100);c__Clostridia(100);o__Clostridiales(95);o__Clostridiales_unclassified(95);o__Clostridiales_unclassified(95);o__Clostridiales_unclassified(95);	Otu00295	9	4	3	8	7	9	9	6	6	12	15	7	4	5	5	5	14	13	4	1	7	5	4	9	6	2	4	7	18	4	7	4	5	2	8	5	5	7	6	2	1	2	5	5	3	1	3	2
k__Bacteria(100);p__Bacteroidetes(100);c__Bacteroidia(100);o__Bacteroidales(100);f__Prevotellaceae(97);g__Prevotella(97);g__Prevotella_unclassified(97);	Otu00296	5	5	8	9	24	6	14	6	5	18	26	13	12	2	0	12	10	16	3	7	8	12	8	7	1	2	1	0	2	3	3	7	5	3	4	8	1	3	3	2	8	6	0	1	2	2	2	3
k__Bacteria(100);p__Bacteroidetes(100);p__Bacteroidetes_unclassified(100);p__Bacteroidetes_unclassified(100);p__Bacteroidetes_unclassified(100);p__Bacteroidetes_unclassified(100);p__Bacteroidetes_unclassified(100);	Otu00297	7	6	9	3	4	2	6	7	4	13	3	7	5	8	17	5	3	4	9	5	9	6	10	13	8	6	6	3	0	6	11	4	4	11	11	5	1	7	6	1	4	4	6	5	4	7	4	3
k__Bacteria(100);p__Bacteroidetes(100);p__Bacteroidetes_unclassified(100);p__Bacteroidetes_unclassified(100);p__Bacteroidetes_unclassified(100);p__Bacteroidetes_unclassified(100);p__Bacteroidetes_unclassified(100);	Otu00298	11	14	11	6	4	8	11	7	9	6	5	6	17	4	10	5	3	2	10	17	15	2	4	4	4	12	7	0	0	0	16	18	14	0	2	1	6	1	5	1	3	2	7	5	4	0	0	0
k__Bacteria(100);k__Bacteria_unclassified(100);k__Bacteria_unclassified(100);k__Bacteria_unclassified(100);k__Bacteria_unclassified(100);k__Bacteria_unclassified(100);k__Bacteria_unclassified(100);	Otu00299	0	0	0	0	0	2	0	0	1	0	0	0	0	1	0	0	0	0	0	0	0	0	0	0	0	5	3	0	0	0	0	0	0	0	0	0	0	0	0	0	0	0	3	3	4	0	0	0
k__Bacteria(100);p__Bacteroidetes(100);p__Bacteroidetes_unclassified(100);p__Bacteroidetes_unclassified(100);p__Bacteroidetes_unclassified(100);p__Bacteroidetes_unclassified(100);p__Bacteroidetes_unclassified(100);	Otu00300	10	8	9	1	3	1	13	18	19	2	2	1	17	14	17	0	5	3	23	22	25	3	3	2	11	10	15	0	0	0	16	19	20	3	0	1	6	6	2	2	0	2	6	8	5	0	0	1
k__Bacteria(100);p__Bacteroidetes(100);c__Bacteroidia(100);o__Bacteroidales(100);o__Bacteroidales_unclassified(100);o__Bacteroidales_unclassified(100);o__Bacteroidales_unclassified(100);	Otu00301	6	9	10	4	10	2	6	7	15	11	11	5	5	11	6	7	10	7	3	6	3	5	6	12	7	7	5	9	4	2	9	5	0	10	3	2	2	8	4	9	4	2	1	3	4	6	2	7
k__Bacteria(100);p__Bacteroidetes(100);c__Bacteroidia(100);o__Bacteroidales(100);f__Prevotellaceae(100);g__Prevotella(100);g__Prevotella_unclassified(100);	Otu00302	9	18	20	5	6	4	11	15	12	4	5	3	9	15	16	4	1	1	9	6	4	1	2	0	5	4	7	2	3	6	9	0	1	3	0	2	3	4	3	1	3	1	1	0	3	2	2	1
k__Bacteria(100);p__Bacteroidetes(100);c__Bacteroidia(100);o__Bacteroidales(100);f__S24-7(100);f__S24-7_unclassified(100);f__S24-7_unclassified(100);	Otu00303	5	0	1	9	21	7	3	6	8	29	18	17	3	4	2	7	17	6	7	12	3	9	19	7	5	2	3	0	2	2	0	12	10	4	18	11	6	0	5	1	6	11	3	9	4	2	3	3
k__Bacteria(100);p__Firmicutes(100);p__Firmicutes_unclassified(100);p__Firmicutes_unclassified(100);p__Firmicutes_unclassified(100);p__Firmicutes_unclassified(100);p__Firmicutes_unclassified(100);	Otu00304	15	8	3	11	16	9	12	9	6	11	13	8	10	2	5	14	9	9	5	4	6	9	16	6	1	2	3	3	5	5	6	7	8	7	4	5	1	0	5	3	5	8	5	5	6	0	1	2
k__Bacteria(100);p__Firmicutes(100);c__Clostridia(100);o__Clostridiales(100);f__Ruminococcaceae(99);f__Ruminococcaceae_unclassified(90);f__Ruminococcaceae_unclassified(90);	Otu00305	2	6	3	9	10	5	6	7	9	5	5	9	5	6	3	8	13	12	8	5	7	5	10	7	0	4	8	2	2	6	9	6	9	5	13	11	5	2	3	2	4	12	7	4	3	1	3	5
k__Bacteria(100);p__Bacteroidetes(100);c__Bacteroidia(100);o__Bacteroidales(100);f__S24-7(100);f__S24-7_unclassified(100);f__S24-7_unclassified(100);	Otu00306	4	2	1	8	13	7	3	2	1	9	11	15	4	2	0	13	14	8	2	2	4	12	13	2	2	3	1	0	0	13	4	5	4	2	20	11	3	3	6	3	8	20	5	4	11	3	5	7
k__Bacteria(100);p__Firmicutes(100);c__Clostridia(100);o__Clostridiales(100);f__Lachnospiraceae(100);g__Butyrivibrio(99);g__Butyrivibrio_unclassified(99);	Otu00307	4	2	3	0	4	2	5	4	6	6	5	4	2	4	3	2	1	2	2	3	1	2	1	5	5	7	5	4	28	3	2	1	3	7	4	3	5	9	3	3	7	0	3	4	3	7	7	8
k__Bacteria(100);p__Bacteroidetes(100);p__Bacteroidetes_unclassified(100);p__Bacteroidetes_unclassified(100);p__Bacteroidetes_unclassified(100);p__Bacteroidetes_unclassified(100);p__Bacteroidetes_unclassified(100);	Otu00308	1	2	2	2	5	1	2	5	7	8	8	7	5	5	5	2	8	8	6	4	8	2	3	7	10	15	5	2	1	0	11	11	4	2	2	1	10	5	4	1	3	4	8	18	11	0	2	3
k__Bacteria(100);p__Bacteroidetes(100);c__Bacteroidia(100);o__Bacteroidales(100);f__[Paraprevotellaceae](100);g__CF231(100);g__CF231_unclassified(100);	Otu00309	2	1	1	6	11	1	7	2	2	16	12	12	5	7	2	13	12	13	8	3	8	8	17	13	2	2	4	0	5	6	5	4	6	2	14	11	7	2	5	5	11	13	3	2	1	4	4	5
k__Bacteria(100);p__Firmicutes(100);c__Clostridia(100);o__Clostridiales(99);o__Clostridiales_unclassified(99);o__Clostridiales_unclassified(99);o__Clostridiales_unclassified(99);	Otu00310	5	3	5	7	5	2	4	6	9	12	5	5	5	4	0	1	6	7	4	2	1	5	9	28	3	3	0	5	0	3	2	6	2	2	4	4	4	1	0	1	1	1	2	5	4	2	4	2
k__Bacteria(100);k__Bacteria_unclassified(100);k__Bacteria_unclassified(100);k__Bacteria_unclassified(100);k__Bacteria_unclassified(100);k__Bacteria_unclassified(100);k__Bacteria_unclassified(100);	Otu00311	1	7	7	1	2	2	3	6	4	9	4	3	8	6	7	3	9	5	9	8	5	5	3	6	5	15	8	0	0	2	3	4	3	2	3	7	3	8	2	1	2	4	4	5	5	3	3	1
k__Bacteria(100);p__Bacteroidetes(100);p__Bacteroidetes_unclassified(100);p__Bacteroidetes_unclassified(100);p__Bacteroidetes_unclassified(100);p__Bacteroidetes_unclassified(100);p__Bacteroidetes_unclassified(100);	Otu00312	1	0	1	2	3	2	0	2	0	6	5	6	0	1	1	12	11	8	1	1	2	9	14	10	0	0	1	0	1	6	1	1	0	7	19	14	0	2	1	8	6	18	0	1	3	3	11	15
k__Bacteria(100);p__Proteobacteria(100);c__Deltaproteobacteria(100);c__Deltaproteobacteria_unclassified(58);c__Deltaproteobacteria_unclassified(58);c__Deltaproteobacteria_unclassified(58);c__Deltaproteobacteria_unclassified(58);	Otu00313	5	1	2	2	7	2	0	1	1	7	4	4	1	0	3	6	6	6	5	5	2	3	4	8	4	3	1	12	3	2	0	2	5	3	5	8	4	6	0	4	9	11	7	11	4	0	6	7
k__Bacteria(100);p__Firmicutes(100);c__Clostridia(100);o__Clostridiales(100);f__Lachnospiraceae(100);g__Butyrivibrio(100);g__Butyrivibrio_unclassified(100);	Otu00314	9	13	5	6	11	9	4	12	9	9	8	8	5	7	4	3	6	8	2	5	3	5	7	12	2	4	7	8	6	3	4	3	4	3	7	3	2	1	4	5	6	3	0	1	3	2	6	5
k__Bacteria(100);p__Bacteroidetes(100);c__Bacteroidia(100);o__Bacteroidales(100);f__Prevotellaceae(100);g__Prevotella(100);g__Prevotella_unclassified(100);	Otu00315	2	12	14	9	9	4	5	4	11	5	0	5	9	15	12	3	1	3	4	14	6	1	1	0	8	8	6	1	10	0	12	4	3	0	0	3	10	8	11	3	1	1	11	1	0	0	1	0
k__Bacteria(100);p__Proteobacteria(100);c__Deltaproteobacteria(100);o__Myxococcales(100);f__0319-6G20(100);f__0319-6G20_unclassified(100);f__0319-6G20_unclassified(100);	Otu00316	3	2	2	0	1	0	8	8	6	0	0	0	15	11	15	2	0	0	15	18	18	0	0	0	13	22	20	0	0	0	29	17	13	1	0	0	14	12	18	1	0	0	9	14	14	0	0	0
k__Bacteria(100);p__Firmicutes(100);c__Clostridia(100);o__Clostridiales(100);f__Ruminococcaceae(100);f__Ruminococcaceae_unclassified(100);f__Ruminococcaceae_unclassified(100);	Otu00317	2	7	3	1	4	0	2	3	6	3	7	2	2	15	14	4	6	2	3	7	2	4	5	3	6	10	6	25	38	5	9	2	3	1	1	0	5	2	4	3	4	2	2	4	3	4	4	1
k__Bacteria(100);p__Bacteroidetes(100);c__Bacteroidia(100);o__Bacteroidales(100);f__[Paraprevotellaceae](98);g__YRC22(98);g__YRC22_unclassified(98);	Otu00318	5	9	11	6	4	2	4	3	9	3	3	1	4	8	6	5	2	2	0	2	2	3	3	2	0	1	0	0	6	1	3	4	2	1	2	0	1	0	0	2	3	1	1	0	0	0	1	2
k__Bacteria(100);p__Bacteroidetes(100);p__Bacteroidetes_unclassified(100);p__Bacteroidetes_unclassified(100);p__Bacteroidetes_unclassified(100);p__Bacteroidetes_unclassified(100);p__Bacteroidetes_unclassified(100);	Otu00319	5	8	4	5	9	6	4	5	4	19	7	12	4	6	1	7	9	10	14	7	4	9	10	22	3	5	2	8	13	4	6	0	4	6	7	8	0	3	6	2	4	3	0	2	0	4	3	4
k__Bacteria(100);p__Bacteroidetes(100);c__Bacteroidia(100);o__Bacteroidales(100);o__Bacteroidales_unclassified(98);o__Bacteroidales_unclassified(98);o__Bacteroidales_unclassified(98);	Otu00320	3	2	2	2	9	5	9	7	8	14	16	10	13	2	6	10	8	7	2	6	11	9	8	2	3	3	3	0	0	3	3	8	15	1	5	11	6	0	5	2	5	11	1	5	2	1	2	3
k__Bacteria(100);p__Bacteroidetes(100);c__Bacteroidia(100);o__Bacteroidales(100);f__[Paraprevotellaceae](100);g__YRC22(100);g__YRC22_unclassified(100);	Otu00321	2	7	10	4	8	2	5	10	10	12	4	10	9	5	13	5	5	5	4	5	1	4	3	1	7	4	0	2	13	2	4	6	2	5	4	3	4	2	3	2	4	2	2	1	0	4	3	0
k__Bacteria(100);k__Bacteria_unclassified(100);k__Bacteria_unclassified(100);k__Bacteria_unclassified(100);k__Bacteria_unclassified(100);k__Bacteria_unclassified(100);k__Bacteria_unclassified(100);	Otu00322	18	1	2	3	9	0	3	6	2	20	14	5	7	22	2	2	9	3	11	1	10	2	2	3	0	8	2	6	0	5	4	9	4	11	15	13	6	16	2	9	0	2	4	0	3	0	1	0
k__Bacteria(100);p__Verrucomicrobia(100);c__[Pedosphaerae](100);o__[Pedosphaerales](100);f__R4-41B(100);f__R4-41B_unclassified(100);f__R4-41B_unclassified(100);	Otu00323	1	1	2	2	3	1	0	1	5	3	2	3	2	1	6	2	2	2	6	3	2	4	7	2	6	13	6	2	2	2	5	5	7	0	3	1	7	2	6	1	1	7	10	11	14	3	2	2
k__Bacteria(100);p__Bacteroidetes(100);c__Bacteroidia(100);o__Bacteroidales(100);f__Prevotellaceae(100);g__Prevotella(100);g__Prevotella_unclassified(100);	Otu00324	9	8	6	7	16	6	7	4	4	21	22	7	4	4	3	12	10	12	6	10	5	11	31	1	1	1	2	0	1	6	4	4	9	5	10	11	2	0	1	4	4	12	1	0	2	1	3	4
k__Bacteria(100);p__Bacteroidetes(100);p__Bacteroidetes_unclassified(100);p__Bacteroidetes_unclassified(100);p__Bacteroidetes_unclassified(100);p__Bacteroidetes_unclassified(100);p__Bacteroidetes_unclassified(100);	Otu00325	2	0	1	0	0	0	1	1	0	2	3	1	0	2	3	0	2	0	2	3	2	2	0	0	9	10	6	1	0	0	5	6	5	0	1	0	5	4	14	2	1	2	22	17	11	0	0	1
k__Bacteria(100);p__Firmicutes(100);c__Clostridia(100);o__Clostridiales(100);o__Clostridiales_unclassified(100);o__Clostridiales_unclassified(100);o__Clostridiales_unclassified(100);	Otu00326	2	4	2	4	5	10	8	2	10	14	8	6	8	5	2	3	4	5	7	11	4	5	11	21	3	5	1	3	8	0	6	8	8	3	7	9	3	1	7	4	3	8	2	2	4	1	6	3
k__Bacteria(100);p__Firmicutes(100);c__Clostridia(100);o__Clostridiales(100);f__Lachnospiraceae(100);g__Moryella(100);g__Moryella_unclassified(100);	Otu00327	0	0	0	0	0	0	0	0	0	0	0	0	0	0	0	0	0	0	0	0	0	0	0	1	0	0	0	0	3	3	0	0	0	0	2	0	0	0	0	5	9	18	0	0	0	4	8	12
k__Bacteria(100);p__Bacteroidetes(100);c__Bacteroidia(100);o__Bacteroidales(100);o__Bacteroidales_unclassified(100);o__Bacteroidales_unclassified(100);o__Bacteroidales_unclassified(100);	Otu00328	8	5	5	8	10	12	10	7	6	8	15	16	4	3	6	8	7	7	6	5	8	18	19	3	3	1	2	0	1	2	7	6	12	1	6	4	1	2	1	3	0	6	4	6	2	0	0	1
k__Bacteria(100);p__Proteobacteria(100);c__Gammaproteobacteria(100);o__Xanthomonadales(100);f__Xanthomonadaceae(100);g__Stenotrophomonas(100);s__geniculata(77);	Otu00329	1	3	4	0	0	0	1	1	2	0	0	3	3	3	6	1	3	3	1	2	3	2	3	5	3	7	10	6	5	5	6	1	2	10	2	6	5	2	8	8	4	5	3	2	4	5	3	6
k__Bacteria(100);p__Firmicutes(100);c__Erysipelotrichi(100);o__Erysipelotrichales(100);f__Erysipelotrichaceae(100);g__RFN20(100);g__RFN20_unclassified(100);	Otu00330	2	6	5	1	0	1	4	4	5	2	2	2	2	4	16	1	3	4	3	3	3	2	0	3	5	12	5	19	16	1	6	5	2	2	0	1	11	2	6	2	1	0	5	3	0	2	1	0
k__Bacteria(100);p__Verrucomicrobia(100);c__Verruco-5(100);o__WCHB1-41(100);f__RFP12(100);f__RFP12_unclassified(100);f__RFP12_unclassified(100);	Otu00331	3	8	3	3	2	0	2	4	5	3	5	4	6	3	5	4	3	7	6	8	4	5	2	2	11	14	16	3	0	2	11	8	6	8	4	3	11	9	11	6	5	5	4	7	6	1	2	4
k__Bacteria(100);p__Firmicutes(100);c__Clostridia(100);o__Clostridiales(100);f__Ruminococcaceae(100);f__Ruminococcaceae_unclassified(85);f__Ruminococcaceae_unclassified(85);	Otu00332	4	3	3	6	11	7	5	15	8	7	11	13	7	4	3	7	13	4	5	1	4	8	13	8	8	4	4	0	0	5	4	3	6	6	3	7	4	4	2	1	4	14	1	2	4	2	0	4
k__Bacteria(100);p__Bacteroidetes(100);p__Bacteroidetes_unclassified(100);p__Bacteroidetes_unclassified(100);p__Bacteroidetes_unclassified(100);p__Bacteroidetes_unclassified(100);p__Bacteroidetes_unclassified(100);	Otu00333	2	2	1	2	5	0	2	1	2	6	6	6	4	2	5	6	4	7	1	3	1	8	10	5	6	2	3	21	24	7	6	4	4	10	9	14	1	2	1	14	8	4	4	8	4	3	8	4
k__Bacteria(100);p__Bacteroidetes(100);c__Bacteroidia(100);o__Bacteroidales(100);f__Prevotellaceae(100);g__Prevotella(100);g__Prevotella_unclassified(100);	Otu00334	13	13	7	12	13	10	4	12	9	6	11	7	4	12	8	8	5	4	3	3	2	8	5	6	2	5	5	6	3	2	1	3	2	5	1	2	0	2	0	3	1	0	0	0	0	0	3	1
k__Bacteria(100);p__Bacteroidetes(100);c__Bacteroidia(100);o__Bacteroidales(100);f__S24-7(100);f__S24-7_unclassified(100);f__S24-7_unclassified(100);	Otu00335	1	1	0	2	8	9	10	6	2	4	3	11	11	5	6	7	15	7	9	9	5	9	8	4	6	4	8	4	0	1	5	6	3	5	10	2	6	2	6	2	2	15	7	3	8	3	6	2
k__Archaea(100);p__Euryarchaeota(100);c__Methanobacteria(100);o__Methanobacteriales(100);f__Methanobacteriaceae(100);g__Methanobrevibacter(100);g__Methanobrevibacter_unclassified(100);	Otu00336	2	3	10	7	4	2	4	6	9	13	15	8	3	5	2	4	5	2	4	4	2	3	8	13	7	6	4	3	12	3	9	10	6	3	6	5	3	1	1	2	4	8	1	4	4	5	3	2
k__Bacteria(100);p__Bacteroidetes(100);p__Bacteroidetes_unclassified(100);p__Bacteroidetes_unclassified(100);p__Bacteroidetes_unclassified(100);p__Bacteroidetes_unclassified(100);p__Bacteroidetes_unclassified(100);	Otu00337	27	42	46	1	2	2	16	16	16	0	1	0	2	4	6	0	0	1	3	5	4	0	0	0	3	1	2	0	0	0	1	0	0	0	0	0	1	2	0	0	0	0	0	0	0	0	0	0
k__Bacteria(100);p__Bacteroidetes(100);c__Bacteroidia(100);o__Bacteroidales(100);f__Prevotellaceae(100);g__Prevotella(100);g__Prevotella_unclassified(100);	Otu00338	2	2	3	8	8	5	2	5	3	4	4	3	1	0	1	7	3	7	1	2	1	8	14	4	0	0	1	1	0	9	1	2	2	3	10	10	1	1	2	5	5	14	0	0	3	2	3	11
k__Bacteria(100);p__Firmicutes(100);c__Clostridia(100);o__Clostridiales(100);f__[Mogibacteriaceae](97);f__[Mogibacteriaceae]_unclassified(97);f__[Mogibacteriaceae]_unclassified(97);	Otu00339	8	2	6	11	7	9	3	10	6	18	21	7	5	5	8	14	11	13	5	6	4	4	9	8	5	3	2	0	0	1	5	4	3	1	10	11	2	1	2	0	6	6	5	1	4	1	1	5
k__Bacteria(100);p__Firmicutes(100);c__Clostridia(100);o__Clostridiales(100);f__Lachnospiraceae(100);f__Lachnospiraceae_unclassified(100);f__Lachnospiraceae_unclassified(100);	Otu00340	4	3	7	1	4	2	10	6	13	0	3	5	4	7	4	3	3	3	4	6	7	1	6	20	7	12	13	4	10	1	5	4	4	3	0	1	2	6	6	1	2	3	5	6	4	3	4	2
k__Bacteria(100);p__Firmicutes(100);c__Clostridia(100);o__Clostridiales(100);f__Ruminococcaceae(100);g__Ruminococcus(100);g__Ruminococcus_unclassified(100);	Otu00341	5	9	12	3	7	0	6	11	14	6	4	8	8	14	13	3	4	5	7	10	4	5	7	0	9	8	15	6	1	3	7	6	2	4	5	3	3	9	11	2	1	0	3	3	4	1	2	4
k__Bacteria(100);p__Bacteroidetes(100);c__Bacteroidia(100);o__Bacteroidales(100);f__Prevotellaceae(100);g__Prevotella(100);g__Prevotella_unclassified(100);	Otu00342	3	4	2	5	5	2	5	3	4	13	13	9	6	8	2	12	7	6	4	8	4	6	27	8	3	4	1	0	0	12	1	6	1	3	20	14	5	0	2	3	4	11	3	5	6	1	10	4
k__Bacteria(100);p__Bacteroidetes(100);p__Bacteroidetes_unclassified(100);p__Bacteroidetes_unclassified(100);p__Bacteroidetes_unclassified(100);p__Bacteroidetes_unclassified(100);p__Bacteroidetes_unclassified(100);	Otu00343	4	4	2	5	9	0	8	4	8	4	4	8	7	1	4	3	2	3	11	12	8	4	5	0	3	8	3	0	0	0	7	7	7	0	1	3	13	2	7	0	0	4	13	11	6	0	1	1
k__Bacteria(100);p__Bacteroidetes(100);c__Bacteroidia(100);o__Bacteroidales(100);f__Prevotellaceae(96);g__Prevotella(96);g__Prevotella_unclassified(96);	Otu00344	2	3	4	4	6	10	4	5	3	9	8	14	5	5	2	24	10	8	4	5	6	13	17	8	1	5	1	0	0	1	4	2	3	2	17	8	6	0	2	6	6	12	2	4	1	2	4	6
k__Bacteria(100);p__Firmicutes(100);c__Clostridia(100);o__Clostridiales(100);f__Ruminococcaceae(100);f__Ruminococcaceae_unclassified(100);f__Ruminococcaceae_unclassified(100);	Otu00345	2	2	2	5	4	3	5	5	3	7	4	3	1	2	2	1	7	1	8	2	2	2	7	7	2	3	5	0	0	7	3	5	4	2	5	6	7	1	2	5	2	6	4	9	9	1	2	5
k__Archaea(100);p__Euryarchaeota(100);c__Methanobacteria(100);o__Methanobacteriales(100);f__Methanobacteriaceae(100);g__Methanobrevibacter(100);g__Methanobrevibacter_unclassified(100);	Otu00346	10	20	14	3	6	4	16	13	12	6	6	2	12	9	7	2	2	2	6	1	6	0	1	3	8	6	8	1	4	0	9	3	7	2	0	0	4	6	1	0	1	0	7	5	4	0	0	0
k__Bacteria(100);p__Firmicutes(100);c__Clostridia(100);o__Clostridiales(100);f__Ruminococcaceae(100);f__Ruminococcaceae_unclassified(61);f__Ruminococcaceae_unclassified(61);	Otu00347	6	2	3	5	8	5	10	3	4	8	5	5	6	7	6	4	3	6	8	3	3	3	4	4	0	4	2	4	0	5	6	13	3	5	10	3	5	2	3	4	3	7	4	3	7	6	5	6
k__Bacteria(100);p__Firmicutes(100);c__Clostridia(100);o__Clostridiales(100);f__Ruminococcaceae(100);g__Ruminococcus(100);g__Ruminococcus_unclassified(100);	Otu00348	3	3	5	4	5	0	8	6	6	6	4	2	6	14	15	3	5	7	10	9	3	2	6	4	5	14	9	17	15	3	8	5	7	6	1	3	2	6	12	2	3	0	3	5	7	4	0	1
k__Bacteria(100);p__Bacteroidetes(100);c__Bacteroidia(100);o__Bacteroidales(100);f__S24-7(100);f__S24-7_unclassified(100);f__S24-7_unclassified(100);	Otu00349	4	5	2	8	8	2	6	2	1	13	19	5	7	3	3	7	4	11	2	2	6	7	22	9	0	4	1	0	0	4	7	8	5	1	5	14	2	3	0	5	3	15	6	3	1	3	1	4
k__Bacteria(100);p__Firmicutes(100);c__Clostridia(100);o__Clostridiales(98);o__Clostridiales_unclassified(98);o__Clostridiales_unclassified(98);o__Clostridiales_unclassified(98);	Otu00350	7	6	4	7	6	2	4	8	3	5	5	4	2	5	6	2	1	2	3	3	1	4	7	2	5	4	8	5	6	6	7	1	3	4	5	3	2	5	4	1	3	4	8	7	4	1	4	5
k__Bacteria(100);p__Bacteroidetes(100);c__Bacteroidia(100);o__Bacteroidales(100);f__Prevotellaceae(100);g__Prevotella(100);g__Prevotella_unclassified(100);	Otu00351	7	16	17	5	12	6	6	10	9	5	7	5	8	1	4	9	4	5	6	4	7	7	7	4	0	4	1	10	5	3	2	1	3	8	4	5	2	3	1	5	2	1	2	1	1	4	4	2
k__Bacteria(100);p__Firmicutes(100);c__Clostridia(100);o__Clostridiales(100);f__Lachnospiraceae(100);f__Lachnospiraceae_unclassified(100);f__Lachnospiraceae_unclassified(100);	Otu00352	6	5	10	4	7	1	19	12	13	9	7	5	9	11	5	3	1	1	7	1	6	2	4	3	5	5	9	5	12	3	11	1	6	3	6	2	1	3	6	5	4	3	3	3	3	2	3	4
k__Bacteria(100);p__Bacteroidetes(100);c__Bacteroidia(100);o__Bacteroidales(100);f__Prevotellaceae(100);g__Prevotella(100);g__Prevotella_unclassified(100);	Otu00353	2	3	6	9	14	4	8	8	6	11	7	11	3	6	8	5	12	13	5	9	4	11	9	5	0	4	3	1	10	7	3	3	2	17	11	7	2	4	6	10	1	1	0	4	4	4	3	2
k__Bacteria(100);p__Bacteroidetes(100);c__Bacteroidia(100);o__Bacteroidales(100);f__Prevotellaceae(56);g__Prevotella(56);g__Prevotella_unclassified(56);	Otu00354	5	20	8	6	19	8	10	10	15	20	10	11	6	3	9	9	4	8	8	6	3	2	8	2	2	2	3	5	26	0	5	5	1	8	4	3	2	3	2	3	2	1	0	1	0	1	4	0
k__Bacteria(100);p__Bacteroidetes(100);c__Bacteroidia(100);o__Bacteroidales(100);f__Prevotellaceae(100);g__Prevotella(100);g__Prevotella_unclassified(100);	Otu00355	9	9	20	10	8	7	5	5	4	1	7	9	8	13	9	4	0	2	3	8	4	1	1	2	6	2	2	1	0	3	4	2	4	0	1	1	7	2	2	2	1	2	6	1	1	0	0	1
k__Bacteria(100);p__Planctomycetes(100);c__Planctomycetia(100);o__Pirellulales(100);f__Pirellulaceae(100);f__Pirellulaceae_unclassified(100);f__Pirellulaceae_unclassified(100);	Otu00356	6	6	4	7	5	4	1	3	1	7	3	9	5	4	5	1	2	1	8	0	3	2	4	1	7	13	8	0	6	2	10	5	8	5	5	1	6	6	6	2	3	2	8	6	4	2	1	10
k__Bacteria(100);p__Firmicutes(100);p__Firmicutes_unclassified(100);p__Firmicutes_unclassified(100);p__Firmicutes_unclassified(100);p__Firmicutes_unclassified(100);p__Firmicutes_unclassified(100);	Otu00357	7	5	4	12	4	6	9	10	3	9	9	5	5	2	4	7	2	9	4	4	4	3	9	13	0	1	3	0	0	3	4	5	1	2	6	7	8	5	3	3	4	6	3	8	5	1	1	2
k__Bacteria(100);p__Firmicutes(100);c__Clostridia(100);o__Clostridiales(100);f__Ruminococcaceae(97);f__Ruminococcaceae_unclassified(97);f__Ruminococcaceae_unclassified(97);	Otu00358	3	1	0	4	10	4	2	2	5	5	11	7	5	2	3	5	8	10	4	2	6	12	15	20	4	5	4	4	0	1	7	6	1	0	4	7	3	1	2	7	2	11	3	5	3	1	1	2
k__Bacteria(100);p__Bacteroidetes(100);c__Bacteroidia(100);o__Bacteroidales(100);f__Prevotellaceae(100);g__Prevotella(100);g__Prevotella_unclassified(100);	Otu00359	7	6	4	5	11	7	5	13	10	10	7	2	9	13	18	6	12	5	8	6	6	7	7	14	5	8	5	2	2	1	5	4	2	7	3	4	2	2	0	2	0	2	0	0	2	0	2	0
k__Bacteria(100);p__Firmicutes(100);c__Clostridia(100);o__Clostridiales(100);f__Veillonellaceae(100);f__Veillonellaceae_unclassified(99);f__Veillonellaceae_unclassified(99);	Otu00360	1	0	3	3	1	1	2	3	2	5	3	3	1	7	13	1	5	3	4	4	3	2	4	0	15	13	20	4	4	3	3	1	0	25	4	9	7	3	8	4	1	4	5	3	5	2	1	4
k__Bacteria(100);p__Bacteroidetes(100);p__Bacteroidetes_unclassified(100);p__Bacteroidetes_unclassified(100);p__Bacteroidetes_unclassified(100);p__Bacteroidetes_unclassified(100);p__Bacteroidetes_unclassified(100);	Otu00361	4	3	1	9	12	6	6	2	6	7	3	9	6	2	3	3	4	5	5	1	3	5	3	7	6	3	5	0	0	1	6	5	4	0	5	3	3	0	3	1	2	3	6	2	6	0	0	1
k__Bacteria(100);p__Bacteroidetes(100);p__Bacteroidetes_unclassified(100);p__Bacteroidetes_unclassified(100);p__Bacteroidetes_unclassified(100);p__Bacteroidetes_unclassified(100);p__Bacteroidetes_unclassified(100);	Otu00362	7	3	4	5	6	3	6	4	7	3	2	2	9	2	1	0	1	1	5	7	10	3	2	1	8	7	5	0	0	0	6	10	10	1	0	1	9	3	6	0	1	0	7	14	8	0	1	0
k__Bacteria(100);p__Bacteroidetes(100);p__Bacteroidetes_unclassified(100);p__Bacteroidetes_unclassified(100);p__Bacteroidetes_unclassified(100);p__Bacteroidetes_unclassified(100);p__Bacteroidetes_unclassified(100);	Otu00363	5	2	3	7	17	4	9	2	1	9	12	17	6	4	1	10	7	8	4	4	8	5	17	3	1	5	5	0	0	3	4	2	3	2	3	2	7	1	8	1	0	2	8	2	1	0	0	8
k__Bacteria(100);p__Firmicutes(100);c__Clostridia(100);o__Clostridiales(100);f__Veillonellaceae(100);g__Selenomonas(100);g__Selenomonas_unclassified(98);	Otu00364	8	6	8	2	5	1	3	8	8	3	3	2	3	4	7	2	0	1	3	5	2	2	3	0	9	4	12	1	2	1	6	6	4	2	0	2	5	3	5	0	0	1	10	8	6	2	0	1
k__Bacteria(100);p__Verrucomicrobia(100);c__Verruco-5(100);o__WCHB1-41(100);f__RFP12(100);f__RFP12_unclassified(100);f__RFP12_unclassified(100);	Otu00365	3	3	9	4	9	2	5	6	5	3	6	9	3	5	4	3	3	3	3	4	3	6	12	6	9	7	6	5	3	2	3	2	1	3	3	10	3	2	8	11	0	10	4	3	4	2	3	6
k__Bacteria(100);p__Firmicutes(100);p__Firmicutes_unclassified(100);p__Firmicutes_unclassified(100);p__Firmicutes_unclassified(100);p__Firmicutes_unclassified(100);p__Firmicutes_unclassified(100);	Otu00366	5	3	2	10	9	10	6	1	6	5	4	2	8	1	3	10	8	20	2	6	5	8	15	7	0	1	0	3	0	2	2	5	4	1	4	12	5	0	2	2	3	7	2	4	2	1	0	3
k__Bacteria(100);p__Firmicutes(100);c__Erysipelotrichi(100);o__Erysipelotrichales(100);f__Erysipelotrichaceae(100);g__RFN20(100);g__RFN20_unclassified(100);	Otu00367	2	6	9	1	1	0	3	9	11	1	4	1	4	5	14	0	3	1	9	7	6	1	4	1	15	8	9	13	0	0	6	4	2	1	0	2	14	12	7	1	1	1	3	11	5	0	1	0
k__Bacteria(100);p__Bacteroidetes(100);p__Bacteroidetes_unclassified(100);p__Bacteroidetes_unclassified(100);p__Bacteroidetes_unclassified(100);p__Bacteroidetes_unclassified(100);p__Bacteroidetes_unclassified(100);	Otu00368	4	6	7	3	3	3	2	3	3	6	4	2	5	3	6	6	7	2	3	5	6	3	10	5	2	7	10	3	6	3	6	2	2	6	3	5	1	2	3	2	6	7	4	5	5	1	4	0
k__Bacteria(100);p__Verrucomicrobia(100);c__Verruco-5(100);o__WCHB1-41(100);f__RFP12(100);f__RFP12_unclassified(100);f__RFP12_unclassified(100);	Otu00369	2	3	5	3	7	1	4	9	4	6	5	2	6	5	17	3	6	3	11	5	6	3	6	1	8	10	9	12	4	1	5	9	3	4	2	4	2	4	10	4	1	4	5	7	4	1	2	6
k__Bacteria(100);p__Elusimicrobia(100);c__Endomicrobia(100);c__Endomicrobia_unclassified(100);c__Endomicrobia_unclassified(100);c__Endomicrobia_unclassified(100);c__Endomicrobia_unclassified(100);	Otu00370	2	4	5	5	7	3	5	2	4	7	3	5	9	7	7	5	6	4	8	8	4	1	7	6	3	6	3	1	5	2	11	7	4	7	1	2	5	1	4	4	1	2	5	5	4	1	2	7
k__Bacteria(100);p__Bacteroidetes(100);p__Bacteroidetes_unclassified(100);p__Bacteroidetes_unclassified(100);p__Bacteroidetes_unclassified(100);p__Bacteroidetes_unclassified(100);p__Bacteroidetes_unclassified(100);	Otu00371	4	2	6	5	3	3	3	4	2	7	10	16	9	6	3	5	10	6	4	4	8	6	7	1	5	3	2	8	0	6	7	6	7	3	5	7	0	1	3	3	2	4	4	3	1	3	1	2
k__Bacteria(100);p__Bacteroidetes(100);c__Bacteroidia(100);o__Bacteroidales(100);f__Prevotellaceae(100);g__Prevotella(100);g__Prevotella_unclassified(100);	Otu00372	9	18	16	18	18	8	8	16	16	11	11	8	7	7	8	2	4	2	6	6	2	2	2	0	0	0	1	8	0	1	5	4	1	0	0	0	0	3	1	2	0	0	0	1	0	0	0	0
k__Bacteria(100);p__Verrucomicrobia(100);c__Verruco-5(100);o__WCHB1-41(100);f__RFP12(100);f__RFP12_unclassified(100);f__RFP12_unclassified(100);	Otu00373	1	1	6	2	4	2	3	6	7	3	5	2	6	4	8	2	2	2	8	4	8	6	4	1	5	14	12	0	2	0	4	4	4	11	5	2	6	6	6	5	1	2	5	6	6	3	2	6
k__Bacteria(100);p__Firmicutes(100);c__Bacilli(100);o__Lactobacillales(100);f__Lactobacillaceae(100);g__Lactobacillus(100);g__Lactobacillus_unclassified(82);	Otu00374	0	0	0	0	0	0	0	0	0	0	0	0	0	0	0	0	0	0	0	0	0	0	0	0	0	0	0	1	0	1	0	0	0	0	0	0	0	0	0	0	0	2	0	0	0	2	0	9
k__Bacteria(100);p__Bacteroidetes(100);c__Bacteroidia(100);o__Bacteroidales(100);f__S24-7(100);f__S24-7_unclassified(100);f__S24-7_unclassified(100);	Otu00375	4	1	1	8	7	7	12	5	1	16	8	9	6	1	3	6	6	8	6	2	6	6	5	0	7	2	2	0	0	4	4	11	8	3	3	1	5	6	4	1	2	7	4	3	8	1	0	1
k__Bacteria(100);p__Bacteroidetes(100);p__Bacteroidetes_unclassified(100);p__Bacteroidetes_unclassified(100);p__Bacteroidetes_unclassified(100);p__Bacteroidetes_unclassified(100);p__Bacteroidetes_unclassified(100);	Otu00376	2	3	3	0	1	2	8	3	0	2	0	0	6	5	3	0	0	0	10	8	9	0	1	0	13	13	6	0	0	0	14	11	10	0	0	0	13	6	13	0	0	0	8	20	17	0	0	0
k__Bacteria(100);p__Bacteroidetes(100);c__Bacteroidia(100);o__Bacteroidales(100);f__S24-7(100);f__S24-7_unclassified(100);f__S24-7_unclassified(100);	Otu00377	4	1	1	2	7	3	2	2	2	7	14	7	2	2	0	3	10	10	4	2	4	8	17	1	0	2	4	0	2	8	5	11	6	5	9	15	3	0	2	1	6	10	0	2	2	0	3	5
k__Bacteria(100);p__Bacteroidetes(100);c__Bacteroidia(100);o__Bacteroidales(100);f__[Paraprevotellaceae](100);g__CF231(100);g__CF231_unclassified(100);	Otu00378	1	3	5	1	2	0	1	5	6	2	3	0	1	6	8	5	1	5	5	2	3	0	3	1	6	9	1	0	0	0	11	3	2	0	3	1	8	5	8	2	1	3	10	15	7	0	0	2
k__Bacteria(100);p__Cyanobacteria(100);c__4C0d-2(100);o__YS2(100);o__YS2_unclassified(100);o__YS2_unclassified(100);o__YS2_unclassified(100);	Otu00379	2	4	5	2	6	0	3	1	4	1	3	3	2	7	7	3	5	3	3	5	0	2	1	2	4	6	3	34	18	2	6	2	3	5	1	1	0	1	5	3	1	1	3	2	1	2	0	2
k__Bacteria(100);p__Firmicutes(100);c__Clostridia(100);o__Clostridiales(100);f__Lachnospiraceae(100);f__Lachnospiraceae_unclassified(100);f__Lachnospiraceae_unclassified(100);	Otu00380	1	0	0	0	0	0	0	1	1	0	2	2	0	1	0	0	0	1	1	0	1	1	0	2	5	7	4	0	1	0	3	1	0	0	2	1	8	0	2	3	3	1	4	3	1	4	3	0
k__Bacteria(100);p__Firmicutes(100);c__Clostridia(100);o__Clostridiales(100);o__Clostridiales_unclassified(100);o__Clostridiales_unclassified(100);o__Clostridiales_unclassified(100);	Otu00381	1	3	3	5	2	1	4	0	2	2	3	4	1	4	8	3	2	6	5	0	1	6	6	6	4	3	4	11	2	0	5	2	5	4	1	2	1	2	6	4	4	3	5	4	5	2	4	4
k__Bacteria(100);p__Tenericutes(100);c__Mollicutes(100);o__RF39(100);o__RF39_unclassified(100);o__RF39_unclassified(100);o__RF39_unclassified(100);	Otu00382	8	4	6	8	8	2	7	6	3	8	6	12	9	5	3	4	4	6	8	7	3	5	7	13	1	1	1	1	2	1	2	3	3	1	5	10	3	0	3	3	0	2	2	5	0	1	1	4
k__Bacteria(100);p__Verrucomicrobia(100);c__Verruco-5(100);o__WCHB1-41(100);f__RFP12(100);f__RFP12_unclassified(100);f__RFP12_unclassified(100);	Otu00383	0	1	2	1	2	1	6	4	6	3	2	2	5	5	11	2	4	1	3	5	5	6	4	7	5	14	9	2	4	3	6	1	4	7	5	4	6	10	8	3	3	6	5	5	2	4	6	2
k__Bacteria(100);p__Bacteroidetes(100);c__Bacteroidia(100);o__Bacteroidales(100);f__[Paraprevotellaceae](100);g__CF231(100);g__CF231_unclassified(100);	Otu00384	3	7	4	4	11	5	3	2	3	18	5	6	4	4	2	6	5	9	3	3	8	6	11	1	5	7	2	1	0	5	8	9	4	1	5	7	1	2	3	4	2	11	3	3	0	1	0	2
k__Bacteria(100);p__Bacteroidetes(100);c__Bacteroidia(100);o__Bacteroidales(100);f__Prevotellaceae(100);g__Prevotella(100);g__Prevotella_unclassified(100);	Otu00385	8	4	6	10	6	3	3	3	6	12	3	8	9	4	6	5	7	4	2	7	8	9	4	7	5	7	2	2	3	4	4	4	3	4	5	7	7	3	2	1	4	4	2	2	3	1	0	0
k__Bacteria(100);p__Firmicutes(100);c__Clostridia(100);o__Clostridiales(100);f__Lachnospiraceae(100);f__Lachnospiraceae_unclassified(100);f__Lachnospiraceae_unclassified(100);	Otu00386	0	0	0	0	0	0	0	0	0	0	0	0	0	0	0	0	0	0	0	0	0	0	0	0	0	0	0	0	0	1	0	0	0	0	1	1	0	0	0	3	6	18	0	0	0	8	4	5
k__Bacteria(100);k__Bacteria_unclassified(100);k__Bacteria_unclassified(100);k__Bacteria_unclassified(100);k__Bacteria_unclassified(100);k__Bacteria_unclassified(100);k__Bacteria_unclassified(100);	Otu00387	2	1	2	1	2	1	6	1	2	1	1	0	2	1	2	1	0	0	5	3	3	0	0	0	3	11	8	3	0	0	7	3	4	0	0	2	4	1	7	0	0	1	7	7	11	0	0	0
k__Bacteria(100);p__Bacteroidetes(100);p__Bacteroidetes_unclassified(100);p__Bacteroidetes_unclassified(100);p__Bacteroidetes_unclassified(100);p__Bacteroidetes_unclassified(100);p__Bacteroidetes_unclassified(100);	Otu00388	4	3	5	3	1	3	3	7	2	3	5	3	5	4	5	0	0	5	9	5	6	1	3	1	3	6	5	1	0	0	8	6	6	0	0	0	9	5	3	1	1	0	6	11	13	0	0	1
k__Bacteria(100);p__Firmicutes(100);c__Clostridia(100);o__Clostridiales(100);f__Ruminococcaceae(100);g__Ruminococcus(100);g__Ruminococcus_unclassified(100);	Otu00389	6	4	4	6	6	3	8	3	2	6	2	7	7	6	6	5	5	3	2	4	1	7	6	0	7	6	9	0	3	3	10	4	7	3	4	1	5	5	6	1	3	2	3	8	4	3	4	0
k__Bacteria(100);p__Bacteroidetes(100);p__Bacteroidetes_unclassified(100);p__Bacteroidetes_unclassified(100);p__Bacteroidetes_unclassified(100);p__Bacteroidetes_unclassified(100);p__Bacteroidetes_unclassified(100);	Otu00390	2	0	0	0	0	0	1	4	3	1	0	0	7	5	7	0	0	0	9	4	3	0	0	0	15	18	27	0	0	0	10	7	6	0	0	0	10	9	11	0	0	0	8	11	11	0	0	0
k__Bacteria(100);p__Bacteroidetes(100);p__Bacteroidetes_unclassified(100);p__Bacteroidetes_unclassified(100);p__Bacteroidetes_unclassified(100);p__Bacteroidetes_unclassified(100);p__Bacteroidetes_unclassified(100);	Otu00391	16	28	29	1	3	3	7	15	10	2	0	0	5	5	1	0	0	0	5	3	4	1	0	0	1	0	2	0	0	1	0	0	1	0	0	0	0	0	2	0	0	0	2	1	1	0	0	0
k__Bacteria(100);p__Tenericutes(100);c__Mollicutes(100);c__Mollicutes_unclassified(86);c__Mollicutes_unclassified(86);c__Mollicutes_unclassified(86);c__Mollicutes_unclassified(86);	Otu00392	4	1	5	0	1	1	1	4	2	0	1	0	5	5	10	0	1	1	4	4	3	1	0	0	2	7	5	1	1	1	3	1	1	0	0	0	3	2	1	1	0	0	6	7	3	0	0	0
k__Bacteria(100);p__Firmicutes(100);c__Clostridia(100);o__Clostridiales(100);f__Ruminococcaceae(100);f__Ruminococcaceae_unclassified(89);f__Ruminococcaceae_unclassified(89);	Otu00393	3	3	2	5	9	2	2	7	3	7	8	8	5	1	0	6	6	5	6	4	2	2	8	7	4	0	3	1	0	4	3	7	1	4	11	5	3	0	2	5	7	3	3	4	6	0	1	3
k__Bacteria(100);p__Bacteroidetes(100);c__Bacteroidia(100);o__Bacteroidales(100);f__Prevotellaceae(99);g__Prevotella(99);g__Prevotella_unclassified(99);	Otu00394	2	5	6	1	1	0	5	2	5	1	1	4	3	4	4	3	3	2	2	3	1	2	1	1	2	1	5	5	5	0	2	0	0	2	3	0	3	1	3	1	0	0	0	1	0	0	0	0
k__Bacteria(100);p__Elusimicrobia(100);c__Endomicrobia(100);c__Endomicrobia_unclassified(100);c__Endomicrobia_unclassified(100);c__Endomicrobia_unclassified(100);c__Endomicrobia_unclassified(100);	Otu00395	0	0	1	2	1	0	0	1	5	0	2	1	1	3	2	1	2	2	5	4	1	1	2	0	12	5	7	17	0	1	3	4	3	1	1	0	11	1	6	1	0	0	8	11	5	0	1	0
k__Bacteria(100);p__Bacteroidetes(100);c__Bacteroidia(100);o__Bacteroidales(100);f__Prevotellaceae(96);g__Prevotella(96);g__Prevotella_unclassified(96);	Otu00396	3	4	2	2	5	2	4	4	3	5	4	9	7	8	8	8	7	10	8	5	5	7	5	3	9	5	2	7	8	3	6	3	3	6	2	1	9	0	5	4	9	4	7	2	0	3	2	3
k__Bacteria(100);p__Bacteroidetes(100);c__Bacteroidia(100);o__Bacteroidales(100);f__S24-7(100);f__S24-7_unclassified(100);f__S24-7_unclassified(100);	Otu00397	9	2	4	4	8	4	5	0	3	20	8	4	4	1	1	8	5	6	0	5	1	8	9	9	2	1	2	0	11	0	6	4	10	5	6	10	1	2	4	0	5	2	7	4	7	3	5	0
k__Bacteria(100);p__Tenericutes(100);c__Mollicutes(100);o__RF39(100);o__RF39_unclassified(100);o__RF39_unclassified(100);o__RF39_unclassified(100);	Otu00398	9	6	11	2	4	1	4	12	5	7	3	5	4	1	5	8	5	4	1	4	8	4	5	14	2	5	2	7	6	2	4	0	2	3	4	5	2	0	3	3	1	3	0	1	2	0	2	2
k__Bacteria(100);p__Bacteroidetes(100);p__Bacteroidetes_unclassified(100);p__Bacteroidetes_unclassified(100);p__Bacteroidetes_unclassified(100);p__Bacteroidetes_unclassified(100);p__Bacteroidetes_unclassified(100);	Otu00399	2	2	2	0	1	1	4	3	2	2	3	6	8	5	2	4	2	2	3	2	1	3	2	4	6	9	9	1	1	1	4	5	6	2	1	7	6	1	2	1	0	7	10	12	7	2	0	1
k__Bacteria(100);p__Bacteroidetes(100);c__Bacteroidia(100);o__Bacteroidales(100);f__[Paraprevotellaceae](77);g__YRC22(77);g__YRC22_unclassified(77);	Otu00400	11	12	6	11	11	5	12	5	4	11	8	6	3	7	11	2	5	5	8	6	6	3	2	1	3	2	2	8	3	0	3	0	1	2	1	1	2	0	0	1	0	1	0	1	1	0	0	0
k__Bacteria(100);p__Bacteroidetes(100);c__Bacteroidia(100);o__Bacteroidales(100);f__Prevotellaceae(100);g__Prevotella(100);g__Prevotella_unclassified(100);	Otu00401	2	2	0	3	2	1	1	3	2	12	4	15	3	3	1	7	8	8	0	3	2	11	11	2	0	0	1	0	8	4	4	4	4	4	7	12	2	2	1	1	4	8	0	0	0	3	9	6
k__Bacteria(100);p__Bacteroidetes(100);c__Bacteroidia(100);o__Bacteroidales(100);f__Prevotellaceae(98);g__Prevotella(98);g__Prevotella_unclassified(98);	Otu00402	2	2	1	2	3	3	1	2	2	6	4	11	9	2	3	12	9	9	1	5	4	7	11	10	1	4	3	0	2	3	1	9	4	3	9	19	1	1	3	3	3	13	4	3	4	2	2	4
k__Bacteria(100);p__Firmicutes(100);c__Clostridia(100);o__Clostridiales(100);f__Ruminococcaceae(96);g__Ruminococcus(79);g__Ruminococcus_unclassified(79);	Otu00403	4	8	2	6	5	2	7	5	4	3	2	9	5	6	5	3	1	3	2	6	7	2	6	3	6	8	8	0	10	2	6	5	11	5	3	6	1	1	8	1	2	4	8	7	3	3	0	5
k__Bacteria(100);p__Firmicutes(100);c__Erysipelotrichi(100);o__Erysipelotrichales(100);f__Erysipelotrichaceae(100);g__L7A_E11(100);g__L7A_E11_unclassified(100);	Otu00404	1	1	1	0	2	1	0	1	2	1	2	1	0	1	1	3	0	1	3	2	1	2	2	19	1	1	0	1	6	1	2	2	3	3	4	3	1	0	2	4	3	7	2	2	1	3	0	5
k__Bacteria(100);p__Firmicutes(100);c__Clostridia(100);o__Clostridiales(100);f__[Mogibacteriaceae](100);g__Mogibacterium(100);g__Mogibacterium_unclassified(100);	Otu00405	7	0	2	5	6	3	6	7	3	8	8	11	3	0	0	3	6	10	0	2	3	3	8	15	0	2	8	0	0	2	4	4	2	4	9	10	2	3	5	3	1	10	1	4	1	2	1	3
k__Bacteria(100);p__Bacteroidetes(100);c__Bacteroidia(100);o__Bacteroidales(100);f__BS11(100);f__BS11_unclassified(100);f__BS11_unclassified(100);	Otu00406	4	5	7	7	2	6	10	8	2	10	8	9	7	3	1	4	6	5	6	5	7	4	6	1	5	6	0	0	0	1	10	6	11	1	4	5	4	1	1	1	0	2	6	5	3	3	0	3
k__Bacteria(100);p__Bacteroidetes(100);p__Bacteroidetes_unclassified(100);p__Bacteroidetes_unclassified(100);p__Bacteroidetes_unclassified(100);p__Bacteroidetes_unclassified(100);p__Bacteroidetes_unclassified(100);	Otu00407	7	6	3	2	3	2	11	3	3	4	0	5	7	3	2	2	2	2	4	6	5	2	1	0	7	8	13	0	0	2	5	6	4	1	2	2	3	6	7	1	1	2	5	6	8	0	1	0
k__Bacteria(100);p__Bacteroidetes(100);p__Bacteroidetes_unclassified(100);p__Bacteroidetes_unclassified(100);p__Bacteroidetes_unclassified(100);p__Bacteroidetes_unclassified(100);p__Bacteroidetes_unclassified(100);	Otu00408	5	5	6	8	10	7	7	3	5	2	8	7	3	7	1	1	2	6	6	7	10	4	3	5	5	3	3	0	0	1	5	10	6	1	1	1	6	2	5	0	1	1	6	6	3	0	1	0
k__Bacteria(100);p__Firmicutes(100);c__Clostridia(100);o__Clostridiales(100);f__Ruminococcaceae(99);f__Ruminococcaceae_unclassified(99);f__Ruminococcaceae_unclassified(99);	Otu00409	6	10	10	10	4	3	6	3	7	6	2	2	2	7	7	3	7	3	3	2	5	1	7	4	6	8	5	4	0	0	3	7	1	4	6	2	2	1	4	4	5	4	2	4	4	2	1	2
k__Bacteria(100);p__Firmicutes(100);c__Clostridia(100);o__Clostridiales(100);f__[Mogibacteriaceae](100);f__[Mogibacteriaceae]_unclassified(100);f__[Mogibacteriaceae]_unclassified(100);	Otu00410	5	2	6	1	2	0	4	9	4	7	2	2	3	3	4	3	0	2	3	4	3	2	4	0	1	8	7	3	0	3	4	6	1	7	2	0	4	9	8	1	4	4	3	5	2	2	1	4
k__Bacteria(100);p__Firmicutes(100);c__Clostridia(100);o__Clostridiales(98);f__Ruminococcaceae(62);f__Ruminococcaceae_unclassified(62);f__Ruminococcaceae_unclassified(62);	Otu00411	1	5	2	1	1	0	1	5	1	0	1	2	1	1	7	1	2	1	2	6	4	1	1	1	7	9	5	3	0	0	4	2	3	0	1	1	3	3	3	0	0	0	5	11	4	1	0	1
k__Bacteria(100);p__Bacteroidetes(100);c__Bacteroidia(100);o__Bacteroidales(100);o__Bacteroidales_unclassified(97);o__Bacteroidales_unclassified(97);o__Bacteroidales_unclassified(97);	Otu00412	8	16	7	3	4	2	12	11	10	2	7	7	3	20	10	5	3	6	6	7	6	2	4	4	6	1	2	5	13	1	7	2	2	2	1	3	0	1	2	0	3	0	1	2	1	0	2	0
k__Bacteria(100);p__Bacteroidetes(100);c__Bacteroidia(100);o__Bacteroidales(100);f__[Paraprevotellaceae](100);g__YRC22(100);g__YRC22_unclassified(100);	Otu00413	4	4	4	10	9	6	8	8	4	18	5	9	6	4	1	8	9	6	1	2	1	6	7	4	0	1	3	0	3	1	1	4	5	2	4	4	4	1	1	0	2	5	2	0	2	0	2	0
k__Bacteria(100);p__Bacteroidetes(100);c__Bacteroidia(100);o__Bacteroidales(100);f__Prevotellaceae(100);g__Prevotella(100);g__Prevotella_unclassified(100);	Otu00414	2	2	5	4	4	4	2	3	4	2	5	4	2	2	4	4	5	3	2	3	2	5	3	0	3	7	5	2	5	7	8	5	3	3	7	5	2	3	5	0	3	5	4	4	4	0	0	1
k__Bacteria(100);p__Bacteroidetes(100);p__Bacteroidetes_unclassified(100);p__Bacteroidetes_unclassified(100);p__Bacteroidetes_unclassified(100);p__Bacteroidetes_unclassified(100);p__Bacteroidetes_unclassified(100);	Otu00415	12	10	12	2	4	0	14	10	17	1	2	1	10	4	14	3	1	1	7	7	6	4	0	2	11	12	10	0	0	1	8	6	3	2	0	0	0	4	6	1	0	1	3	3	4	2	0	0
k__Bacteria(100);p__Firmicutes(100);c__Clostridia(100);o__Clostridiales(100);o__Clostridiales_unclassified(71);o__Clostridiales_unclassified(71);o__Clostridiales_unclassified(71);	Otu00416	2	1	1	0	2	0	1	2	2	8	3	4	2	4	2	0	7	6	1	2	3	7	7	5	3	1	4	7	11	6	6	2	0	3	3	7	1	0	2	3	3	5	0	3	0	4	3	6
k__Bacteria(100);p__Bacteroidetes(100);p__Bacteroidetes_unclassified(100);p__Bacteroidetes_unclassified(100);p__Bacteroidetes_unclassified(100);p__Bacteroidetes_unclassified(100);p__Bacteroidetes_unclassified(100);	Otu00417	1	0	5	2	2	0	1	2	2	10	3	6	1	3	0	5	9	5	2	2	0	8	11	6	1	5	2	1	0	3	1	2	3	2	9	4	3	0	1	4	4	23	2	0	1	5	4	13
k__Bacteria(100);p__Proteobacteria(100);c__Gammaproteobacteria(100);o__Aeromonadales(100);f__Succinivibrionaceae(100);g__Anaerobiospirillum(99);s__thomasii(99);	Otu00418	1	0	0	1	1	0	1	1	0	2	1	1	0	2	2	3	0	1	0	0	1	2	3	13	0	1	0	5	6	1	0	0	0	3	4	4	1	0	4	7	11	5	2	0	1	4	12	6
k__Bacteria(100);p__Bacteroidetes(100);c__Bacteroidia(100);o__Bacteroidales(100);f__[Paraprevotellaceae](100);g__CF231(100);g__CF231_unclassified(100);	Otu00419	1	12	5	3	1	0	3	3	2	2	0	1	4	6	2	3	0	0	15	2	1	3	1	0	12	7	2	0	0	0	15	2	1	2	1	0	1	5	3	0	0	0	11	8	4	1	1	0
k__Archaea(100);p__Euryarchaeota(100);c__Methanobacteria(100);o__Methanobacteriales(100);f__Methanobacteriaceae(100);g__Methanobrevibacter(100);g__Methanobrevibacter_unclassified(100);	Otu00420	7	8	3	6	3	1	5	2	4	7	1	4	3	6	6	7	2	4	3	3	2	4	5	9	3	3	8	7	7	1	2	6	2	3	4	4	3	4	2	3	5	8	2	6	2	2	1	2
k__Bacteria(100);p__Fibrobacteres(100);c__Fibrobacteria(100);o__Fibrobacterales(100);f__Fibrobacteraceae(100);g__Fibrobacter(100);s__succinogenes(100);	Otu00421	2	2	1	6	7	0	4	1	2	4	5	2	7	4	4	4	2	6	4	3	4	4	2	0	0	5	2	0	0	3	10	4	3	1	0	1	3	2	4	1	2	3	3	3	1	0	0	2
k__Bacteria(100);p__Bacteroidetes(100);c__Bacteroidia(100);o__Bacteroidales(100);f__Prevotellaceae(100);g__Prevotella(100);g__Prevotella_unclassified(100);	Otu00422	7	12	11	6	11	6	5	11	10	4	4	1	7	5	7	4	3	2	3	2	2	1	0	4	2	1	3	11	15	1	2	1	2	3	2	2	0	2	2	2	2	2	1	2	2	1	2	1
k__Bacteria(100);p__Bacteroidetes(100);c__Bacteroidia(100);o__Bacteroidales(100);f__Prevotellaceae(100);g__Prevotella(100);g__Prevotella_unclassified(98);	Otu00423	5	13	10	3	12	6	3	8	4	4	5	6	7	6	17	6	3	8	4	4	3	9	8	3	2	2	2	4	0	3	6	5	2	5	3	4	2	2	0	2	3	3	4	0	3	1	4	1
k__Bacteria(100);p__Firmicutes(100);c__Clostridia(100);o__Clostridiales(100);f__Ruminococcaceae(100);g__Sporobacter(75);s__termitidis(75);	Otu00424	2	3	2	2	5	3	1	1	4	3	5	3	3	2	1	3	6	8	2	1	7	8	7	13	2	1	1	0	1	5	1	0	1	5	7	4	2	0	1	2	1	5	2	3	1	0	2	0
k__Bacteria(100);p__Firmicutes(100);c__Clostridia(100);o__Clostridiales(100);f__Ruminococcaceae(100);g__Ruminococcus(100);s__flavefaciens(100);	Otu00425	7	6	10	10	9	10	9	9	5	13	13	7	3	3	0	5	4	5	6	6	5	3	6	6	0	2	2	6	8	0	5	3	2	4	1	1	1	0	0	2	2	2	1	0	0	1	2	4
k__Bacteria(100);p__Bacteroidetes(100);c__Bacteroidia(100);o__Bacteroidales(100);f__S24-7(100);f__S24-7_unclassified(100);f__S24-7_unclassified(100);	Otu00426	3	3	0	9	7	7	4	3	4	10	9	4	3	0	2	9	9	6	1	5	4	6	10	3	2	2	5	0	0	0	6	12	6	2	4	7	3	1	3	3	6	6	4	2	4	0	0	6
k__Bacteria(100);p__Bacteroidetes(100);c__Bacteroidia(100);o__Bacteroidales(100);f__Prevotellaceae(96);g__Prevotella(96);g__Prevotella_unclassified(96);	Otu00427	1	4	4	1	7	0	3	5	4	2	2	1	2	1	4	10	6	8	0	0	0	7	6	5	0	0	0	12	1	1	0	0	0	8	4	4	0	0	0	2	0	2	0	0	0	1	2	2
k__Bacteria(100);p__Firmicutes(100);c__Clostridia(100);o__Clostridiales(100);o__Clostridiales_unclassified(92);o__Clostridiales_unclassified(92);o__Clostridiales_unclassified(92);	Otu00428	9	12	5	5	11	4	4	5	5	4	5	2	7	5	8	6	3	4	1	1	4	5	3	3	6	1	4	11	3	2	6	2	2	8	3	4	2	5	2	4	3	0	3	1	2	2	0	0
k__Bacteria(100);p__Bacteroidetes(100);p__Bacteroidetes_unclassified(100);p__Bacteroidetes_unclassified(100);p__Bacteroidetes_unclassified(100);p__Bacteroidetes_unclassified(100);p__Bacteroidetes_unclassified(100);	Otu00429	2	10	6	6	9	0	3	3	3	7	2	3	4	3	10	6	3	6	2	1	1	4	5	4	1	1	1	9	13	3	0	0	2	5	0	0	0	0	0	1	2	1	0	0	0	3	0	0
k__Bacteria(100);p__Bacteroidetes(100);c__Bacteroidia(100);o__Bacteroidales(100);f__[Paraprevotellaceae](100);g__CF231(100);g__CF231_unclassified(100);	Otu00430	3	3	4	3	2	2	9	4	9	3	1	6	1	3	6	6	2	3	6	5	4	0	2	1	7	4	8	1	0	1	4	4	5	3	2	1	5	2	6	1	3	1	4	6	4	0	0	2
k__Bacteria(100);p__Bacteroidetes(100);c__Bacteroidia(100);o__Bacteroidales(100);f__Prevotellaceae(100);g__Prevotella(100);g__Prevotella_unclassified(100);	Otu00431	6	9	14	6	12	4	3	6	10	7	0	2	7	12	8	5	1	2	5	3	5	2	2	3	0	0	3	2	3	2	2	2	4	2	1	1	0	0	0	0	1	1	1	1	1	0	0	0
k__Bacteria(100);p__Bacteroidetes(100);c__Bacteroidia(100);o__Bacteroidales(100);f__Prevotellaceae(100);g__Prevotella(100);g__Prevotella_unclassified(100);	Otu00432	4	1	3	0	3	3	0	3	1	4	2	6	1	0	0	3	3	4	1	0	0	4	5	3	0	0	0	0	0	4	0	1	1	6	3	4	0	0	0	5	3	8	0	0	0	2	6	7
k__Bacteria(100);p__Spirochaetes(100);c__Spirochaetes(100);o__Spirochaetales(93);f__Spirochaetaceae(93);f__Spirochaetaceae_unclassified(67);f__Spirochaetaceae_unclassified(67);	Otu00433	7	4	6	0	0	1	14	5	8	0	1	0	6	10	8	1	2	2	10	4	6	0	3	0	8	16	11	0	2	0	11	6	7	1	0	0	6	4	7	0	1	1	4	11	3	0	1	1
k__Bacteria(100);k__Bacteria_unclassified(100);k__Bacteria_unclassified(100);k__Bacteria_unclassified(100);k__Bacteria_unclassified(100);k__Bacteria_unclassified(100);k__Bacteria_unclassified(100);	Otu00434	1	8	8	0	2	0	6	3	3	2	2	0	10	7	2	1	4	1	15	1	3	1	0	3	10	21	5	2	3	2	5	5	5	1	0	0	14	10	8	0	1	0	9	3	3	0	1	0
k__Bacteria(100);k__Bacteria_unclassified(100);k__Bacteria_unclassified(100);k__Bacteria_unclassified(100);k__Bacteria_unclassified(100);k__Bacteria_unclassified(100);k__Bacteria_unclassified(100);	Otu00435	6	14	16	8	17	8	12	14	13	13	5	7	7	6	4	0	4	8	5	3	3	3	3	8	0	0	0	6	8	2	3	3	1	2	0	4	0	1	0	1	1	0	1	0	0	0	0	0
k__Bacteria(100);p__Bacteroidetes(100);p__Bacteroidetes_unclassified(100);p__Bacteroidetes_unclassified(100);p__Bacteroidetes_unclassified(100);p__Bacteroidetes_unclassified(100);p__Bacteroidetes_unclassified(100);	Otu00436	2	4	2	1	1	2	1	0	2	4	3	0	5	5	3	4	5	6	7	1	6	2	3	9	0	7	7	2	1	3	7	4	3	4	3	6	1	6	7	2	0	3	4	1	5	1	2	0
k__Bacteria(100);p__Bacteroidetes(100);c__Bacteroidia(100);o__Bacteroidales(100);f__Prevotellaceae(100);g__Prevotella(100);g__Prevotella_unclassified(97);	Otu00437	5	12	7	5	6	3	4	3	7	2	2	1	3	6	4	3	5	6	3	5	2	3	4	3	2	5	3	4	11	1	2	1	1	6	2	2	0	2	0	2	0	0	2	2	4	2	1	1
k__Bacteria(100);p__Firmicutes(100);c__Clostridia(100);o__Clostridiales(100);f__Lachnospiraceae(100);g__Moryella(100);g__Moryella_unclassified(100);	Otu00438	4	1	2	3	3	4	4	5	2	9	6	5	3	3	0	3	4	7	3	3	5	5	6	12	2	0	2	4	7	3	5	3	1	4	3	11	4	4	1	2	4	8	3	4	3	1	1	4
k__Bacteria(100);p__Bacteroidetes(100);c__Bacteroidia(100);o__Bacteroidales(100);o__Bacteroidales_unclassified(100);o__Bacteroidales_unclassified(100);o__Bacteroidales_unclassified(100);	Otu00439	8	7	22	1	1	1	0	1	3	4	0	0	0	3	4	2	0	1	3	5	19	0	3	1	15	2	3	9	2	1	1	12	0	8	0	0	3	7	0	0	1	1	5	17	3	1	7	0
k__Bacteria(100);p__Bacteroidetes(100);c__Bacteroidia(100);o__Bacteroidales(100);f__Prevotellaceae(100);g__Prevotella(100);g__Prevotella_unclassified(100);	Otu00440	3	3	10	5	4	2	5	9	11	2	2	3	7	6	10	4	1	1	11	12	6	0	3	4	3	6	5	1	5	0	7	4	2	2	0	0	7	4	5	0	1	0	5	3	0	0	0	1
k__Bacteria(100);p__Firmicutes(100);c__Clostridia(100);o__Clostridiales(98);o__Clostridiales_unclassified(98);o__Clostridiales_unclassified(98);o__Clostridiales_unclassified(98);	Otu00441	2	4	4	5	5	1	5	7	1	6	8	5	6	7	5	9	6	7	5	8	2	5	5	14	1	3	1	0	0	4	6	7	3	3	6	5	1	0	3	0	4	5	0	1	2	1	2	3
k__Bacteria(100);p__Bacteroidetes(100);c__Bacteroidia(100);o__Bacteroidales(100);f__Prevotellaceae(100);g__Prevotella(100);g__Prevotella_unclassified(100);	Otu00442	3	2	0	2	0	1	1	2	2	4	1	5	0	0	0	1	4	3	0	0	1	5	3	1	0	1	0	0	0	2	1	0	3	2	3	2	1	0	0	5	7	6	0	0	0	6	12	7
k__Bacteria(100);p__Bacteroidetes(100);c__Bacteroidia(100);o__Bacteroidales(100);f__Prevotellaceae(100);g__Prevotella(100);g__Prevotella_unclassified(99);	Otu00443	11	11	11	3	6	1	7	14	12	2	6	2	5	9	11	3	2	3	7	5	3	2	0	2	2	5	1	4	0	1	4	2	4	3	1	0	4	2	6	1	1	1	3	1	2	1	1	1
k__Bacteria(100);p__Bacteroidetes(100);p__Bacteroidetes_unclassified(100);p__Bacteroidetes_unclassified(100);p__Bacteroidetes_unclassified(100);p__Bacteroidetes_unclassified(100);p__Bacteroidetes_unclassified(100);	Otu00444	2	2	2	4	3	5	4	1	2	6	4	5	3	2	1	6	6	2	1	3	4	5	4	4	2	1	2	8	5	6	4	4	1	3	9	4	2	0	3	5	5	14	0	1	4	2	3	7
k__Bacteria(100);p__Bacteroidetes(100);c__Bacteroidia(100);o__Bacteroidales(100);f__BS11(100);f__BS11_unclassified(100);f__BS11_unclassified(100);	Otu00445	16	9	12	1	0	0	7	7	3	0	1	1	4	1	6	1	0	0	7	8	4	0	0	0	13	11	5	0	0	0	11	7	4	0	0	0	4	6	3	0	0	0	5	5	3	0	0	0
k__Bacteria(100);p__Bacteroidetes(100);c__Bacteroidia(100);o__Bacteroidales(100);f__Prevotellaceae(100);g__Prevotella(100);g__Prevotella_unclassified(100);	Otu00446	4	6	4	1	4	1	8	3	10	4	2	6	4	6	5	3	1	4	3	1	1	0	3	4	3	1	1	1	0	0	0	1	2	1	1	0	0	2	1	0	1	0	0	1	2	1	0	0
k__Archaea(100);p__Euryarchaeota(100);c__Thermoplasmata(100);o__E2(100);f__[Methanomassiliicoccaceae](100);g__vadinCA11(100);g__vadinCA11_unclassified(100);	Otu00447	1	1	1	1	0	0	5	2	1	3	5	1	5	6	2	0	2	2	6	6	6	1	2	0	6	10	8	0	0	2	9	10	6	3	5	2	6	3	12	1	1	6	15	9	6	0	1	0
k__Bacteria(100);p__Bacteroidetes(100);c__Bacteroidia(100);o__Bacteroidales(100);f__Prevotellaceae(100);g__Prevotella(100);g__Prevotella_unclassified(100);	Otu00448	3	12	10	2	18	3	6	11	8	9	3	5	9	9	11	3	2	5	10	7	7	2	3	3	3	2	3	1	5	0	6	5	1	2	1	1	2	2	3	4	1	1	2	0	2	1	1	2
k__Bacteria(100);p__Bacteroidetes(100);c__Bacteroidia(100);o__Bacteroidales(100);f__Prevotellaceae(100);g__Prevotella(100);g__Prevotella_unclassified(100);	Otu00449	3	6	6	3	5	3	3	5	5	7	4	9	5	16	13	6	5	3	4	5	3	2	3	1	4	5	3	4	0	1	5	5	3	9	7	1	3	6	4	2	0	1	5	4	1	0	0	0
k__Bacteria(100);p__Bacteroidetes(100);c__Bacteroidia(100);o__Bacteroidales(100);f__Prevotellaceae(100);g__Prevotella(100);g__Prevotella_unclassified(100);	Otu00450	4	14	6	4	4	3	8	7	7	6	3	2	3	12	6	4	3	2	3	9	5	3	2	8	3	0	4	5	0	2	5	4	2	2	1	2	3	0	4	0	0	2	4	0	2	3	0	1
k__Bacteria(100);p__Bacteroidetes(100);c__Bacteroidia(100);o__Bacteroidales(100);f__S24-7(100);f__S24-7_unclassified(100);f__S24-7_unclassified(100);	Otu00451	5	3	1	1	11	3	4	0	2	9	4	7	2	1	1	6	5	8	3	2	3	8	7	5	2	2	2	0	0	2	5	11	4	2	6	9	4	2	6	0	1	3	5	5	3	1	2	2
k__Bacteria(100);p__Bacteroidetes(100);c__Bacteroidia(100);o__Bacteroidales(100);f__Prevotellaceae(100);g__Prevotella(100);g__Prevotella_unclassified(100);	Otu00452	2	7	6	4	5	3	8	11	15	6	1	2	4	8	4	1	6	2	5	8	5	3	4	4	6	5	3	4	6	1	6	1	2	4	1	0	2	0	4	1	0	0	5	4	1	1	0	4
k__Bacteria(100);p__Bacteroidetes(100);p__Bacteroidetes_unclassified(100);p__Bacteroidetes_unclassified(100);p__Bacteroidetes_unclassified(100);p__Bacteroidetes_unclassified(100);p__Bacteroidetes_unclassified(100);	Otu00453	2	3	3	4	3	1	1	1	3	3	4	3	5	4	3	4	3	3	3	4	1	3	3	2	5	10	2	5	1	0	6	5	3	1	3	1	2	2	5	2	2	3	1	2	3	1	0	3
k__Bacteria(100);p__Bacteroidetes(100);c__Bacteroidia(100);o__Bacteroidales(100);f__S24-7(79);f__S24-7_unclassified(79);f__S24-7_unclassified(79);	Otu00454	2	1	0	2	2	2	0	3	0	3	3	3	1	0	0	5	4	3	1	0	2	7	8	1	0	1	0	1	3	4	0	1	2	13	17	3	6	0	2	5	6	8	0	2	0	5	10	9
k__Bacteria(100);p__Firmicutes(100);c__Clostridia(100);o__Clostridiales(100);f__Lachnospiraceae(100);g__Coprococcus(99);g__Coprococcus_unclassified(99);	Otu00455	2	4	0	3	6	6	5	3	4	4	5	9	4	2	1	5	7	1	2	4	0	3	5	5	1	4	5	1	0	2	3	8	5	0	5	8	4	0	4	2	0	3	5	4	4	1	0	0
k__Bacteria(100);p__Bacteroidetes(100);c__Bacteroidia(100);o__Bacteroidales(100);f__BS11(100);f__BS11_unclassified(100);f__BS11_unclassified(100);	Otu00456	5	4	5	6	15	0	2	3	2	8	6	5	4	0	0	3	3	11	4	7	10	2	3	1	3	3	1	0	0	1	3	12	8	2	3	4	1	3	2	0	0	0	2	5	4	1	0	0
k__Bacteria(100);p__Firmicutes(100);c__Clostridia(100);o__Clostridiales(100);f__Lachnospiraceae(100);g__Butyrivibrio(91);g__Butyrivibrio_unclassified(91);	Otu00457	4	4	1	4	6	4	13	8	2	7	10	6	8	6	0	2	3	6	5	5	3	4	6	4	0	3	1	4	0	3	3	4	6	2	8	8	1	2	0	2	4	4	4	1	3	0	0	2
k__Bacteria(100);p__Bacteroidetes(100);c__Bacteroidia(100);o__Bacteroidales(100);f__Prevotellaceae(100);g__Prevotella(100);g__Prevotella_unclassified(100);	Otu00458	0	0	0	0	0	0	0	0	0	0	1	0	0	0	0	0	0	0	0	0	0	0	0	0	1	1	1	0	1	0	0	0	0	1	0	0	2	1	1	2	4	2	3	0	1	8	6	3
k__Bacteria(100);p__Bacteroidetes(100);c__Bacteroidia(100);o__Bacteroidales(100);f__RF16(100);f__RF16_unclassified(100);f__RF16_unclassified(100);	Otu00459	5	5	9	4	3	1	5	5	5	6	2	4	3	5	6	5	3	2	3	1	0	6	5	13	5	6	1	21	15	4	8	3	3	4	5	1	0	0	2	2	0	2	0	1	0	5	0	1
k__Archaea(100);p__Euryarchaeota(100);c__Methanobacteria(100);o__Methanobacteriales(100);f__Methanobacteriaceae(100);g__Methanobrevibacter(100);g__Methanobrevibacter_unclassified(100);	Otu00460	2	3	5	1	5	5	5	4	5	5	6	2	1	4	8	2	3	5	1	2	1	2	4	1	6	15	5	8	2	2	5	4	4	3	1	5	3	5	1	2	4	3	1	6	2	0	0	2
k__Bacteria(100);p__Firmicutes(100);c__Clostridia(100);o__Clostridiales(100);f__Ruminococcaceae(100);f__Ruminococcaceae_unclassified(90);f__Ruminococcaceae_unclassified(90);	Otu00461	3	7	5	2	0	1	4	4	3	2	2	1	6	5	8	0	0	1	3	4	5	0	1	2	8	14	8	4	0	0	6	6	4	2	1	0	3	7	8	1	0	0	7	3	5	0	0	1
k__Bacteria(100);p__Bacteroidetes(100);c__Bacteroidia(100);o__Bacteroidales(100);f__S24-7(99);f__S24-7_unclassified(99);f__S24-7_unclassified(99);	Otu00462	4	1	0	4	5	5	2	3	3	7	4	8	3	0	0	3	3	3	3	0	6	6	11	2	2	2	5	0	0	3	8	8	2	1	7	5	2	1	2	5	8	9	1	6	5	2	1	0
k__Bacteria(100);p__Firmicutes(100);c__Bacilli(100);o__Bacillales(100);f__Planococcaceae(100);g__Rummeliibacillus(94);g__Rummeliibacillus_unclassified(94);	Otu00463	0	0	0	0	0	0	0	0	0	0	0	0	0	0	0	0	0	1	1	0	0	0	0	0	0	0	0	6	0	0	4	0	0	0	0	0	0	1	0	12	2	4	52	0	0	7	1	1
k__Bacteria(100);k__Bacteria_unclassified(100);k__Bacteria_unclassified(100);k__Bacteria_unclassified(100);k__Bacteria_unclassified(100);k__Bacteria_unclassified(100);k__Bacteria_unclassified(100);	Otu00464	4	7	2	3	2	3	8	5	2	11	8	4	1	1	3	9	1	3	0	1	3	0	0	4	2	4	4	6	9	2	3	1	0	12	7	0	1	2	3	3	5	12	0	1	0	1	5	2
k__Bacteria(100);p__Bacteroidetes(100);c__Bacteroidia(100);o__Bacteroidales(100);f__Prevotellaceae(100);g__Prevotella(100);g__Prevotella_unclassified(100);	Otu00465	0	2	1	2	3	0	4	4	2	3	3	5	2	3	2	8	6	5	5	3	4	2	10	7	3	0	0	5	0	1	6	4	3	1	5	3	1	1	0	3	3	5	2	3	5	4	2	2
k__Bacteria(100);p__Verrucomicrobia(100);c__Verruco-5(100);o__LD1-PB3(100);o__LD1-PB3_unclassified(100);o__LD1-PB3_unclassified(100);o__LD1-PB3_unclassified(100);	Otu00466	1	2	3	0	2	0	0	0	2	4	0	1	2	4	6	0	3	2	1	3	2	2	1	6	2	6	7	11	29	0	3	4	2	5	1	0	3	3	2	4	6	4	3	1	5	4	2	4
k__Bacteria(100);p__Lentisphaerae(100);c__[Lentisphaeria](100);o__Victivallales(100);f__Victivallaceae(100);f__Victivallaceae_unclassified(100);f__Victivallaceae_unclassified(100);	Otu00467	1	2	3	3	1	2	2	2	2	2	7	3	3	4	1	2	2	2	4	4	6	1	1	4	5	8	8	10	0	0	4	2	3	3	2	2	1	2	7	2	2	2	2	0	1	4	3	0
k__Bacteria(100);p__Firmicutes(100);c__Clostridia(100);o__Clostridiales(100);f__Lachnospiraceae(100);g__Coprococcus(95);g__Coprococcus_unclassified(95);	Otu00468	2	2	3	3	5	3	2	0	1	8	9	4	4	1	4	4	4	8	8	6	3	5	5	4	6	4	1	0	0	2	3	4	3	2	2	1	2	1	6	0	4	3	5	4	2	1	3	1
k__Bacteria(100);p__Bacteroidetes(100);c__Bacteroidia(100);o__Bacteroidales(100);f__BS11(100);f__BS11_unclassified(100);f__BS11_unclassified(100);	Otu00469	10	21	20	1	0	0	12	23	22	1	0	0	9	9	9	0	0	1	7	10	11	0	0	0	0	3	3	0	0	0	7	9	6	1	0	0	1	1	2	0	0	0	1	4	4	0	0	0
k__Bacteria(100);p__Bacteroidetes(100);c__Bacteroidia(100);o__Bacteroidales(100);f__Bacteroidaceae(100);g__BF311(100);g__BF311_unclassified(100);	Otu00470	0	2	2	2	5	1	2	2	3	7	2	3	6	4	4	2	1	2	4	3	2	0	9	4	6	6	6	1	0	0	4	6	4	3	0	0	3	1	5	1	1	1	1	3	3	0	0	0
k__Bacteria(100);p__Firmicutes(100);c__Clostridia(100);o__Clostridiales(100);o__Clostridiales_unclassified(94);o__Clostridiales_unclassified(94);o__Clostridiales_unclassified(94);	Otu00471	0	2	0	0	3	1	3	3	2	0	1	1	2	2	3	2	2	0	0	1	3	3	1	1	3	11	6	0	1	0	1	2	0	0	0	0	3	11	8	2	0	1	4	5	2	0	0	1
k__Bacteria(100);p__Bacteroidetes(100);p__Bacteroidetes_unclassified(100);p__Bacteroidetes_unclassified(100);p__Bacteroidetes_unclassified(100);p__Bacteroidetes_unclassified(100);p__Bacteroidetes_unclassified(100);	Otu00472	1	1	2	4	6	1	4	6	6	8	11	3	5	1	1	3	5	7	2	3	2	5	7	7	2	3	4	1	0	0	4	7	2	1	8	4	3	0	1	4	2	4	2	3	1	3	4	3
k__Bacteria(100);p__Bacteroidetes(100);c__Bacteroidia(100);o__Bacteroidales(100);f__Prevotellaceae(100);g__Prevotella(100);g__Prevotella_unclassified(100);	Otu00473	0	1	1	1	0	0	0	2	0	0	0	0	1	0	1	0	0	0	4	3	0	2	1	1	9	8	9	0	2	3	7	4	1	1	1	3	15	7	11	1	3	4	10	7	7	2	2	3
k__Bacteria(100);p__Bacteroidetes(100);p__Bacteroidetes_unclassified(100);p__Bacteroidetes_unclassified(100);p__Bacteroidetes_unclassified(100);p__Bacteroidetes_unclassified(100);p__Bacteroidetes_unclassified(100);	Otu00474	6	6	9	5	13	2	9	5	8	10	4	5	4	6	10	5	6	2	3	5	6	6	0	4	3	3	1	6	6	1	4	4	4	8	2	0	0	0	4	0	0	0	0	0	1	0	0	0
k__Bacteria(100);p__Bacteroidetes(100);c__Bacteroidia(100);o__Bacteroidales(100);f__[Paraprevotellaceae](100);g__CF231(100);g__CF231_unclassified(100);	Otu00475	2	1	0	6	4	2	1	2	1	5	4	9	3	2	1	2	5	8	2	2	4	3	6	2	1	6	4	2	2	2	1	1	1	2	7	5	1	3	1	2	1	8	3	1	1	2	2	3
k__Bacteria(100);p__Firmicutes(100);c__Clostridia(100);o__Clostridiales(100);f__Ruminococcaceae(100);f__Ruminococcaceae_unclassified(94);f__Ruminococcaceae_unclassified(94);	Otu00476	0	3	7	0	2	0	3	3	3	0	2	1	4	4	6	1	5	3	7	1	2	0	3	0	6	8	5	2	0	0	6	7	2	0	0	0	9	10	9	1	0	0	6	7	1	0	0	0
k__Bacteria(100);p__Bacteroidetes(100);p__Bacteroidetes_unclassified(100);p__Bacteroidetes_unclassified(100);p__Bacteroidetes_unclassified(100);p__Bacteroidetes_unclassified(100);p__Bacteroidetes_unclassified(100);	Otu00477	12	22	17	3	4	7	12	6	9	5	1	0	5	3	8	1	0	1	6	5	1	1	1	0	2	1	4	0	0	1	5	3	0	1	0	0	5	3	4	2	0	0	2	0	2	0	1	0
k__Bacteria(100);p__Firmicutes(100);c__Clostridia(100);o__Clostridiales(100);f__Ruminococcaceae(100);f__Ruminococcaceae_unclassified(100);f__Ruminococcaceae_unclassified(100);	Otu00478	0	1	2	0	1	1	2	0	0	2	1	2	1	2	3	5	0	2	2	3	3	2	1	4	3	3	2	0	0	1	6	7	0	3	2	5	8	2	7	1	2	8	7	9	5	0	2	1
k__Bacteria(100);p__Bacteroidetes(100);c__Bacteroidia(100);o__Bacteroidales(100);f__Prevotellaceae(100);g__Prevotella(100);g__Prevotella_unclassified(100);	Otu00479	5	9	7	12	14	8	4	9	6	7	5	6	5	9	6	3	8	5	3	3	2	4	1	3	1	2	0	9	0	1	2	1	0	5	3	2	1	0	1	1	1	2	0	0	0	2	0	1
k__Bacteria(100);p__Firmicutes(100);c__Clostridia(100);o__Clostridiales(100);f__Lachnospiraceae(100);g__Butyrivibrio(100);g__Butyrivibrio_unclassified(100);	Otu00480	6	3	5	2	6	1	6	1	5	8	3	1	2	2	2	3	1	3	2	2	2	1	0	5	0	1	4	8	15	0	4	1	1	5	2	4	1	0	1	8	0	8	1	2	1	4	5	0
k__Bacteria(100);p__Firmicutes(100);c__Clostridia(100);o__Clostridiales(100);f__Veillonellaceae(100);g__Megasphaera(100);g__Megasphaera_unclassified(100);	Otu00481	0	0	0	0	0	0	0	0	0	0	0	1	0	0	0	0	0	0	0	2	2	0	1	0	0	3	0	3	1	2	0	0	0	1	0	1	7	3	2	6	7	2	4	2	0	7	10	10
k__Bacteria(100);p__Firmicutes(100);c__Clostridia(100);o__Clostridiales(100);f__Lachnospiraceae(100);f__Lachnospiraceae_unclassified(100);f__Lachnospiraceae_unclassified(100);	Otu00482	1	2	4	4	4	0	8	3	5	4	6	2	4	4	3	2	2	2	5	3	0	0	1	3	4	3	5	5	0	2	4	4	2	3	2	1	5	2	6	5	1	1	6	3	3	1	3	0
k__Bacteria(100);p__Bacteroidetes(100);c__Bacteroidia(100);o__Bacteroidales(100);f__Prevotellaceae(100);g__Prevotella(100);g__Prevotella_unclassified(99);	Otu00483	0	9	10	3	1	5	4	7	0	7	2	8	5	7	4	2	7	5	0	8	8	6	3	5	2	0	2	10	0	1	9	1	2	8	6	2	1	1	0	5	1	1	1	0	1	1	1	1
k__Bacteria(100);p__Bacteroidetes(100);p__Bacteroidetes_unclassified(100);p__Bacteroidetes_unclassified(100);p__Bacteroidetes_unclassified(100);p__Bacteroidetes_unclassified(100);p__Bacteroidetes_unclassified(100);	Otu00484	0	0	0	0	2	0	1	2	0	4	1	3	1	0	0	3	2	7	2	0	1	7	5	2	1	1	0	4	0	6	3	1	7	2	8	8	2	1	0	1	6	9	2	3	3	6	3	4
k__Bacteria(100);p__Bacteroidetes(100);p__Bacteroidetes_unclassified(100);p__Bacteroidetes_unclassified(100);p__Bacteroidetes_unclassified(100);p__Bacteroidetes_unclassified(100);p__Bacteroidetes_unclassified(100);	Otu00485	1	8	2	3	8	2	4	4	5	6	4	0	2	2	1	3	3	4	3	2	3	6	2	8	1	2	6	3	1	4	2	0	2	6	2	2	2	3	3	3	3	2	2	4	7	1	1	2
k__Bacteria(100);k__Bacteria_unclassified(100);k__Bacteria_unclassified(100);k__Bacteria_unclassified(100);k__Bacteria_unclassified(100);k__Bacteria_unclassified(100);k__Bacteria_unclassified(100);	Otu00486	6	2	6	2	7	3	3	7	5	5	4	3	3	4	4	1	1	0	5	4	3	0	1	6	2	5	4	1	5	2	8	2	4	5	5	9	1	0	4	3	4	4	0	0	1	4	1	2
k__Bacteria(100);p__Firmicutes(100);c__Clostridia(100);o__Clostridiales(100);f__Lachnospiraceae(100);g__Syntrophococcus(77);s__sucromutans(77);	Otu00487	1	3	1	2	11	3	4	5	2	5	7	4	5	1	2	5	6	4	2	2	3	3	5	4	0	2	7	1	0	2	0	3	7	2	7	5	4	3	2	0	3	3	6	5	2	0	1	3
k__Bacteria(100);p__Bacteroidetes(100);c__Bacteroidia(100);o__Bacteroidales(100);f__[Paraprevotellaceae](100);g__CF231(100);g__CF231_unclassified(100);	Otu00488	4	1	3	1	3	2	2	3	5	2	1	0	1	3	2	2	0	1	3	1	2	4	2	1	0	5	7	0	12	2	2	1	1	1	4	1	2	4	3	2	0	3	1	4	3	3	0	0
k__Bacteria(100);p__Verrucomicrobia(100);c__Verruco-5(100);o__WCHB1-41(100);f__RFP12(100);f__RFP12_unclassified(100);f__RFP12_unclassified(100);	Otu00489	0	3	1	0	5	2	1	2	2	2	3	2	3	2	6	2	4	2	3	3	6	6	4	0	7	11	7	0	1	6	2	4	3	2	1	1	7	5	5	4	0	3	5	6	1	3	2	1
k__Bacteria(100);p__Bacteroidetes(100);c__Bacteroidia(100);o__Bacteroidales(100);f__Prevotellaceae(100);g__Prevotella(100);g__Prevotella_unclassified(100);	Otu00490	2	5	3	1	0	2	4	2	1	3	2	1	0	1	0	1	0	0	0	0	0	1	0	0	0	0	0	0	0	0	0	1	0	0	0	0	0	0	0	3	0	0	0	0	0	0	0	0
k__Bacteria(100);p__Bacteroidetes(100);c__Bacteroidia(100);o__Bacteroidales(100);f__Prevotellaceae(100);g__Prevotella(100);g__Prevotella_unclassified(100);	Otu00491	3	5	4	3	4	3	2	3	12	6	5	5	2	3	4	3	2	2	2	3	2	4	2	2	4	5	9	3	1	4	1	1	0	5	6	4	7	2	1	1	0	0	4	4	4	0	0	0
k__Bacteria(100);p__Bacteroidetes(100);c__Bacteroidia(100);o__Bacteroidales(100);f__Prevotellaceae(100);g__Prevotella(100);g__Prevotella_unclassified(98);	Otu00492	6	7	9	4	5	3	3	11	5	7	7	4	2	7	3	3	6	3	5	3	4	6	3	2	1	2	0	4	0	0	6	2	3	1	1	2	2	2	2	2	0	3	2	3	0	3	0	1
k__Bacteria(100);p__Chloroflexi(100);c__Anaerolineae(100);o__Anaerolineales(100);f__Anaerolinaceae(100);g__SHD-231(100);g__SHD-231_unclassified(100);	Otu00493	4	2	1	1	3	2	4	4	3	2	5	6	5	0	4	3	2	2	3	2	1	4	5	4	2	5	5	0	0	2	13	5	10	0	0	4	5	3	6	0	0	4	4	6	4	0	0	1
k__Bacteria(100);p__Bacteroidetes(100);p__Bacteroidetes_unclassified(100);p__Bacteroidetes_unclassified(100);p__Bacteroidetes_unclassified(100);p__Bacteroidetes_unclassified(100);p__Bacteroidetes_unclassified(100);	Otu00494	2	4	3	6	2	0	1	1	4	6	6	2	4	6	3	5	1	6	6	3	1	4	3	12	5	5	2	4	1	1	5	4	2	2	1	2	5	1	6	0	0	3	5	2	7	0	1	3
k__Bacteria(100);p__Firmicutes(100);c__Clostridia(100);o__Clostridiales(100);f__Lachnospiraceae(100);g__Butyrivibrio(94);g__Butyrivibrio_unclassified(94);	Otu00495	2	1	0	5	6	2	7	9	3	9	8	4	5	4	4	2	2	5	7	4	0	5	2	4	4	0	1	1	0	5	6	5	6	1	5	5	1	2	4	3	1	3	3	6	3	0	3	3
k__Bacteria(100);p__Firmicutes(100);c__Clostridia(100);o__Clostridiales(100);f__Lachnospiraceae(100);f__Lachnospiraceae_unclassified(100);f__Lachnospiraceae_unclassified(100);	Otu00496	5	1	2	4	2	3	4	3	1	5	3	8	3	2	1	6	6	8	3	4	5	4	10	11	1	0	3	0	9	4	4	2	1	2	5	4	1	1	3	1	4	4	0	3	0	1	3	1
k__Bacteria(100);p__Bacteroidetes(100);p__Bacteroidetes_unclassified(100);p__Bacteroidetes_unclassified(100);p__Bacteroidetes_unclassified(100);p__Bacteroidetes_unclassified(100);p__Bacteroidetes_unclassified(100);	Otu00497	1	4	5	2	6	5	1	2	5	0	4	0	0	3	5	5	2	1	3	4	2	0	1	1	0	4	0	1	2	1	5	2	0	1	1	2	2	6	2	1	4	3	3	2	2	0	2	1
k__Bacteria(100);p__Bacteroidetes(100);c__Bacteroidia(100);o__Bacteroidales(100);f__Prevotellaceae(91);g__Prevotella(91);g__Prevotella_unclassified(91);	Otu00498	5	5	2	7	8	4	3	6	2	10	3	7	5	3	3	8	5	8	6	2	4	3	16	4	4	1	0	0	0	2	2	3	3	2	6	7	3	0	1	3	1	9	2	3	3	0	0	3
k__Bacteria(100);p__Bacteroidetes(100);c__Bacteroidia(100);o__Bacteroidales(100);f__Prevotellaceae(100);g__Prevotella(100);g__Prevotella_unclassified(100);	Otu00499	9	10	10	3	4	3	3	0	3	3	5	5	2	6	2	1	2	3	3	6	4	2	0	1	3	2	0	0	1	0	3	2	4	3	0	1	3	2	3	0	0	0	0	1	3	0	1	0
k__Bacteria(100);p__Bacteroidetes(100);p__Bacteroidetes_unclassified(100);p__Bacteroidetes_unclassified(100);p__Bacteroidetes_unclassified(100);p__Bacteroidetes_unclassified(100);p__Bacteroidetes_unclassified(100);	Otu00500	5	4	6	1	1	0	4	4	3	0	2	1	8	5	2	0	2	4	7	3	7	0	0	0	3	11	9	0	0	2	6	12	13	0	0	1	8	3	5	1	0	0	6	7	6	0	0	0
k__Bacteria(100);p__Firmicutes(100);c__Clostridia(100);o__Clostridiales(99);o__Clostridiales_unclassified(98);o__Clostridiales_unclassified(98);o__Clostridiales_unclassified(98);	Otu00501	1	2	2	7	0	0	3	4	5	4	4	2	5	5	9	2	5	6	4	1	3	3	2	3	2	6	4	9	1	3	5	0	2	2	0	3	0	2	1	5	3	1	1	4	4	3	2	4
k__Bacteria(100);p__Firmicutes(100);c__Erysipelotrichi(100);o__Erysipelotrichales(100);f__Erysipelotrichaceae(100);g__L7A_E11(100);g__L7A_E11_unclassified(100);	Otu00502	1	0	0	0	2	0	0	3	2	2	7	2	0	1	0	3	2	0	1	0	1	0	11	7	1	3	1	6	1	1	3	4	0	1	2	5	0	2	3	0	4	2	5	1	2	3	1	8
k__Bacteria(100);p__Bacteroidetes(100);p__Bacteroidetes_unclassified(100);p__Bacteroidetes_unclassified(100);p__Bacteroidetes_unclassified(100);p__Bacteroidetes_unclassified(100);p__Bacteroidetes_unclassified(100);	Otu00503	3	1	1	2	7	1	2	4	2	9	5	7	1	5	3	4	3	6	2	3	1	4	5	3	2	0	2	1	2	3	1	3	2	9	5	7	0	4	2	5	5	1	0	7	1	3	4	5
k__Bacteria(100);p__Chloroflexi(100);c__Anaerolineae(100);o__Anaerolineales(100);f__Anaerolinaceae(100);g__SHD-231(95);g__SHD-231_unclassified(95);	Otu00504	2	2	1	0	3	1	4	1	1	8	7	3	8	2	1	2	2	4	5	4	0	3	1	9	2	4	1	0	0	1	4	8	4	1	4	7	2	1	2	1	2	5	6	7	3	2	1	2
k__Bacteria(100);p__Bacteroidetes(100);p__Bacteroidetes_unclassified(100);p__Bacteroidetes_unclassified(100);p__Bacteroidetes_unclassified(100);p__Bacteroidetes_unclassified(100);p__Bacteroidetes_unclassified(100);	Otu00505	0	2	0	1	0	0	0	1	3	3	1	3	3	2	2	3	2	4	2	5	0	2	6	16	1	1	2	0	1	3	3	2	3	6	3	2	2	1	1	3	1	3	1	1	2	4	2	5
k__Bacteria(100);p__Firmicutes(100);c__Clostridia(100);o__Clostridiales(100);f__Lachnospiraceae(92);f__Lachnospiraceae_unclassified(92);f__Lachnospiraceae_unclassified(92);	Otu00506	3	2	2	2	4	2	2	2	0	8	3	13	2	2	0	3	2	3	2	2	3	4	4	5	1	2	3	0	0	3	1	5	4	0	8	5	2	2	6	3	4	5	6	6	2	2	2	4
k__Bacteria(100);p__Firmicutes(100);p__Firmicutes_unclassified(100);p__Firmicutes_unclassified(100);p__Firmicutes_unclassified(100);p__Firmicutes_unclassified(100);p__Firmicutes_unclassified(100);	Otu00507	4	3	2	6	5	0	5	2	1	8	0	7	1	2	1	1	0	4	2	3	1	12	5	8	0	1	1	1	0	4	0	2	7	2	6	11	0	2	3	1	3	8	4	3	2	0	2	0
k__Bacteria(100);p__Bacteroidetes(100);c__Bacteroidia(100);o__Bacteroidales(100);f__Prevotellaceae(100);g__Prevotella(100);g__Prevotella_unclassified(100);	Otu00508	7	8	16	10	8	5	4	5	9	4	6	2	1	8	11	5	2	5	4	2	5	1	0	1	6	4	1	1	1	0	5	2	1	2	0	1	1	0	3	0	0	0	3	0	2	1	0	0
k__Bacteria(100);p__Bacteroidetes(100);c__Bacteroidia(100);o__Bacteroidales(100);f__[Paraprevotellaceae](100);g__YRC22(100);g__YRC22_unclassified(100);	Otu00509	4	4	5	1	8	2	8	8	6	5	5	3	4	4	10	8	1	6	8	2	6	5	4	0	4	3	1	1	2	3	3	0	2	2	2	0	0	2	2	0	3	0	0	0	1	0	3	0
k__Bacteria(100);p__Verrucomicrobia(100);c__Verruco-5(100);o__WCHB1-41(100);f__RFP12(100);f__RFP12_unclassified(100);f__RFP12_unclassified(100);	Otu00510	2	7	2	4	1	0	0	5	4	8	2	1	4	8	6	2	3	5	3	2	1	1	4	0	2	6	6	3	0	0	7	5	2	8	4	1	4	4	7	3	2	5	0	4	3	3	5	3
k__Bacteria(100);p__Verrucomicrobia(100);c__Verruco-5(100);o__WCHB1-41(100);f__RFP12(100);f__RFP12_unclassified(100);f__RFP12_unclassified(100);	Otu00511	1	3	2	0	4	2	4	4	1	3	3	3	8	7	5	3	3	1	5	1	3	1	2	1	8	15	3	4	8	2	5	1	3	1	2	2	3	0	5	10	3	0	3	2	4	0	0	0
k__Bacteria(100);p__Firmicutes(100);c__Clostridia(100);o__Clostridiales(100);f__Lachnospiraceae(100);f__Lachnospiraceae_unclassified(100);f__Lachnospiraceae_unclassified(100);	Otu00512	1	2	0	0	2	2	4	1	1	2	5	6	0	0	2	4	5	3	1	0	1	3	4	11	2	2	0	7	2	4	1	2	0	4	6	3	0	0	1	4	4	4	1	0	1	5	4	3
k__Bacteria(100);p__Bacteroidetes(100);p__Bacteroidetes_unclassified(100);p__Bacteroidetes_unclassified(100);p__Bacteroidetes_unclassified(100);p__Bacteroidetes_unclassified(100);p__Bacteroidetes_unclassified(100);	Otu00513	5	4	2	4	5	5	5	6	3	3	3	4	5	3	1	2	4	4	4	3	4	6	5	15	2	2	2	0	0	1	4	5	5	1	1	3	6	2	0	0	1	3	4	6	2	1	0	0
k__Bacteria(100);p__Tenericutes(100);c__Mollicutes(100);o__RF39(100);o__RF39_unclassified(100);o__RF39_unclassified(100);o__RF39_unclassified(100);	Otu00514	2	0	0	0	2	0	1	2	5	3	3	3	6	3	2	4	1	1	2	3	2	2	0	13	0	4	2	1	3	3	8	6	2	1	2	1	1	2	2	1	5	1	5	5	5	0	1	2
k__Bacteria(100);p__Bacteroidetes(100);c__Bacteroidia(100);o__Bacteroidales(100);f__Prevotellaceae(100);g__Prevotella(100);g__Prevotella_unclassified(100);	Otu00515	3	8	7	2	3	2	1	7	7	5	2	0	3	5	5	3	4	4	2	3	4	1	4	0	3	0	3	0	11	0	7	0	0	2	2	1	2	1	1	1	1	0	2	0	0	1	1	2
k__Bacteria(100);p__Bacteroidetes(100);p__Bacteroidetes_unclassified(100);p__Bacteroidetes_unclassified(100);p__Bacteroidetes_unclassified(100);p__Bacteroidetes_unclassified(100);p__Bacteroidetes_unclassified(100);	Otu00516	9	6	1	0	1	3	5	5	6	1	3	4	8	5	2	4	1	3	7	5	7	1	3	5	6	3	2	0	0	1	7	11	5	2	1	2	3	0	5	1	0	0	4	3	2	1	1	0
k__Bacteria(100);p__Bacteroidetes(100);c__Bacteroidia(100);o__Bacteroidales(100);f__Prevotellaceae(100);g__Prevotella(100);g__Prevotella_unclassified(100);	Otu00517	2	3	3	7	5	2	4	8	1	7	4	3	8	4	4	5	5	2	9	2	5	2	0	10	3	4	9	0	0	0	6	2	4	2	1	1	2	2	5	0	0	0	3	3	4	1	0	0
k__Bacteria(100);p__Bacteroidetes(100);p__Bacteroidetes_unclassified(100);p__Bacteroidetes_unclassified(100);p__Bacteroidetes_unclassified(100);p__Bacteroidetes_unclassified(100);p__Bacteroidetes_unclassified(100);	Otu00518	4	1	2	6	10	4	5	2	4	11	7	9	4	1	4	3	3	7	2	2	3	5	5	0	3	1	0	0	0	3	1	4	4	1	2	2	0	2	1	2	2	6	1	0	3	0	0	1
k__Bacteria(100);p__Bacteroidetes(100);c__Bacteroidia(100);o__Bacteroidales(100);f__Prevotellaceae(100);g__Prevotella(100);g__Prevotella_unclassified(99);	Otu00519	3	3	6	8	4	4	2	0	1	5	1	0	2	2	3	1	4	4	0	5	2	4	0	0	0	4	6	0	0	1	3	4	2	5	2	3	0	0	1	1	2	2	3	4	2	1	6	0
k__Bacteria(100);p__Firmicutes(100);c__Erysipelotrichi(100);o__Erysipelotrichales(100);f__Erysipelotrichaceae(100);g__[Eubacterium](100);s__cylindroides(100);	Otu00520	1	1	6	3	6	2	3	4	1	9	5	4	2	3	0	2	6	2	2	6	1	4	5	6	4	2	1	0	0	0	1	3	6	1	2	5	2	3	5	3	6	3	2	3	0	1	1	2
k__Bacteria(100);p__Bacteroidetes(100);p__Bacteroidetes_unclassified(100);p__Bacteroidetes_unclassified(100);p__Bacteroidetes_unclassified(100);p__Bacteroidetes_unclassified(100);p__Bacteroidetes_unclassified(100);	Otu00521	2	7	2	0	0	0	3	9	3	0	2	0	5	6	10	1	0	1	3	6	4	1	0	0	13	4	9	0	0	0	7	3	4	0	0	0	6	6	7	0	0	0	2	6	5	0	0	0
k__Bacteria(100);p__Bacteroidetes(100);c__Bacteroidia(100);o__Bacteroidales(100);f__Prevotellaceae(99);g__Prevotella(99);g__Prevotella_unclassified(99);	Otu00522	6	2	2	4	7	2	6	2	6	3	2	2	3	10	8	3	4	7	4	3	5	4	1	1	1	4	6	0	2	2	3	3	3	3	1	1	2	2	9	0	5	3	1	1	2	0	3	5
k__Bacteria(100);p__Firmicutes(100);c__Clostridia(100);o__Clostridiales(100);f__Lachnospiraceae(69);f__Lachnospiraceae_unclassified(69);f__Lachnospiraceae_unclassified(69);	Otu00523	1	1	1	2	3	0	3	1	1	2	3	0	2	3	0	2	0	1	0	0	1	0	0	1	0	5	6	0	0	1	0	4	1	1	0	1	6	1	1	0	1	0	8	8	7	0	0	2
k__Bacteria(100);p__Bacteroidetes(100);c__Bacteroidia(100);o__Bacteroidales(100);f__Prevotellaceae(100);g__Prevotella(100);g__Prevotella_unclassified(100);	Otu00524	4	4	5	2	11	3	8	4	2	2	2	5	2	4	9	3	3	3	5	3	2	1	1	2	2	1	3	5	1	2	1	1	0	6	2	1	2	1	1	3	2	1	1	2	1	2	2	2
k__Bacteria(100);p__Firmicutes(100);c__Clostridia(100);o__Clostridiales(100);f__Ruminococcaceae(83);f__Ruminococcaceae_unclassified(83);f__Ruminococcaceae_unclassified(83);	Otu00525	0	1	0	1	0	0	1	0	0	0	0	0	0	0	1	1	0	1	2	0	0	0	0	2	4	10	8	0	0	0	0	3	2	1	0	0	2	3	7	0	0	0	3	9	4	0	0	0
k__Bacteria(100);p__Bacteroidetes(100);c__Bacteroidia(100);o__Bacteroidales(100);f__Prevotellaceae(100);g__Prevotella(100);s__ruminicola(100);	Otu00526	3	4	8	5	6	3	2	2	4	3	5	2	4	2	0	5	5	5	1	4	1	5	2	3	3	1	2	1	4	3	1	4	0	7	5	6	1	0	0	4	6	2	1	0	0	1	15	4
k__Bacteria(100);p__Firmicutes(100);c__Clostridia(100);o__Clostridiales(100);f__Ruminococcaceae(100);f__Ruminococcaceae_unclassified(89);f__Ruminococcaceae_unclassified(89);	Otu00527	5	3	1	5	5	6	4	3	5	1	6	3	3	3	1	1	1	7	4	4	4	4	4	4	3	3	3	4	0	1	2	4	5	4	0	2	1	5	5	5	2	7	2	4	2	1	1	2
k__Bacteria(100);p__Bacteroidetes(100);c__Bacteroidia(100);o__Bacteroidales(100);f__Prevotellaceae(100);g__Prevotella(100);g__Prevotella_unclassified(100);	Otu00528	4	3	5	8	6	8	4	5	2	3	4	4	6	6	3	7	8	4	0	0	2	4	3	3	1	1	0	14	7	2	3	1	1	7	0	2	1	0	0	3	2	2	0	0	1	0	0	2
k__Bacteria(100);p__Bacteroidetes(100);p__Bacteroidetes_unclassified(100);p__Bacteroidetes_unclassified(100);p__Bacteroidetes_unclassified(100);p__Bacteroidetes_unclassified(100);p__Bacteroidetes_unclassified(100);	Otu00529	1	0	2	1	4	0	1	1	3	1	2	1	2	2	3	2	2	2	5	1	3	3	2	6	3	7	9	1	2	3	6	2	5	6	0	4	3	3	7	1	1	2	6	6	5	0	3	2
k__Bacteria(100);p__Firmicutes(100);c__Clostridia(100);o__Clostridiales(100);f__Lachnospiraceae(100);f__Lachnospiraceae_unclassified(100);f__Lachnospiraceae_unclassified(100);	Otu00530	0	0	1	0	2	1	3	1	0	2	1	0	3	3	1	0	1	1	1	5	1	0	1	4	0	3	1	0	0	1	3	8	1	0	2	4	5	3	2	1	0	1	8	4	9	0	0	0
k__Bacteria(100);p__Bacteroidetes(100);c__Bacteroidia(100);o__Bacteroidales(100);f__[Paraprevotellaceae](100);g__CF231(100);g__CF231_unclassified(100);	Otu00531	3	5	3	1	1	0	3	3	6	3	2	3	3	3	7	2	0	2	6	4	5	3	2	0	5	8	8	0	1	0	5	2	1	1	0	0	3	5	3	0	0	0	5	2	1	1	0	0
k__Bacteria(100);p__Firmicutes(100);c__Clostridia(100);o__Clostridiales(100);f__Christensenellaceae(100);f__Christensenellaceae_unclassified(100);f__Christensenellaceae_unclassified(100);	Otu00532	1	0	3	2	3	1	1	1	0	4	1	3	3	4	4	2	4	3	5	0	0	6	2	4	2	5	2	5	0	2	1	5	4	0	6	0	5	2	2	2	1	7	6	4	1	1	2	4
k__Bacteria(100);p__Bacteroidetes(100);c__Bacteroidia(100);o__Bacteroidales(100);f__Prevotellaceae(100);g__Prevotella(100);g__Prevotella_unclassified(100);	Otu00533	3	11	6	7	3	5	6	5	4	4	0	2	3	8	9	3	3	1	3	4	4	0	1	2	3	2	6	5	2	0	3	1	0	1	1	2	3	0	4	0	1	1	2	4	0	1	2	1
k__Bacteria(100);p__Bacteroidetes(100);p__Bacteroidetes_unclassified(100);p__Bacteroidetes_unclassified(100);p__Bacteroidetes_unclassified(100);p__Bacteroidetes_unclassified(100);p__Bacteroidetes_unclassified(100);	Otu00534	4	4	5	4	3	1	1	2	1	1	4	1	2	3	5	4	1	1	1	7	1	1	3	2	1	7	12	1	2	1	1	4	2	2	1	2	5	4	5	1	2	0	3	1	1	1	1	2
k__Bacteria(100);p__Firmicutes(100);c__Clostridia(100);o__Clostridiales(100);f__Lachnospiraceae(100);f__Lachnospiraceae_unclassified(100);f__Lachnospiraceae_unclassified(100);	Otu00535	3	0	1	2	4	4	0	1	1	6	2	2	3	4	0	4	1	2	1	2	0	6	7	13	1	3	0	0	0	5	0	2	3	3	10	7	2	1	0	5	5	10	1	0	0	2	2	2
k__Bacteria(100);p__Firmicutes(100);c__Clostridia(100);o__Clostridiales(100);f__Ruminococcaceae(100);g__Ruminococcus(100);s__flavefaciens(100);	Otu00536	4	1	0	4	3	1	1	5	4	8	5	4	4	5	5	2	0	3	5	2	8	5	5	6	0	1	0	2	1	3	3	6	1	1	0	2	0	0	5	2	1	3	3	2	1	2	0	0
k__Bacteria(100);p__Bacteroidetes(100);p__Bacteroidetes_unclassified(100);p__Bacteroidetes_unclassified(100);p__Bacteroidetes_unclassified(100);p__Bacteroidetes_unclassified(100);p__Bacteroidetes_unclassified(100);	Otu00537	1	1	1	1	3	2	2	5	8	10	4	3	4	2	7	5	3	1	0	1	1	2	7	5	1	4	3	6	2	2	2	3	0	2	3	0	1	4	2	3	0	3	1	3	0	4	1	0
k__Bacteria(100);p__Bacteroidetes(100);c__Bacteroidia(100);o__Bacteroidales(100);o__Bacteroidales_unclassified(61);o__Bacteroidales_unclassified(61);o__Bacteroidales_unclassified(61);	Otu00538	2	3	4	3	2	1	2	4	5	1	8	3	5	4	3	5	3	0	4	8	0	4	1	2	3	2	3	3	2	2	4	0	3	4	2	3	0	2	3	3	4	1	1	3	1	1	2	3
k__Bacteria(100);p__Bacteroidetes(100);c__Bacteroidia(100);o__Bacteroidales(100);f__BS11(100);f__BS11_unclassified(100);f__BS11_unclassified(100);	Otu00539	4	8	3	1	7	3	5	8	7	2	2	0	2	5	4	1	1	1	7	4	6	0	0	0	3	4	4	1	0	0	3	6	2	0	0	1	7	5	0	0	0	0	3	3	5	0	0	0
k__Bacteria(100);p__Firmicutes(100);c__Clostridia(100);o__Clostridiales(100);f__Ruminococcaceae(96);f__Ruminococcaceae_unclassified(85);f__Ruminococcaceae_unclassified(85);	Otu00540	7	14	8	6	1	3	11	9	10	2	3	7	3	7	2	1	0	2	2	7	6	2	3	1	1	4	3	0	0	0	7	3	1	2	0	0	3	2	2	1	0	0	1	2	1	0	0	0
k__Bacteria(100);p__Firmicutes(100);p__Firmicutes_unclassified(100);p__Firmicutes_unclassified(100);p__Firmicutes_unclassified(100);p__Firmicutes_unclassified(100);p__Firmicutes_unclassified(100);	Otu00541	3	5	2	1	3	4	8	4	4	15	5	12	5	4	3	4	2	3	4	1	3	2	5	2	1	0	1	1	0	4	1	7	1	3	2	1	0	0	2	1	0	0	0	1	5	1	2	0
k__Bacteria(100);p__Firmicutes(100);c__Erysipelotrichi(100);o__Erysipelotrichales(100);f__Erysipelotrichaceae(100);g__Sharpea(79);g__Sharpea_unclassified(79);	Otu00542	3	2	0	6	1	0	1	5	0	5	3	5	2	5	2	1	6	6	4	2	4	2	5	7	4	6	2	0	0	0	4	2	4	1	2	3	2	1	4	0	4	5	3	1	4	1	2	2
k__Bacteria(100);p__Bacteroidetes(100);p__Bacteroidetes_unclassified(100);p__Bacteroidetes_unclassified(100);p__Bacteroidetes_unclassified(100);p__Bacteroidetes_unclassified(100);p__Bacteroidetes_unclassified(100);	Otu00543	1	3	3	0	4	0	1	6	2	0	0	0	2	3	3	0	0	0	5	7	9	0	0	0	11	9	6	0	0	0	7	11	7	0	0	0	5	6	9	0	0	0	3	13	6	0	0	0
k__Bacteria(100);p__Firmicutes(100);c__Erysipelotrichi(100);o__Erysipelotrichales(100);f__Erysipelotrichaceae(100);g__RFN20(100);g__RFN20_unclassified(100);	Otu00544	3	6	0	1	1	2	3	9	8	1	1	0	2	3	6	0	1	1	3	5	1	1	3	12	1	5	3	0	7	0	1	2	2	0	1	1	3	7	2	3	1	0	4	5	1	0	1	0
k__Bacteria(100);p__Firmicutes(100);c__Clostridia(100);o__Clostridiales(100);f__Clostridiaceae(76);g__02d06(76);g__02d06_unclassified(76);	Otu00545	3	3	3	5	7	5	2	3	5	2	3	0	1	6	3	2	6	5	4	2	3	3	2	5	0	1	1	0	2	0	1	4	1	3	1	1	0	1	3	3	2	3	7	5	2	7	4	1
k__Bacteria(100);p__Bacteroidetes(100);p__Bacteroidetes_unclassified(100);p__Bacteroidetes_unclassified(100);p__Bacteroidetes_unclassified(100);p__Bacteroidetes_unclassified(100);p__Bacteroidetes_unclassified(100);	Otu00546	2	2	0	2	0	5	2	2	2	1	3	3	2	1	3	3	4	6	4	3	2	4	7	1	1	1	3	4	0	2	3	1	1	3	4	4	4	1	4	2	4	3	0	3	1	3	4	1
k__Bacteria(100);p__Firmicutes(100);c__Clostridia(100);o__Clostridiales(100);f__Lachnospiraceae(100);f__Lachnospiraceae_unclassified(100);f__Lachnospiraceae_unclassified(100);	Otu00547	4	6	2	3	5	0	5	4	4	2	2	5	1	7	5	1	2	1	3	4	2	0	1	0	1	4	2	0	6	1	4	1	4	3	0	5	5	1	3	3	4	2	3	5	2	3	3	2
k__Bacteria(100);p__Bacteroidetes(100);p__Bacteroidetes_unclassified(100);p__Bacteroidetes_unclassified(100);p__Bacteroidetes_unclassified(100);p__Bacteroidetes_unclassified(100);p__Bacteroidetes_unclassified(100);	Otu00548	2	2	1	1	0	1	1	0	3	0	0	1	5	2	5	0	0	0	14	9	7	0	0	0	10	5	6	0	0	0	12	8	1	1	0	0	10	4	5	0	0	0	6	10	5	0	0	0
k__Archaea(100);p__Euryarchaeota(100);c__Thermoplasmata(100);o__E2(100);f__[Methanomassiliicoccaceae](100);g__vadinCA11(100);g__vadinCA11_unclassified(100);	Otu00549	3	0	1	0	0	0	1	2	1	1	2	0	2	6	5	0	0	1	0	1	2	2	3	0	7	12	4	5	0	0	4	3	2	0	0	0	7	3	10	0	0	1	8	12	5	0	1	0
k__Bacteria(100);p__Bacteroidetes(100);c__Bacteroidia(100);o__Bacteroidales(100);f__Prevotellaceae(100);g__Prevotella(100);g__Prevotella_unclassified(100);	Otu00550	4	5	8	5	8	5	3	7	2	5	4	5	6	5	2	3	1	3	1	5	1	4	4	3	1	2	1	2	0	0	2	2	0	0	1	1	3	1	0	1	0	1	3	0	2	0	1	1
k__Bacteria(100);p__Firmicutes(100);c__Clostridia(100);o__Clostridiales(100);o__Clostridiales_unclassified(63);o__Clostridiales_unclassified(63);o__Clostridiales_unclassified(63);	Otu00551	0	2	1	0	2	0	3	0	3	1	2	2	1	0	3	0	0	1	1	1	1	1	0	0	3	11	6	0	0	0	7	0	2	0	0	1	3	5	3	0	0	0	6	4	1	0	0	0
k__Bacteria(100);p__Bacteroidetes(100);c__Bacteroidia(100);o__Bacteroidales(100);f__Prevotellaceae(100);g__Prevotella(100);g__Prevotella_unclassified(100);	Otu00552	2	1	3	2	2	0	1	0	1	1	0	0	3	2	1	2	1	2	2	1	1	0	2	0	2	1	2	1	0	0	1	1	2	2	2	0	3	2	0	3	4	0	2	1	2	5	5	3
k__Bacteria(100);p__Bacteroidetes(100);c__Bacteroidia(100);o__Bacteroidales(100);f__Prevotellaceae(100);g__Prevotella(100);g__Prevotella_unclassified(100);	Otu00553	8	15	0	3	13	4	7	7	5	2	4	4	4	2	0	3	2	3	3	5	2	0	0	0	4	1	2	0	0	0	5	2	3	1	2	0	0	2	0	0	2	0	1	1	0	0	0	0
k__Bacteria(100);p__Bacteroidetes(100);p__Bacteroidetes_unclassified(100);p__Bacteroidetes_unclassified(100);p__Bacteroidetes_unclassified(100);p__Bacteroidetes_unclassified(100);p__Bacteroidetes_unclassified(100);	Otu00554	1	3	0	1	4	1	3	4	1	7	8	1	3	1	0	7	5	3	4	2	2	6	5	0	1	5	0	0	0	5	3	2	1	1	4	3	4	0	3	1	1	8	1	4	3	2	2	7
k__Bacteria(100);p__Elusimicrobia(100);c__Elusimicrobia(100);o__Elusimicrobiales(100);f__Elusimicrobiaceae(100);f__Elusimicrobiaceae_unclassified(100);f__Elusimicrobiaceae_unclassified(100);	Otu00555	3	3	6	2	1	2	1	1	3	3	2	0	4	3	7	2	3	0	3	2	3	0	3	1	7	6	7	8	9	1	2	2	1	3	0	1	3	2	6	2	1	2	1	2	0	2	4	1
k__Bacteria(100);p__Bacteroidetes(100);c__Bacteroidia(100);o__Bacteroidales(100);f__Prevotellaceae(100);g__Prevotella(100);g__Prevotella_unclassified(100);	Otu00556	4	10	5	9	7	2	3	6	6	8	8	5	5	8	11	3	4	4	6	3	3	4	4	1	5	1	1	5	1	0	5	3	2	2	2	1	1	1	1	0	0	1	3	0	0	0	0	0
k__Bacteria(100);p__Proteobacteria(100);c__Deltaproteobacteria(100);o__Desulfuromonadales(100);o__Desulfuromonadales_unclassified(55);o__Desulfuromonadales_unclassified(55);o__Desulfuromonadales_unclassified(55);	Otu00557	1	1	0	1	1	0	4	2	4	3	4	5	5	5	0	3	0	0	6	0	2	1	4	0	4	7	3	0	1	2	5	8	3	0	5	3	2	5	5	2	1	1	4	2	6	1	1	0
k__Bacteria(100);p__Cyanobacteria(100);c__4C0d-2(100);o__YS2(100);o__YS2_unclassified(100);o__YS2_unclassified(100);o__YS2_unclassified(100);	Otu00558	1	1	3	1	2	0	3	2	4	1	2	0	1	1	3	1	0	1	1	0	0	1	2	1	8	6	3	30	12	1	3	1	2	0	0	1	2	1	2	1	0	1	1	1	0	2	0	2
k__Bacteria(100);p__Firmicutes(100);c__Clostridia(100);o__Clostridiales(95);f__Veillonellaceae(68);f__Veillonellaceae_unclassified(68);f__Veillonellaceae_unclassified(68);	Otu00559	4	3	3	1	7	5	2	2	5	5	3	6	3	5	8	1	1	2	3	1	2	1	1	10	1	2	2	3	14	3	3	1	0	6	7	0	3	3	1	3	2	1	0	4	1	0	0	1
k__Bacteria(100);p__Firmicutes(100);c__Bacilli(100);o__Lactobacillales(100);f__Lactobacillaceae(100);g__Lactobacillus(100);s__salivarius(61);	Otu00560	0	1	0	0	0	0	0	0	2	0	1	0	1	2	0	2	1	0	1	1	0	0	1	0	0	0	1	8	7	0	0	0	0	0	2	0	1	0	1	1	2	2	1	1	0	4	4	1
k__Bacteria(100);p__Bacteroidetes(100);c__Bacteroidia(100);o__Bacteroidales(100);o__Bacteroidales_unclassified(100);o__Bacteroidales_unclassified(100);o__Bacteroidales_unclassified(100);	Otu00561	0	0	1	2	1	2	0	0	1	1	5	2	1	0	0	1	1	5	0	1	0	2	2	1	1	0	1	1	0	1	2	0	1	3	7	1	0	1	1	3	4	1	2	0	2	2	1	1
k__Bacteria(100);p__Bacteroidetes(100);p__Bacteroidetes_unclassified(100);p__Bacteroidetes_unclassified(100);p__Bacteroidetes_unclassified(100);p__Bacteroidetes_unclassified(100);p__Bacteroidetes_unclassified(100);	Otu00562	10	8	2	3	12	5	1	8	1	5	6	3	2	3	12	1	4	4	3	2	1	4	3	2	1	3	1	2	5	0	1	0	0	2	2	0	0	0	1	1	0	1	0	1	0	5	1	1
k__Bacteria(100);p__Bacteroidetes(100);p__Bacteroidetes_unclassified(100);p__Bacteroidetes_unclassified(100);p__Bacteroidetes_unclassified(100);p__Bacteroidetes_unclassified(100);p__Bacteroidetes_unclassified(100);	Otu00563	9	7	9	1	0	0	6	5	5	1	1	0	4	4	7	1	1	1	5	5	2	0	1	3	7	7	6	0	8	0	4	1	6	1	0	0	0	2	6	3	1	0	1	3	1	0	0	1
k__Bacteria(100);p__Firmicutes(100);p__Firmicutes_unclassified(100);p__Firmicutes_unclassified(100);p__Firmicutes_unclassified(100);p__Firmicutes_unclassified(100);p__Firmicutes_unclassified(100);	Otu00564	2	1	5	6	7	7	4	7	0	5	7	4	2	1	1	4	5	5	1	2	4	6	5	4	4	0	0	0	0	1	1	5	0	2	2	1	1	0	0	2	1	4	0	2	0	1	0	0
k__Bacteria(100);p__Firmicutes(100);c__Clostridia(100);o__Clostridiales(100);f__Ruminococcaceae(83);f__Ruminococcaceae_unclassified(83);f__Ruminococcaceae_unclassified(83);	Otu00565	2	0	0	0	0	0	0	2	0	1	0	0	0	1	1	1	0	0	0	1	0	0	0	0	0	0	4	2	1	7	1	0	0	0	0	0	1	1	2	8	16	14	0	0	1	12	8	13
k__Bacteria(100);p__Bacteroidetes(100);c__Bacteroidia(100);o__Bacteroidales(100);f__BS11(100);f__BS11_unclassified(100);f__BS11_unclassified(100);	Otu00566	10	6	9	1	1	0	3	5	3	0	0	0	4	1	2	0	0	2	6	8	4	0	0	1	4	4	3	0	0	0	11	7	7	0	0	0	3	3	2	0	0	0	6	7	5	0	0	0
k__Bacteria(100);k__Bacteria_unclassified(100);k__Bacteria_unclassified(100);k__Bacteria_unclassified(100);k__Bacteria_unclassified(100);k__Bacteria_unclassified(100);k__Bacteria_unclassified(100);	Otu00567	1	1	1	0	0	0	0	0	0	0	0	0	0	2	0	1	0	0	1	4	1	0	0	0	12	10	3	0	0	0	6	1	1	0	0	0	4	7	12	0	1	0	5	6	3	0	0	0
k__Bacteria(100);p__Firmicutes(100);c__Clostridia(100);o__Clostridiales(100);o__Clostridiales_unclassified(51);o__Clostridiales_unclassified(51);o__Clostridiales_unclassified(51);	Otu00568	2	2	0	2	3	4	1	2	5	5	9	3	0	1	2	3	3	7	1	2	5	5	1	13	1	1	0	1	2	2	2	3	1	3	4	6	2	0	4	1	3	6	1	1	3	3	0	1
k__Bacteria(100);p__Verrucomicrobia(100);c__Verruco-5(100);o__WCHB1-41(100);f__RFP12(100);f__RFP12_unclassified(100);f__RFP12_unclassified(100);	Otu00569	3	4	4	1	1	0	1	0	4	2	0	5	0	5	7	2	1	3	6	3	4	5	5	0	7	9	2	1	2	3	2	2	1	7	1	2	2	2	4	7	2	2	1	1	1	5	2	1
k__Bacteria(100);p__Bacteroidetes(100);p__Bacteroidetes_unclassified(100);p__Bacteroidetes_unclassified(100);p__Bacteroidetes_unclassified(100);p__Bacteroidetes_unclassified(100);p__Bacteroidetes_unclassified(100);	Otu00570	1	0	2	5	6	4	3	4	2	3	4	5	3	2	0	6	4	10	2	1	1	13	10	0	2	2	1	0	0	1	1	1	4	1	10	6	1	1	0	0	2	4	0	2	1	3	2	5
k__Bacteria(100);p__Bacteroidetes(100);p__Bacteroidetes_unclassified(100);p__Bacteroidetes_unclassified(100);p__Bacteroidetes_unclassified(100);p__Bacteroidetes_unclassified(100);p__Bacteroidetes_unclassified(100);	Otu00571	1	1	0	3	1	3	1	0	1	8	3	5	3	2	1	6	3	4	4	4	1	5	7	12	2	1	2	0	0	0	3	5	5	2	0	1	3	1	2	0	0	4	5	5	5	1	0	1
k__Bacteria(100);p__Bacteroidetes(100);p__Bacteroidetes_unclassified(100);p__Bacteroidetes_unclassified(100);p__Bacteroidetes_unclassified(100);p__Bacteroidetes_unclassified(100);p__Bacteroidetes_unclassified(100);	Otu00572	6	5	9	3	6	2	5	1	4	3	2	2	4	3	1	4	3	3	2	2	3	1	3	0	0	0	3	12	1	2	0	1	1	1	2	2	0	0	1	1	1	2	0	1	1	2	0	2
k__Bacteria(100);p__Bacteroidetes(100);c__Bacteroidia(100);o__Bacteroidales(100);f__RF16(100);f__RF16_unclassified(100);f__RF16_unclassified(100);	Otu00573	6	3	4	2	5	2	5	3	5	2	5	3	1	3	8	3	3	1	3	1	1	2	4	12	1	1	3	4	9	2	4	0	1	4	4	3	1	0	2	4	3	3	0	0	0	6	0	1
k__Bacteria(100);p__Bacteroidetes(100);p__Bacteroidetes_unclassified(100);p__Bacteroidetes_unclassified(100);p__Bacteroidetes_unclassified(100);p__Bacteroidetes_unclassified(100);p__Bacteroidetes_unclassified(100);	Otu00574	2	0	2	1	0	0	4	3	4	0	0	1	5	8	8	0	1	0	12	3	2	0	1	0	11	15	9	0	0	0	10	5	7	0	0	0	5	4	7	0	0	0	7	4	5	0	0	0
k__Bacteria(100);p__Bacteroidetes(100);p__Bacteroidetes_unclassified(100);p__Bacteroidetes_unclassified(100);p__Bacteroidetes_unclassified(100);p__Bacteroidetes_unclassified(100);p__Bacteroidetes_unclassified(100);	Otu00575	6	3	1	1	6	7	6	3	1	2	6	4	4	3	2	2	3	3	1	3	7	3	3	0	0	4	1	0	0	0	3	5	8	2	2	2	4	2	2	0	0	0	1	6	3	0	1	2
k__Bacteria(100);p__Bacteroidetes(100);p__Bacteroidetes_unclassified(100);p__Bacteroidetes_unclassified(100);p__Bacteroidetes_unclassified(100);p__Bacteroidetes_unclassified(100);p__Bacteroidetes_unclassified(100);	Otu00576	6	6	3	1	0	0	7	5	5	0	0	0	5	3	8	0	0	0	7	3	8	0	0	0	8	8	5	0	0	0	8	9	3	0	0	0	7	3	5	0	0	0	7	6	5	0	0	0
k__Bacteria(100);p__Bacteroidetes(100);p__Bacteroidetes_unclassified(100);p__Bacteroidetes_unclassified(100);p__Bacteroidetes_unclassified(100);p__Bacteroidetes_unclassified(100);p__Bacteroidetes_unclassified(100);	Otu00577	3	3	0	7	5	1	0	2	1	6	2	6	2	2	1	0	6	8	2	1	3	1	0	9	0	1	1	0	0	1	4	4	1	0	10	0	2	1	1	1	5	2	2	2	0	0	2	2
k__Bacteria(100);p__Firmicutes(100);c__Clostridia(100);o__Clostridiales(100);f__Ruminococcaceae(56);f__Ruminococcaceae_unclassified(56);f__Ruminococcaceae_unclassified(56);	Otu00578	1	1	0	0	1	0	1	0	1	2	1	0	0	4	1	0	1	1	2	3	2	1	0	6	3	3	8	2	0	2	1	3	2	0	3	1	0	1	1	2	1	1	1	2	3	2	1	1
k__Bacteria(100);p__Firmicutes(100);c__Clostridia(100);o__Clostridiales(100);f__Ruminococcaceae(100);g__Oscillospira(100);g__Oscillospira_unclassified(100);	Otu00579	0	3	3	0	1	0	3	4	2	1	1	0	1	4	6	0	0	2	2	5	3	0	0	0	6	5	6	0	0	1	7	6	7	0	0	1	2	9	4	1	0	0	0	1	2	0	1	0
k__Bacteria(100);p__Bacteroidetes(100);c__Bacteroidia(100);o__Bacteroidales(100);o__Bacteroidales_unclassified(100);o__Bacteroidales_unclassified(100);o__Bacteroidales_unclassified(100);	Otu00580	1	8	3	2	5	3	6	0	1	5	0	1	1	2	1	1	2	2	4	5	1	1	0	0	0	2	5	0	0	1	1	4	1	6	0	0	6	1	5	1	0	1	9	5	5	2	1	1
k__Bacteria(100);p__Bacteroidetes(100);c__Bacteroidia(100);o__Bacteroidales(100);f__BS11(100);f__BS11_unclassified(100);f__BS11_unclassified(100);	Otu00581	4	3	3	1	1	3	7	3	4	1	2	2	1	4	4	1	3	3	3	5	3	1	1	0	4	1	3	0	0	1	2	7	3	1	0	3	5	0	5	1	1	2	5	5	2	0	0	0
k__Bacteria(100);p__Bacteroidetes(100);c__Bacteroidia(100);o__Bacteroidales(100);o__Bacteroidales_unclassified(100);o__Bacteroidales_unclassified(100);o__Bacteroidales_unclassified(100);	Otu00582	0	5	1	1	2	3	1	0	3	7	2	5	2	2	0	1	5	4	2	2	2	2	5	7	1	0	4	7	2	2	1	2	0	5	1	1	1	1	0	2	0	4	0	0	2	0	2	0
k__Bacteria(100);p__Bacteroidetes(100);c__Bacteroidia(100);o__Bacteroidales(100);f__BS11(100);f__BS11_unclassified(100);f__BS11_unclassified(100);	Otu00583	4	7	8	0	0	1	7	6	3	0	0	0	2	2	1	0	0	0	4	6	2	0	0	0	7	6	2	0	0	0	5	4	2	0	0	0	2	4	1	0	0	0	5	1	2	0	0	0
k__Bacteria(100);p__Bacteroidetes(100);c__Bacteroidia(100);o__Bacteroidales(100);f__Prevotellaceae(100);g__Prevotella(100);g__Prevotella_unclassified(100);	Otu00584	2	5	1	0	2	1	2	4	2	5	5	2	7	4	7	6	4	2	1	6	4	1	3	0	7	2	2	0	1	1	2	3	1	4	0	0	5	1	2	3	0	0	2	2	2	1	0	0
k__Bacteria(100);p__Bacteroidetes(100);c__Bacteroidia(100);o__Bacteroidales(100);f__S24-7(100);f__S24-7_unclassified(100);f__S24-7_unclassified(100);	Otu00585	0	1	2	2	3	1	0	5	1	4	4	3	2	1	0	0	7	7	1	0	4	2	10	0	1	1	2	1	0	2	2	5	5	2	7	9	4	0	1	1	2	12	1	0	1	1	3	1
k__Bacteria(100);p__Planctomycetes(100);c__Planctomycetia(100);o__Pirellulales(100);f__Pirellulaceae(100);f__Pirellulaceae_unclassified(100);f__Pirellulaceae_unclassified(100);	Otu00586	3	2	3	2	2	3	1	2	4	5	2	3	2	1	2	1	1	3	2	3	3	1	4	1	3	6	5	0	0	1	1	6	0	2	4	2	2	5	2	2	2	2	4	4	4	0	1	0
k__Bacteria(100);p__Lentisphaerae(100);c__[Lentisphaeria](100);o__Victivallales(100);f__Victivallaceae(100);f__Victivallaceae_unclassified(100);f__Victivallaceae_unclassified(100);	Otu00587	1	2	1	1	0	0	4	5	5	0	0	0	2	3	8	0	0	0	3	4	1	0	1	0	10	10	8	1	1	0	9	8	3	1	0	0	2	8	5	1	0	0	1	4	1	0	0	1
k__Bacteria(100);p__Bacteroidetes(100);c__Bacteroidia(100);o__Bacteroidales(100);f__BS11(100);f__BS11_unclassified(100);f__BS11_unclassified(100);	Otu00588	5	5	5	0	3	6	5	4	10	2	2	2	6	6	3	1	3	1	2	7	5	0	0	0	0	4	4	1	0	0	1	3	4	0	0	0	5	3	5	0	0	0	0	5	4	0	0	0
k__Bacteria(100);p__Bacteroidetes(100);c__Bacteroidia(100);o__Bacteroidales(100);o__Bacteroidales_unclassified(94);o__Bacteroidales_unclassified(94);o__Bacteroidales_unclassified(94);	Otu00589	4	2	0	5	8	6	1	3	4	6	5	4	8	4	1	6	5	6	1	3	3	1	4	2	1	0	1	3	2	1	2	2	1	0	5	2	0	0	0	0	3	3	0	1	1	0	0	2
k__Bacteria(100);p__Bacteroidetes(100);c__Bacteroidia(100);o__Bacteroidales(100);f__Prevotellaceae(100);g__Prevotella(100);g__Prevotella_unclassified(100);	Otu00590	8	6	14	5	4	5	6	2	7	4	5	7	4	3	9	0	2	3	2	2	1	0	2	2	1	3	0	0	0	1	2	0	1	7	3	0	1	2	1	1	0	2	0	3	0	1	0	0
k__Bacteria(100);k__Bacteria_unclassified(100);k__Bacteria_unclassified(100);k__Bacteria_unclassified(100);k__Bacteria_unclassified(100);k__Bacteria_unclassified(100);k__Bacteria_unclassified(100);	Otu00591	1	1	7	1	3	4	3	2	6	7	2	4	4	3	2	3	1	3	7	2	3	4	11	13	1	1	1	2	0	2	0	3	2	1	1	4	2	0	2	0	1	8	1	1	0	0	1	1
k__Bacteria(100);p__WPS-2(100);p__WPS-2_unclassified(100);p__WPS-2_unclassified(100);p__WPS-2_unclassified(100);p__WPS-2_unclassified(100);p__WPS-2_unclassified(100);	Otu00592	0	1	0	0	0	0	0	0	0	0	0	0	0	0	1	0	0	0	0	0	0	0	0	0	0	0	1	0	0	0	0	0	0	0	0	0	0	0	2	0	0	0	1	2	1	0	0	0
k__Bacteria(100);p__Bacteroidetes(100);c__Bacteroidia(100);o__Bacteroidales(100);f__Prevotellaceae(98);g__Prevotella(98);g__Prevotella_unclassified(98);	Otu00593	2	3	1	2	3	2	3	2	6	0	6	5	5	3	2	3	4	5	4	3	4	4	5	0	1	3	1	0	0	3	0	0	1	8	7	2	2	2	2	2	9	1	1	1	0	3	4	4
k__Bacteria(100);k__Bacteria_unclassified(100);k__Bacteria_unclassified(100);k__Bacteria_unclassified(100);k__Bacteria_unclassified(100);k__Bacteria_unclassified(100);k__Bacteria_unclassified(100);	Otu00594	0	0	1	0	0	0	0	0	0	0	1	0	2	1	0	1	0	0	1	0	0	1	0	0	0	4	1	0	0	0	5	1	1	0	0	0	2	1	4	0	0	0	4	4	2	0	0	0
k__Bacteria(100);p__Firmicutes(100);c__Clostridia(100);o__Clostridiales(100);f__Ruminococcaceae(100);g__Oscillospira(100);g__Oscillospira_unclassified(100);	Otu00595	0	0	0	0	0	0	0	0	2	0	0	0	1	1	0	2	0	2	2	0	1	0	0	0	1	0	3	0	0	5	0	1	0	1	5	0	3	1	4	0	5	5	4	4	2	4	5	4
k__Bacteria(100);p__Bacteroidetes(100);c__Bacteroidia(100);o__Bacteroidales(100);f__Prevotellaceae(100);g__Prevotella(100);g__Prevotella_unclassified(100);	Otu00596	4	10	10	2	0	2	4	5	5	6	1	3	5	3	7	4	3	1	6	3	3	0	0	4	2	0	0	7	0	0	4	2	1	2	1	1	1	0	1	0	1	2	0	0	0	0	0	1
k__Bacteria(100);p__Bacteroidetes(100);c__Bacteroidia(100);o__Bacteroidales(100);f__[Paraprevotellaceae](100);g__CF231(100);g__CF231_unclassified(100);	Otu00597	3	5	10	3	7	4	5	3	11	3	5	0	5	5	5	0	4	1	4	3	0	3	3	0	2	1	2	3	6	2	8	3	0	1	1	1	1	0	0	1	0	0	4	2	1	0	1	0
k__Bacteria(100);p__Bacteroidetes(100);c__Bacteroidia(100);o__Bacteroidales(100);f__S24-7(98);f__S24-7_unclassified(98);f__S24-7_unclassified(98);	Otu00598	1	1	2	2	5	4	3	0	1	7	6	2	0	3	1	4	3	5	0	2	2	5	9	2	1	0	2	0	0	0	2	0	3	4	2	7	1	0	2	1	6	12	2	2	1	1	1	4
k__Bacteria(100);p__Firmicutes(100);c__Clostridia(100);o__Clostridiales(100);f__Lachnospiraceae(100);f__Lachnospiraceae_unclassified(100);f__Lachnospiraceae_unclassified(100);	Otu00599	2	4	1	6	2	2	3	2	0	8	6	5	2	0	1	3	2	4	2	2	0	2	6	3	2	0	1	0	0	1	2	1	3	0	6	2	6	5	1	1	5	10	1	4	1	1	0	1
k__Bacteria(100);p__Bacteroidetes(100);p__Bacteroidetes_unclassified(100);p__Bacteroidetes_unclassified(100);p__Bacteroidetes_unclassified(100);p__Bacteroidetes_unclassified(100);p__Bacteroidetes_unclassified(100);	Otu00600	2	2	3	0	2	1	2	3	3	0	1	1	4	0	1	0	1	1	4	4	4	0	1	0	2	3	6	0	0	0	8	7	2	0	0	0	7	4	5	0	1	0	3	5	3	0	0	0
k__Bacteria(100);p__Firmicutes(100);c__Clostridia(100);o__Clostridiales(100);f__Lachnospiraceae(100);f__Lachnospiraceae_unclassified(100);f__Lachnospiraceae_unclassified(100);	Otu00601	5	2	8	7	4	4	4	3	2	8	4	5	1	1	3	4	3	1	4	6	0	2	5	5	1	4	2	0	0	3	2	3	7	0	6	4	2	1	5	1	0	2	1	0	3	0	0	0
k__Bacteria(100);p__Bacteroidetes(100);c__Bacteroidia(100);o__Bacteroidales(100);f__[Paraprevotellaceae](93);g__CF231(93);g__CF231_unclassified(93);	Otu00602	3	9	7	3	5	1	3	3	7	5	1	6	2	1	7	0	1	2	3	1	1	1	1	0	1	0	3	7	2	0	1	0	1	2	0	1	3	2	1	3	1	0	0	3	0	1	0	0
k__Archaea(100);p__Euryarchaeota(100);c__Methanobacteria(100);o__Methanobacteriales(100);f__Methanobacteriaceae(100);g__Methanobrevibacter(100);g__Methanobrevibacter_unclassified(100);	Otu00603	7	12	12	4	3	2	5	8	7	2	2	1	0	2	2	1	1	0	3	0	2	1	0	1	3	4	7	3	2	0	3	1	2	0	0	1	2	4	1	0	0	0	3	1	0	0	0	1
k__Bacteria(100);p__Firmicutes(100);p__Firmicutes_unclassified(100);p__Firmicutes_unclassified(100);p__Firmicutes_unclassified(100);p__Firmicutes_unclassified(100);p__Firmicutes_unclassified(100);	Otu00604	4	3	1	4	1	0	6	5	3	3	1	6	7	0	2	1	2	4	2	4	1	3	2	0	3	2	2	0	0	0	4	3	1	0	0	6	3	0	1	2	2	5	3	4	2	0	0	0
k__Bacteria(100);p__Firmicutes(100);c__Clostridia(100);o__Clostridiales(100);f__Lachnospiraceae(100);g__Shuttleworthia(99);g__Shuttleworthia_unclassified(99);	Otu00605	0	0	0	0	0	0	0	0	0	0	0	0	1	1	1	0	0	0	0	1	1	0	0	4	4	5	2	4	1	1	1	1	0	0	0	0	6	11	3	2	1	1	7	8	3	2	3	0
k__Bacteria(100);p__Bacteroidetes(100);c__Bacteroidia(100);o__Bacteroidales(100);f__[Paraprevotellaceae](100);g__YRC22(100);g__YRC22_unclassified(100);	Otu00606	2	0	1	5	3	1	4	0	3	3	2	1	2	1	0	1	2	6	1	0	0	0	2	1	3	2	7	0	0	0	2	2	0	2	1	0	2	4	4	0	1	0	3	0	5	0	0	1
k__Bacteria(100);p__Bacteroidetes(100);c__Bacteroidia(100);o__Bacteroidales(100);f__S24-7(100);f__S24-7_unclassified(100);f__S24-7_unclassified(100);	Otu00607	1	0	1	4	4	3	2	1	0	8	5	9	1	0	0	2	4	5	1	1	2	5	7	0	0	1	0	0	0	2	4	9	6	2	6	7	3	1	4	2	2	7	3	3	2	2	0	4
k__Bacteria(100);p__Bacteroidetes(100);p__Bacteroidetes_unclassified(100);p__Bacteroidetes_unclassified(100);p__Bacteroidetes_unclassified(100);p__Bacteroidetes_unclassified(100);p__Bacteroidetes_unclassified(100);	Otu00608	0	2	8	2	4	1	1	1	3	3	2	1	2	1	2	2	4	2	3	0	1	7	1	3	1	0	2	5	1	4	0	1	0	4	2	2	1	0	0	2	5	0	0	0	2	3	2	0
k__Bacteria(100);p__Firmicutes(100);c__Clostridia(100);o__Clostridiales(100);f__Ruminococcaceae(100);f__Ruminococcaceae_unclassified(95);f__Ruminococcaceae_unclassified(95);	Otu00609	1	3	1	3	5	6	3	1	1	2	2	4	0	1	4	4	2	2	3	2	2	5	5	1	1	0	3	2	0	2	5	1	2	0	3	1	1	1	4	1	1	2	4	4	2	0	3	1
k__Bacteria(100);p__Bacteroidetes(100);c__Bacteroidia(100);o__Bacteroidales(100);o__Bacteroidales_unclassified(77);o__Bacteroidales_unclassified(77);o__Bacteroidales_unclassified(77);	Otu00610	3	5	8	6	5	1	5	2	3	6	6	2	1	7	5	5	7	3	2	3	4	4	3	4	1	0	1	4	7	0	0	0	0	8	1	0	0	0	0	2	0	0	0	0	1	2	2	0
k__Bacteria(100);p__WPS-2(100);p__WPS-2_unclassified(100);p__WPS-2_unclassified(100);p__WPS-2_unclassified(100);p__WPS-2_unclassified(100);p__WPS-2_unclassified(100);	Otu00611	2	1	0	0	0	2	4	3	3	2	0	0	0	0	1	0	0	1	1	1	3	1	0	2	0	1	1	20	7	0	1	0	0	2	1	0	0	0	2	3	0	1	1	1	0	2	0	3
k__Bacteria(100);p__Firmicutes(100);c__Clostridia(100);o__Clostridiales(100);f__Lachnospiraceae(100);f__Lachnospiraceae_unclassified(71);f__Lachnospiraceae_unclassified(71);	Otu00612	2	0	3	5	2	0	4	7	1	10	5	6	0	4	4	2	7	5	3	1	3	1	8	5	0	0	0	0	3	1	1	2	0	2	2	6	0	0	1	1	1	7	0	1	0	1	0	1
k__Bacteria(100);p__Firmicutes(100);c__Clostridia(100);o__Clostridiales(100);f__Ruminococcaceae(98);f__Ruminococcaceae_unclassified(95);f__Ruminococcaceae_unclassified(95);	Otu00613	1	4	3	1	3	1	5	1	5	2	1	1	0	3	3	2	1	1	2	0	2	3	2	2	2	3	1	7	2	0	2	0	1	4	2	3	3	1	5	1	2	2	4	5	1	2	2	0
k__Bacteria(100);p__Bacteroidetes(100);p__Bacteroidetes_unclassified(100);p__Bacteroidetes_unclassified(100);p__Bacteroidetes_unclassified(100);p__Bacteroidetes_unclassified(100);p__Bacteroidetes_unclassified(100);	Otu00614	1	1	0	2	3	0	3	2	3	6	0	2	1	2	5	3	1	2	3	2	2	3	6	4	1	0	1	14	0	3	2	1	4	2	2	7	2	1	1	4	0	3	3	1	6	0	1	2
k__Bacteria(100);p__Tenericutes(100);c__Mollicutes(100);c__Mollicutes_unclassified(99);c__Mollicutes_unclassified(99);c__Mollicutes_unclassified(99);c__Mollicutes_unclassified(99);	Otu00615	0	0	0	0	1	0	0	0	0	0	0	0	0	0	2	2	2	1	0	0	0	2	2	2	3	0	0	23	41	3	0	0	0	1	0	1	1	0	2	1	2	3	2	0	0	2	2	1
k__Bacteria(100);p__Firmicutes(100);c__Clostridia(100);o__Clostridiales(100);f__Lachnospiraceae(100);f__Lachnospiraceae_unclassified(100);f__Lachnospiraceae_unclassified(100);	Otu00616	0	2	1	1	1	0	2	0	1	3	3	0	1	0	0	1	5	2	2	0	1	2	4	6	1	3	0	4	5	2	5	1	0	5	3	4	0	1	3	6	4	5	1	0	1	5	8	5
k__Bacteria(100);k__Bacteria_unclassified(100);k__Bacteria_unclassified(100);k__Bacteria_unclassified(100);k__Bacteria_unclassified(100);k__Bacteria_unclassified(100);k__Bacteria_unclassified(100);	Otu00617	3	1	2	3	4	1	7	2	5	3	1	3	2	5	1	1	1	0	2	3	3	3	2	3	0	6	1	3	3	1	3	3	0	3	1	2	3	1	1	3	0	4	3	0	5	0	0	2
k__Bacteria(100);p__Bacteroidetes(100);p__Bacteroidetes_unclassified(100);p__Bacteroidetes_unclassified(100);p__Bacteroidetes_unclassified(100);p__Bacteroidetes_unclassified(100);p__Bacteroidetes_unclassified(100);	Otu00618	1	2	0	1	1	2	1	5	4	4	5	0	0	1	0	4	1	5	4	3	0	4	6	6	4	3	1	3	0	6	1	2	2	3	3	1	1	1	5	5	3	4	1	2	1	4	0	2
k__Bacteria(100);p__Firmicutes(100);c__Clostridia(100);o__Clostridiales(100);f__[Mogibacteriaceae](71);f__[Mogibacteriaceae]_unclassified(71);f__[Mogibacteriaceae]_unclassified(71);	Otu00619	0	2	1	0	0	0	4	1	1	2	0	0	3	1	2	0	0	2	0	2	0	2	0	0	2	1	7	1	0	0	3	5	2	3	0	2	3	3	3	0	0	3	3	1	4	0	1	0
k__Bacteria(100);p__Verrucomicrobia(100);c__Verruco-5(100);o__WCHB1-41(100);f__RFP12(100);f__RFP12_unclassified(100);f__RFP12_unclassified(100);	Otu00620	0	3	4	1	3	2	5	4	6	2	3	1	2	3	2	1	4	3	2	3	3	5	3	4	3	2	0	1	0	2	3	3	0	8	0	5	2	2	2	6	1	1	2	2	1	2	3	3
k__Bacteria(100);p__Bacteroidetes(100);p__Bacteroidetes_unclassified(100);p__Bacteroidetes_unclassified(100);p__Bacteroidetes_unclassified(100);p__Bacteroidetes_unclassified(100);p__Bacteroidetes_unclassified(100);	Otu00621	2	0	3	0	3	2	2	1	6	1	2	2	4	2	6	3	5	0	3	3	1	3	2	0	3	2	2	2	0	3	7	1	2	5	2	2	4	2	4	2	1	0	1	4	2	0	1	2
k__Bacteria(100);p__Firmicutes(100);p__Firmicutes_unclassified(100);p__Firmicutes_unclassified(100);p__Firmicutes_unclassified(100);p__Firmicutes_unclassified(100);p__Firmicutes_unclassified(100);	Otu00622	0	0	4	0	2	2	3	5	4	6	6	2	2	0	3	3	4	4	1	6	3	3	4	0	4	6	1	0	0	1	1	3	5	0	3	2	3	0	1	1	4	2	3	1	1	0	2	0
k__Bacteria(100);p__Bacteroidetes(100);c__Bacteroidia(100);o__Bacteroidales(100);f__Prevotellaceae(100);g__Prevotella(100);g__Prevotella_unclassified(100);	Otu00623	1	3	5	1	5	1	4	2	2	3	5	0	2	3	3	1	5	1	1	4	0	1	2	3	3	1	3	0	0	1	0	1	1	1	0	0	2	1	0	1	1	0	0	0	3	0	1	0
k__Bacteria(100);p__Planctomycetes(100);c__Planctomycetia(100);o__Pirellulales(100);f__Pirellulaceae(100);f__Pirellulaceae_unclassified(100);f__Pirellulaceae_unclassified(100);	Otu00624	0	1	1	3	4	1	1	2	0	3	6	2	4	1	2	4	2	5	0	2	4	3	4	14	1	2	1	0	0	1	6	4	4	0	2	4	3	2	2	2	1	0	4	2	3	0	1	1
k__Bacteria(100);p__Bacteroidetes(100);c__Bacteroidia(100);o__Bacteroidales(100);f__Prevotellaceae(92);g__Prevotella(92);g__Prevotella_unclassified(92);	Otu00625	0	0	0	0	0	0	0	0	0	0	0	0	0	0	1	0	0	0	1	0	0	0	0	0	0	1	2	4	9	4	0	0	0	3	0	2	4	2	2	5	3	2	1	1	3	6	5	3
k__Bacteria(100);p__Firmicutes(100);c__Clostridia(100);o__Clostridiales(100);f__Lachnospiraceae(99);f__Lachnospiraceae_unclassified(99);f__Lachnospiraceae_unclassified(99);	Otu00626	1	4	1	1	2	1	3	1	0	2	6	4	1	2	1	4	3	8	1	3	4	3	3	12	4	4	2	0	0	0	2	5	2	0	4	2	4	1	3	0	2	2	0	3	3	1	0	2
k__Bacteria(100);p__Firmicutes(100);p__Firmicutes_unclassified(100);p__Firmicutes_unclassified(100);p__Firmicutes_unclassified(100);p__Firmicutes_unclassified(100);p__Firmicutes_unclassified(100);	Otu00627	1	0	2	1	5	0	1	1	1	11	4	1	3	1	1	5	6	1	3	3	2	4	7	5	4	0	0	0	1	4	0	5	1	2	6	3	0	0	2	1	6	2	1	0	1	0	0	2
k__Bacteria(100);p__Bacteroidetes(100);c__Bacteroidia(100);o__Bacteroidales(100);f__Prevotellaceae(100);g__Prevotella(100);g__Prevotella_unclassified(100);	Otu00628	0	11	2	2	5	2	3	1	3	0	0	1	1	0	0	1	0	0	1	0	1	0	0	2	3	0	2	0	0	1	0	1	1	1	1	1	0	0	0	0	0	0	0	0	1	1	0	0
k__Bacteria(100);p__Bacteroidetes(100);c__Bacteroidia(100);o__Bacteroidales(100);f__Prevotellaceae(100);g__Prevotella(100);g__Prevotella_unclassified(100);	Otu00629	1	6	6	2	2	2	3	3	6	4	4	2	3	3	6	5	2	4	4	2	1	3	4	5	3	0	0	0	0	2	3	3	0	1	4	6	2	1	0	0	2	3	1	1	1	2	0	2
k__Bacteria(100);p__Firmicutes(100);c__Clostridia(100);o__Clostridiales(100);f__[Mogibacteriaceae](100);g__Mogibacterium(100);g__Mogibacterium_unclassified(100);	Otu00630	1	2	0	3	9	2	1	1	3	5	7	2	5	3	2	0	6	6	1	2	0	2	5	4	3	3	3	1	0	1	1	6	5	0	4	9	2	1	2	1	0	5	0	3	0	0	2	1
k__Bacteria(100);p__Bacteroidetes(100);p__Bacteroidetes_unclassified(100);p__Bacteroidetes_unclassified(100);p__Bacteroidetes_unclassified(100);p__Bacteroidetes_unclassified(100);p__Bacteroidetes_unclassified(100);	Otu00631	3	2	2	1	2	1	2	2	2	2	1	2	2	3	0	2	0	3	3	5	4	2	3	0	8	3	3	3	0	0	6	1	1	0	0	0	4	4	4	2	0	0	4	5	3	0	0	0
k__Bacteria(100);p__Bacteroidetes(100);c__Bacteroidia(100);o__Bacteroidales(100);f__Prevotellaceae(100);g__Prevotella(100);g__Prevotella_unclassified(100);	Otu00632	0	1	5	4	2	1	2	1	2	4	3	4	1	4	4	5	4	1	5	1	2	5	5	1	1	6	3	0	0	2	5	0	2	1	4	3	0	1	0	0	1	1	2	1	1	0	1	2
k__Bacteria(100);p__Firmicutes(100);c__Clostridia(100);o__Clostridiales(90);o__Clostridiales_unclassified(90);o__Clostridiales_unclassified(90);o__Clostridiales_unclassified(90);	Otu00633	0	2	3	1	1	2	1	2	4	4	1	3	5	3	2	2	6	3	3	3	3	4	5	1	1	0	0	0	1	3	3	2	8	0	6	6	1	1	1	0	4	3	2	1	1	0	1	3
k__Bacteria(100);p__Firmicutes(100);c__Clostridia(100);o__Clostridiales(100);f__Lachnospiraceae(100);g__Butyrivibrio(99);g__Butyrivibrio_unclassified(99);	Otu00634	5	1	2	4	6	2	3	3	0	3	3	6	1	1	0	6	2	7	4	3	2	1	1	1	0	1	1	0	0	4	3	5	2	1	1	3	6	0	1	0	2	1	1	4	2	1	3	1
k__Bacteria(100);p__Bacteroidetes(100);p__Bacteroidetes_unclassified(100);p__Bacteroidetes_unclassified(100);p__Bacteroidetes_unclassified(100);p__Bacteroidetes_unclassified(100);p__Bacteroidetes_unclassified(100);	Otu00635	0	0	0	0	7	2	1	2	0	12	0	2	3	0	1	4	3	4	1	0	1	2	8	5	0	1	1	0	5	2	1	1	0	1	4	2	3	0	1	3	2	3	0	0	1	1	4	3
k__Bacteria(100);p__Bacteroidetes(100);p__Bacteroidetes_unclassified(100);p__Bacteroidetes_unclassified(100);p__Bacteroidetes_unclassified(100);p__Bacteroidetes_unclassified(100);p__Bacteroidetes_unclassified(100);	Otu00636	7	11	8	0	0	0	3	11	7	0	0	0	6	4	6	1	0	0	10	3	7	0	0	0	4	5	7	0	4	0	7	4	1	1	0	0	3	2	4	1	0	1	2	1	2	0	0	0
k__Bacteria(100);p__Firmicutes(100);c__Clostridia(100);o__Clostridiales(100);f__Clostridiaceae(94);g__02d06(94);g__02d06_unclassified(94);	Otu00637	0	4	2	5	6	3	1	4	3	0	2	0	2	1	0	2	1	5	0	3	1	2	0	4	2	0	5	2	3	0	2	2	3	3	0	2	5	2	2	0	1	7	1	1	1	2	2	3
k__Bacteria(100);p__Planctomycetes(100);c__Planctomycetia(100);o__Pirellulales(100);f__Pirellulaceae(100);f__Pirellulaceae_unclassified(100);f__Pirellulaceae_unclassified(100);	Otu00638	4	1	2	0	3	1	0	1	1	6	8	3	2	2	1	0	2	2	1	3	2	1	8	6	6	3	3	0	0	0	2	4	2	2	4	5	5	0	4	0	1	3	3	3	2	1	1	0
k__Bacteria(100);p__Bacteroidetes(100);c__Bacteroidia(100);o__Bacteroidales(100);f__Prevotellaceae(100);g__Prevotella(100);g__Prevotella_unclassified(98);	Otu00639	3	3	6	4	3	5	5	1	1	1	2	4	4	2	6	0	0	1	2	1	5	0	1	1	1	3	2	11	1	1	3	1	2	1	4	3	2	2	0	1	3	1	1	1	0	2	0	1
k__Bacteria(100);p__Firmicutes(100);c__Clostridia(100);o__Clostridiales(100);f__Ruminococcaceae(100);g__Ruminococcus(95);g__Ruminococcus_unclassified(95);	Otu00640	2	3	1	2	2	3	2	2	1	3	2	2	3	2	2	8	1	3	2	2	0	1	6	6	1	1	0	1	2	2	5	6	2	2	1	4	0	2	0	1	2	8	2	1	0	1	2	1
k__Bacteria(100);p__Spirochaetes(100);c__Spirochaetes(100);o__Spirochaetales(98);f__Spirochaetaceae(98);g__Treponema(91);g__Treponema_unclassified(91);	Otu00641	0	0	0	0	0	0	0	0	0	0	0	0	0	2	2	0	0	0	0	0	0	0	0	0	0	3	1	5	5	1	0	0	0	2	1	0	0	0	2	4	6	2	0	1	2	7	5	5
k__Bacteria(100);p__Bacteroidetes(100);p__Bacteroidetes_unclassified(100);p__Bacteroidetes_unclassified(100);p__Bacteroidetes_unclassified(100);p__Bacteroidetes_unclassified(100);p__Bacteroidetes_unclassified(100);	Otu00642	4	3	10	2	0	0	4	13	6	0	0	0	5	7	9	1	0	0	5	5	9	1	0	0	5	5	6	0	1	0	4	3	4	1	1	0	2	0	4	0	0	0	2	3	0	0	0	0
k__Bacteria(100);p__Bacteroidetes(100);c__Bacteroidia(100);o__Bacteroidales(100);f__Prevotellaceae(98);g__Prevotella(98);g__Prevotella_unclassified(98);	Otu00643	6	5	1	3	10	0	4	4	5	6	4	2	6	1	2	0	9	3	2	1	6	2	7	0	1	0	0	0	0	0	3	10	2	0	3	2	1	0	0	1	1	4	2	2	0	0	0	1
k__Bacteria(100);p__Firmicutes(100);c__Erysipelotrichi(100);o__Erysipelotrichales(100);f__Erysipelotrichaceae(100);g__L7A_E11(100);g__L7A_E11_unclassified(100);	Otu00644	0	0	0	0	1	0	1	0	1	1	1	2	1	1	2	2	4	4	1	0	0	3	6	6	0	1	1	1	0	3	1	3	0	3	4	4	1	0	0	2	3	11	1	1	3	1	3	4
k__Bacteria(100);p__Bacteroidetes(100);c__Bacteroidia(100);o__Bacteroidales(100);f__Prevotellaceae(100);g__Prevotella(100);g__Prevotella_unclassified(100);	Otu00645	1	0	1	1	2	2	0	4	1	4	2	2	1	2	0	4	3	1	5	3	3	2	8	1	1	4	2	0	0	2	3	2	4	0	4	2	3	1	2	1	1	7	2	1	3	2	0	0
k__Bacteria(100);p__Firmicutes(100);c__Bacilli(100);o__Lactobacillales(100);f__Lactobacillaceae(100);g__Lactobacillus(100);g__Lactobacillus_unclassified(98);	Otu00646	0	0	0	0	0	0	0	0	0	4	0	0	1	1	0	0	0	0	1	0	0	1	0	0	0	4	0	1	0	6	0	2	1	0	0	6	3	1	0	0	0	12	2	0	1	1	3	0
k__Bacteria(100);p__Bacteroidetes(100);p__Bacteroidetes_unclassified(100);p__Bacteroidetes_unclassified(100);p__Bacteroidetes_unclassified(100);p__Bacteroidetes_unclassified(100);p__Bacteroidetes_unclassified(100);	Otu00647	5	10	8	2	7	2	0	6	3	4	4	1	0	4	3	1	7	2	2	4	2	1	6	0	2	0	1	0	2	0	1	1	0	5	2	2	0	0	2	1	3	3	0	0	2	2	1	0
k__Bacteria(100);p__Firmicutes(100);c__Clostridia(100);o__Clostridiales(100);f__[Mogibacteriaceae](98);f__[Mogibacteriaceae]_unclassified(98);f__[Mogibacteriaceae]_unclassified(98);	Otu00648	2	1	4	4	5	0	5	2	1	3	3	7	1	0	1	3	2	4	0	0	1	3	3	0	5	3	1	1	2	1	0	1	2	3	3	1	0	1	4	3	2	2	3	3	1	0	2	2
k__Bacteria(100);p__Bacteroidetes(100);c__Bacteroidia(100);o__Bacteroidales(100);o__Bacteroidales_unclassified(100);o__Bacteroidales_unclassified(100);o__Bacteroidales_unclassified(100);	Otu00649	4	1	1	0	2	4	3	1	0	0	3	0	2	0	2	5	0	2	0	1	0	5	14	0	3	1	0	0	0	6	0	0	2	3	1	11	0	1	0	0	0	15	5	0	4	0	1	5
k__Bacteria(100);p__Firmicutes(100);c__Clostridia(100);o__Clostridiales(100);f__Lachnospiraceae(96);f__Lachnospiraceae_unclassified(96);f__Lachnospiraceae_unclassified(96);	Otu00650	6	0	1	0	5	1	0	2	1	6	1	3	4	3	2	2	3	2	2	1	2	2	7	1	2	1	1	0	6	4	3	3	2	2	3	4	3	1	3	1	1	2	2	1	1	1	0	1
k__Bacteria(100);p__Firmicutes(100);c__Clostridia(100);o__Clostridiales(100);f__Lachnospiraceae(100);f__Lachnospiraceae_unclassified(88);f__Lachnospiraceae_unclassified(88);	Otu00651	4	6	1	3	5	4	1	4	0	8	2	5	3	4	3	5	2	4	3	4	2	4	1	1	0	3	0	3	0	0	1	2	1	1	4	5	0	0	0	2	1	3	0	0	1	1	0	0
k__Bacteria(100);p__Firmicutes(100);c__Clostridia(100);o__Clostridiales(100);f__Christensenellaceae(100);f__Christensenellaceae_unclassified(100);f__Christensenellaceae_unclassified(100);	Otu00652	3	1	1	6	1	0	1	4	3	10	3	1	1	1	2	3	5	5	2	2	3	1	3	4	2	0	1	0	0	4	5	7	6	0	2	3	5	1	1	1	2	1	6	1	1	0	1	1
k__Bacteria(100);k__Bacteria_unclassified(100);k__Bacteria_unclassified(100);k__Bacteria_unclassified(100);k__Bacteria_unclassified(100);k__Bacteria_unclassified(100);k__Bacteria_unclassified(100);	Otu00653	3	2	3	3	2	2	0	2	1	1	0	1	1	1	2	2	4	8	0	0	1	1	4	2	1	0	2	3	9	2	0	0	1	1	0	1	0	0	1	1	2	1	3	1	1	1	0	2
k__Bacteria(100);p__Bacteroidetes(100);c__Bacteroidia(100);o__Bacteroidales(100);f__Prevotellaceae(100);g__Prevotella(100);g__Prevotella_unclassified(100);	Otu00654	2	10	7	10	8	2	4	4	6	2	8	4	1	6	4	5	1	5	3	3	3	2	1	6	1	1	0	5	0	1	2	0	1	6	0	1	0	0	0	1	1	0	0	0	0	0	0	1
k__Bacteria(100);p__Bacteroidetes(100);p__Bacteroidetes_unclassified(100);p__Bacteroidetes_unclassified(100);p__Bacteroidetes_unclassified(100);p__Bacteroidetes_unclassified(100);p__Bacteroidetes_unclassified(100);	Otu00655	3	2	2	1	0	0	4	4	9	0	3	2	5	1	3	0	0	1	9	6	8	1	2	5	1	1	2	0	2	0	10	10	6	0	0	0	2	2	3	0	1	0	2	1	1	0	0	0
k__Bacteria(100);p__Bacteroidetes(100);c__Bacteroidia(100);o__Bacteroidales(100);f__Prevotellaceae(100);g__Prevotella(100);g__Prevotella_unclassified(98);	Otu00656	5	8	6	2	4	7	2	4	4	6	2	5	1	1	2	3	1	4	3	0	1	1	1	0	1	1	0	1	8	3	0	2	1	2	1	0	0	0	0	1	0	2	1	0	0	0	0	1
k__Bacteria(100);p__Actinobacteria(100);c__Coriobacteriia(100);o__Coriobacteriales(100);f__Coriobacteriaceae(100);g__Olsenella(95);g__Olsenella_unclassified(95);	Otu00657	1	1	2	2	0	2	0	1	1	2	4	1	1	2	2	1	3	2	1	1	1	4	2	0	3	3	1	0	0	1	0	2	1	5	2	3	7	1	2	2	6	1	2	1	2	3	1	4
k__Bacteria(100);p__Firmicutes(100);c__Clostridia(100);o__Clostridiales(100);f__Ruminococcaceae(90);f__Ruminococcaceae_unclassified(88);f__Ruminococcaceae_unclassified(88);	Otu00658	1	0	0	3	2	0	0	3	0	1	4	1	6	1	1	3	3	3	1	2	5	6	5	6	1	5	1	0	0	3	2	1	1	3	4	1	4	0	0	1	1	3	5	2	2	0	0	3
k__Bacteria(100);p__Spirochaetes(100);c__Spirochaetes(100);o__Spirochaetales(100);f__Spirochaetaceae(100);g__Treponema(100);g__Treponema_unclassified(100);	Otu00659	0	0	0	0	0	0	0	0	0	0	2	0	1	0	3	0	0	0	0	1	0	0	0	1	3	15	8	0	0	0	1	0	0	0	0	0	6	2	7	0	0	0	3	3	4	0	0	0
k__Bacteria(100);p__Bacteroidetes(100);c__Bacteroidia(100);o__Bacteroidales(100);f__[Paraprevotellaceae](100);g__YRC22(100);g__YRC22_unclassified(100);	Otu00660	3	2	5	1	2	1	3	2	0	5	4	0	3	2	1	3	1	5	1	1	1	3	2	3	1	2	0	0	5	2	2	3	1	1	4	5	2	0	3	1	3	2	1	1	0	1	0	1
k__Bacteria(100);p__Firmicutes(100);c__Erysipelotrichi(100);o__Erysipelotrichales(100);f__Erysipelotrichaceae(100);g__L7A_E11(100);g__L7A_E11_unclassified(100);	Otu00661	0	0	1	1	0	0	2	2	2	1	0	2	4	1	1	1	1	2	1	0	1	0	1	4	2	0	1	0	2	3	0	3	2	0	1	5	1	1	1	2	0	7	0	0	1	2	1	4
k__Bacteria(100);p__Actinobacteria(100);c__Coriobacteriia(100);o__Coriobacteriales(100);f__Coriobacteriaceae(100);f__Coriobacteriaceae_unclassified(93);f__Coriobacteriaceae_unclassified(93);	Otu00662	1	0	4	2	2	3	3	2	0	2	11	8	3	2	0	4	1	2	2	0	4	4	1	0	1	3	0	0	0	1	0	6	6	1	3	0	7	3	1	1	2	1	2	4	1	0	1	1
k__Bacteria(100);p__Bacteroidetes(100);p__Bacteroidetes_unclassified(100);p__Bacteroidetes_unclassified(100);p__Bacteroidetes_unclassified(100);p__Bacteroidetes_unclassified(100);p__Bacteroidetes_unclassified(100);	Otu00663	3	4	5	0	1	0	1	3	9	1	0	3	2	6	2	1	3	0	5	3	2	0	1	1	6	6	9	1	1	2	4	4	0	1	0	2	3	4	5	1	0	1	3	1	3	0	1	0
k__Bacteria(100);p__Bacteroidetes(100);c__Bacteroidia(100);o__Bacteroidales(100);f__RF16(100);f__RF16_unclassified(100);f__RF16_unclassified(100);	Otu00664	3	6	9	4	2	3	2	3	2	3	3	1	2	4	5	1	4	1	3	2	4	0	2	4	0	2	1	4	4	0	0	6	0	8	0	1	1	0	3	1	3	1	1	1	0	0	0	0
k__Bacteria(100);p__Bacteroidetes(100);c__Bacteroidia(100);o__Bacteroidales(100);f__[Paraprevotellaceae](100);g__YRC22(100);g__YRC22_unclassified(100);	Otu00665	1	7	10	5	4	2	3	5	4	4	3	3	1	1	4	2	4	2	2	3	1	0	5	0	0	1	3	0	2	1	0	2	2	3	0	2	0	3	1	2	2	4	0	0	0	0	3	0
k__Bacteria(100);p__Bacteroidetes(100);p__Bacteroidetes_unclassified(100);p__Bacteroidetes_unclassified(100);p__Bacteroidetes_unclassified(100);p__Bacteroidetes_unclassified(100);p__Bacteroidetes_unclassified(100);	Otu00666	2	1	0	3	1	1	0	1	2	2	6	3	3	1	1	6	7	5	0	2	1	3	5	4	2	2	2	0	0	0	3	4	2	2	2	3	2	1	0	0	0	7	2	5	5	0	2	1
k__Bacteria(100);p__Bacteroidetes(100);c__Bacteroidia(100);o__Bacteroidales(100);f__RF16(100);f__RF16_unclassified(100);f__RF16_unclassified(100);	Otu00667	1	2	3	5	6	1	1	2	2	7	4	6	1	1	0	2	1	1	1	2	0	1	5	2	1	1	2	12	5	4	1	1	2	8	1	2	2	0	1	3	1	1	2	0	2	0	0	4
k__Bacteria(100);p__Cyanobacteria(100);c__4C0d-2(100);o__YS2(100);o__YS2_unclassified(100);o__YS2_unclassified(100);o__YS2_unclassified(100);	Otu00668	5	2	3	0	1	0	3	3	5	0	1	1	1	6	10	1	0	0	2	1	1	0	0	1	4	2	2	8	17	0	7	2	1	2	0	0	4	3	6	1	0	1	1	2	1	0	0	0
k__Bacteria(100);p__Bacteroidetes(100);c__Bacteroidia(100);o__Bacteroidales(100);f__Prevotellaceae(100);g__Prevotella(100);g__Prevotella_unclassified(100);	Otu00669	2	5	6	8	4	2	2	3	6	3	4	3	7	5	5	3	3	0	3	5	3	5	4	0	1	4	1	2	13	1	2	3	2	0	1	0	0	1	1	0	1	0	0	1	0	1	1	1
k__Bacteria(100);p__Tenericutes(100);c__Mollicutes(100);o__RF39(100);o__RF39_unclassified(100);o__RF39_unclassified(100);o__RF39_unclassified(100);	Otu00670	3	2	3	6	2	0	4	3	2	3	1	6	0	3	4	0	1	4	2	2	1	2	1	4	1	3	1	0	6	0	2	5	0	2	2	0	0	0	0	0	1	0	1	0	2	2	2	0
k__Bacteria(100);k__Bacteria_unclassified(100);k__Bacteria_unclassified(100);k__Bacteria_unclassified(100);k__Bacteria_unclassified(100);k__Bacteria_unclassified(100);k__Bacteria_unclassified(100);	Otu00671	2	0	2	3	0	1	1	0	2	1	2	2	0	2	0	0	1	1	0	3	2	0	2	0	2	3	1	1	0	1	2	1	4	1	1	0	1	0	1	3	0	0	1	6	6	0	1	0
k__Bacteria(100);p__Bacteroidetes(100);c__Bacteroidia(100);o__Bacteroidales(100);f__[Paraprevotellaceae](100);g__YRC22(100);g__YRC22_unclassified(100);	Otu00672	4	3	5	2	1	4	4	1	2	4	8	3	1	0	2	2	2	3	1	3	5	2	6	5	0	0	1	0	0	1	2	3	3	3	1	4	2	0	0	1	1	1	1	2	0	1	1	1
k__Bacteria(100);p__Firmicutes(100);c__Clostridia(100);o__Clostridiales(100);f__Ruminococcaceae(100);g__Ruminococcus(100);s__flavefaciens(56);	Otu00673	1	5	2	2	6	2	4	7	4	4	2	6	4	1	5	2	1	1	5	1	2	2	2	4	1	0	3	7	1	0	1	3	5	4	2	3	0	2	0	0	0	1	0	1	0	0	1	0
k__Bacteria(100);p__Firmicutes(100);c__Clostridia(100);o__Clostridiales(100);f__Ruminococcaceae(100);g__Ruminococcus(78);g__Ruminococcus_unclassified(78);	Otu00674	0	4	1	3	2	0	5	3	5	1	1	2	2	4	6	1	0	2	1	1	3	0	0	0	2	6	6	7	0	1	3	2	0	0	1	0	4	3	2	0	2	0	2	4	0	0	1	0
k__Bacteria(100);p__Bacteroidetes(100);c__Bacteroidia(100);o__Bacteroidales(100);f__Prevotellaceae(100);g__Prevotella(100);g__Prevotella_unclassified(100);	Otu00675	0	5	2	1	7	1	1	1	6	4	1	3	1	4	0	5	2	4	2	0	1	2	0	0	0	0	1	1	0	1	2	2	2	1	0	1	1	2	1	4	0	0	1	1	3	0	1	2
k__Bacteria(100);p__Firmicutes(100);c__Bacilli(100);o__Lactobacillales(100);f__Lactobacillaceae(100);g__Lactobacillus(100);s__ruminis(99);	Otu00676	1	2	1	0	0	1	1	0	0	1	0	0	0	0	2	0	1	0	0	0	0	1	2	0	1	1	0	3	4	1	1	1	1	4	3	5	1	1	2	2	3	2	0	2	0	4	3	0
k__Bacteria(100);k__Bacteria_unclassified(100);k__Bacteria_unclassified(100);k__Bacteria_unclassified(100);k__Bacteria_unclassified(100);k__Bacteria_unclassified(100);k__Bacteria_unclassified(100);	Otu00677	1	0	2	2	1	1	1	1	2	6	4	3	5	3	0	3	5	3	2	5	10	2	4	11	1	1	1	0	1	1	1	3	1	2	0	4	0	0	1	1	2	5	0	0	1	0	0	3
k__Bacteria(100);p__Bacteroidetes(100);c__Bacteroidia(100);o__Bacteroidales(100);f__[Paraprevotellaceae](100);g__YRC22(100);g__YRC22_unclassified(100);	Otu00678	2	1	2	2	4	3	3	2	2	6	5	3	4	2	4	2	2	4	7	2	1	2	2	0	1	2	1	0	2	1	3	3	3	4	4	0	0	0	1	1	2	2	1	1	0	1	0	0
k__Bacteria(100);p__Firmicutes(100);c__Clostridia(100);o__Clostridiales(100);f__Lachnospiraceae(100);f__Lachnospiraceae_unclassified(100);f__Lachnospiraceae_unclassified(100);	Otu00679	2	3	0	1	4	3	6	4	2	5	5	8	2	2	1	2	3	4	3	1	0	4	1	5	1	1	2	0	0	1	1	2	2	2	1	0	2	0	0	0	0	3	1	4	0	0	1	2
k__Bacteria(100);p__Bacteroidetes(100);c__Bacteroidia(100);o__Bacteroidales(100);f__Prevotellaceae(100);g__Prevotella(100);g__Prevotella_unclassified(100);	Otu00680	3	6	2	3	2	4	5	1	4	6	5	6	2	4	5	1	2	0	4	2	3	2	0	0	2	2	4	4	0	3	1	0	0	2	3	1	2	1	2	1	1	0	1	2	0	0	0	1
k__Bacteria(100);p__Firmicutes(100);c__Clostridia(100);o__Clostridiales(100);f__Ruminococcaceae(100);g__Ruminococcus(100);g__Ruminococcus_unclassified(100);	Otu00681	2	1	4	1	6	0	2	3	1	4	4	2	0	2	2	1	4	4	1	1	1	2	3	0	4	2	2	5	0	3	3	0	1	3	5	3	0	0	2	0	3	4	0	2	1	2	1	0
k__Bacteria(100);p__Bacteroidetes(100);c__Bacteroidia(100);o__Bacteroidales(100);o__Bacteroidales_unclassified(100);o__Bacteroidales_unclassified(100);o__Bacteroidales_unclassified(100);	Otu00682	0	8	5	7	0	1	4	0	6	2	0	2	3	5	0	1	5	3	1	0	1	3	0	0	1	0	0	0	8	0	4	0	1	0	0	0	0	1	0	2	0	2	0	0	0	0	0	3
k__Bacteria(100);p__Firmicutes(100);c__Clostridia(100);o__Clostridiales(100);f__Ruminococcaceae(94);f__Ruminococcaceae_unclassified(79);f__Ruminococcaceae_unclassified(79);	Otu00683	3	1	1	4	3	1	2	3	3	2	2	1	2	2	3	2	2	3	0	2	0	3	2	3	1	0	3	3	4	3	2	1	2	4	2	2	2	0	1	1	4	2	0	1	0	5	1	4
k__Bacteria(100);p__Bacteroidetes(100);c__Bacteroidia(100);o__Bacteroidales(100);f__[Paraprevotellaceae](100);g__CF231(100);g__CF231_unclassified(100);	Otu00684	1	1	4	0	3	1	0	4	0	3	2	1	4	1	2	3	8	11	1	1	3	5	5	1	0	1	1	0	0	3	0	2	1	0	3	6	2	1	1	0	5	2	1	0	1	1	1	1
k__Bacteria(100);p__Firmicutes(100);c__Bacilli(100);o__Lactobacillales(100);f__Lactobacillaceae(100);g__Lactobacillus(100);g__Lactobacillus_unclassified(82);	Otu00685	0	0	0	0	0	1	0	0	0	0	0	1	0	0	0	0	0	0	2	0	5	0	1	0	0	1	3	6	0	4	6	1	4	1	1	1	1	20	0	2	1	1	0	2	6	3	23	15
k__Bacteria(100);p__Firmicutes(100);c__Clostridia(100);o__Clostridiales(100);f__Lachnospiraceae(100);f__Lachnospiraceae_unclassified(100);f__Lachnospiraceae_unclassified(100);	Otu00686	2	1	0	2	3	3	2	5	3	4	5	5	1	0	2	5	3	4	2	1	0	3	6	0	0	1	0	1	5	1	1	1	0	3	4	2	1	0	0	2	1	4	1	1	0	0	4	2
k__Bacteria(100);p__Firmicutes(100);p__Firmicutes_unclassified(100);p__Firmicutes_unclassified(100);p__Firmicutes_unclassified(100);p__Firmicutes_unclassified(100);p__Firmicutes_unclassified(100);	Otu00687	0	1	0	1	0	2	1	0	3	1	1	2	2	1	4	7	3	7	1	4	2	0	1	6	2	0	2	3	10	2	3	2	4	1	3	3	0	2	2	1	4	2	2	1	1	1	1	0
k__Bacteria(100);p__Bacteroidetes(100);p__Bacteroidetes_unclassified(100);p__Bacteroidetes_unclassified(100);p__Bacteroidetes_unclassified(100);p__Bacteroidetes_unclassified(100);p__Bacteroidetes_unclassified(100);	Otu00688	5	2	7	2	2	2	5	5	5	3	2	2	2	0	5	1	0	4	3	2	1	2	2	0	6	5	7	7	1	0	1	1	0	6	0	1	2	2	2	3	0	0	1	3	2	0	0	0
k__Bacteria(100);p__Proteobacteria(100);p__Proteobacteria_unclassified(100);p__Proteobacteria_unclassified(100);p__Proteobacteria_unclassified(100);p__Proteobacteria_unclassified(100);p__Proteobacteria_unclassified(100);	Otu00689	0	1	2	0	0	1	2	0	4	0	0	0	5	0	4	0	2	3	3	2	4	2	2	1	0	10	4	3	2	1	5	1	0	3	1	1	0	3	2	0	1	1	1	1	1	1	1	1
k__Bacteria(100);k__Bacteria_unclassified(100);k__Bacteria_unclassified(100);k__Bacteria_unclassified(100);k__Bacteria_unclassified(100);k__Bacteria_unclassified(100);k__Bacteria_unclassified(100);	Otu00690	0	9	5	0	3	1	7	1	1	2	1	0	2	2	10	1	0	3	4	1	2	5	2	8	1	3	2	4	3	1	3	3	2	2	2	0	2	0	3	0	0	0	1	0	1	0	0	0
k__Bacteria(100);p__Firmicutes(100);c__Clostridia(100);o__Clostridiales(100);f__Lachnospiraceae(100);g__Moryella(100);g__Moryella_unclassified(100);	Otu00691	0	1	1	5	3	2	2	4	2	2	4	4	2	1	3	3	2	4	2	1	1	4	5	1	3	1	1	0	1	0	2	5	1	2	3	4	2	1	1	2	2	4	1	7	1	0	1	2
k__Bacteria(100);p__Bacteroidetes(100);c__Bacteroidia(100);o__Bacteroidales(100);f__Prevotellaceae(100);g__Prevotella(100);g__Prevotella_unclassified(100);	Otu00692	6	9	7	8	9	5	2	3	2	6	1	1	1	2	0	1	5	1	1	1	1	0	4	0	0	0	0	5	0	1	0	0	0	2	1	1	0	0	1	3	0	2	0	0	0	1	0	2
k__Bacteria(100);p__Tenericutes(100);c__Mollicutes(100);o__RF39(94);o__RF39_unclassified(94);o__RF39_unclassified(94);o__RF39_unclassified(94);	Otu00693	1	0	1	1	2	1	0	0	1	1	0	1	2	2	0	2	0	2	3	2	0	2	2	4	0	2	2	3	0	0	5	4	4	3	0	2	1	1	2	0	1	2	5	5	3	0	0	1
k__Archaea(100);p__Euryarchaeota(100);c__Methanobacteria(100);o__Methanobacteriales(100);f__Methanobacteriaceae(100);g__Methanobrevibacter(100);g__Methanobrevibacter_unclassified(100);	Otu00694	4	3	3	3	4	3	9	3	0	1	6	4	4	1	0	3	6	3	1	1	1	5	2	3	1	1	1	2	0	2	0	3	1	1	2	4	0	0	0	0	0	0	1	2	7	3	1	1
k__Archaea(100);p__Euryarchaeota(100);c__Methanobacteria(100);o__Methanobacteriales(100);f__Methanobacteriaceae(100);g__Methanobrevibacter(100);g__Methanobrevibacter_unclassified(100);	Otu00695	1	5	2	2	4	3	5	1	0	9	2	2	1	3	0	6	3	1	2	1	1	1	4	4	2	3	1	1	3	2	3	1	2	1	2	7	2	0	0	2	2	4	1	1	0	1	0	1
k__Bacteria(100);p__Firmicutes(100);c__Clostridia(100);o__Clostridiales(100);f__[Mogibacteriaceae](99);f__[Mogibacteriaceae]_unclassified(99);f__[Mogibacteriaceae]_unclassified(99);	Otu00696	0	0	0	0	0	0	0	0	0	1	0	0	0	0	0	1	0	0	0	0	0	3	2	0	0	0	0	5	3	5	0	0	0	3	7	2	0	0	0	1	8	10	0	0	0	3	3	6
k__Bacteria(100);p__Bacteroidetes(100);c__Bacteroidia(100);o__Bacteroidales(100);f__Prevotellaceae(100);g__Prevotella(100);g__Prevotella_unclassified(100);	Otu00697	3	5	3	2	2	0	4	3	7	1	1	0	3	5	9	0	2	0	6	2	0	1	1	0	2	3	2	0	1	1	2	1	2	0	3	0	1	2	3	0	0	1	0	3	2	2	0	0
k__Bacteria(100);p__Proteobacteria(100);c__Gammaproteobacteria(100);o__Pseudomonadales(99);f__Pseudomonadaceae(99);g__Pseudomonas(99);g__Pseudomonas_unclassified(84);	Otu00698	0	0	0	1	0	0	0	0	1	0	0	0	0	0	1	1	1	0	2	1	1	3	2	0	0	0	7	0	11	0	1	0	0	5	1	0	1	0	6	7	8	0	2	0	3	8	5	0
k__Bacteria(100);k__Bacteria_unclassified(100);k__Bacteria_unclassified(100);k__Bacteria_unclassified(100);k__Bacteria_unclassified(100);k__Bacteria_unclassified(100);k__Bacteria_unclassified(100);	Otu00699	7	3	5	10	3	0	0	2	3	4	3	1	1	0	1	3	0	14	2	1	0	3	0	2	1	0	2	1	0	2	0	1	0	0	1	1	1	7	0	4	1	2	2	0	0	3	0	1
k__Bacteria(100);p__Tenericutes(100);c__Mollicutes(100);o__RF39(100);o__RF39_unclassified(100);o__RF39_unclassified(100);o__RF39_unclassified(100);	Otu00700	3	2	2	1	4	0	3	2	1	3	2	2	3	1	2	4	1	2	3	1	1	2	4	9	1	2	1	19	5	0	0	2	2	2	1	2	0	0	0	1	1	1	1	2	2	1	1	3
k__Bacteria(100);p__Bacteroidetes(100);c__Bacteroidia(100);o__Bacteroidales(100);f__[Paraprevotellaceae](100);g__CF231(100);g__CF231_unclassified(100);	Otu00701	0	0	0	1	1	0	0	1	0	2	1	1	1	3	1	2	4	0	1	0	1	5	3	0	3	0	3	1	3	1	2	2	1	3	5	3	1	4	0	1	0	4	0	0	3	1	3	2
k__Bacteria(100);p__Bacteroidetes(100);c__Bacteroidia(100);o__Bacteroidales(100);f__[Paraprevotellaceae](100);g__YRC22(100);g__YRC22_unclassified(100);	Otu00702	5	1	0	5	12	2	0	4	5	4	3	0	4	2	7	0	1	3	2	3	3	5	4	4	2	1	0	3	0	1	5	0	3	6	2	1	0	2	0	2	0	1	0	2	0	2	0	1
k__Bacteria(100);p__Bacteroidetes(100);c__Bacteroidia(100);o__Bacteroidales(100);o__Bacteroidales_unclassified(100);o__Bacteroidales_unclassified(100);o__Bacteroidales_unclassified(100);	Otu00703	0	2	0	2	0	1	1	1	1	2	1	5	1	2	1	2	6	9	1	2	1	9	4	1	0	1	0	4	0	1	2	2	3	1	5	3	0	1	1	4	7	7	0	2	2	1	2	2
k__Bacteria(100);p__Firmicutes(100);p__Firmicutes_unclassified(100);p__Firmicutes_unclassified(100);p__Firmicutes_unclassified(100);p__Firmicutes_unclassified(100);p__Firmicutes_unclassified(100);	Otu00704	3	2	3	2	7	5	1	3	3	1	4	1	1	2	1	2	2	9	2	4	3	6	4	0	1	1	2	2	0	1	5	3	3	1	0	1	1	0	0	0	1	3	1	1	1	0	2	0
k__Bacteria(100);p__Firmicutes(100);p__Firmicutes_unclassified(100);p__Firmicutes_unclassified(100);p__Firmicutes_unclassified(100);p__Firmicutes_unclassified(100);p__Firmicutes_unclassified(100);	Otu00705	1	2	0	2	4	1	5	5	0	2	3	1	0	0	1	4	0	2	1	5	1	2	2	1	2	0	1	0	0	3	2	2	1	0	2	3	3	1	6	1	0	0	2	4	4	0	0	1
k__Archaea(100);p__Euryarchaeota(100);c__Thermoplasmata(100);o__E2(100);f__[Methanomassiliicoccaceae](100);g__vadinCA11(100);g__vadinCA11_unclassified(100);	Otu00706	1	0	0	0	0	0	3	1	1	0	1	0	1	1	2	0	0	2	2	0	2	0	0	1	2	6	5	2	0	0	2	6	2	1	0	0	7	2	6	0	0	0	5	6	2	0	0	0
k__Bacteria(100);p__Bacteroidetes(100);c__Bacteroidia(100);o__Bacteroidales(100);f__Prevotellaceae(100);g__Prevotella(100);g__Prevotella_unclassified(97);	Otu00707	3	0	2	4	1	0	2	4	5	2	4	3	1	4	5	6	3	1	2	3	3	1	2	2	4	2	3	11	0	0	2	2	1	3	1	2	3	1	3	1	0	0	1	0	0	0	0	0
k__Bacteria(100);p__Bacteroidetes(100);p__Bacteroidetes_unclassified(100);p__Bacteroidetes_unclassified(100);p__Bacteroidetes_unclassified(100);p__Bacteroidetes_unclassified(100);p__Bacteroidetes_unclassified(100);	Otu00708	2	0	1	3	5	1	0	0	2	0	2	1	0	1	1	2	4	5	1	0	0	0	0	6	1	3	1	1	5	2	0	1	1	2	2	0	0	1	2	1	0	1	1	1	3	2	2	1
k__Bacteria(100);p__Bacteroidetes(100);p__Bacteroidetes_unclassified(100);p__Bacteroidetes_unclassified(100);p__Bacteroidetes_unclassified(100);p__Bacteroidetes_unclassified(100);p__Bacteroidetes_unclassified(100);	Otu00709	4	3	1	1	3	2	1	3	1	1	2	3	3	2	1	1	0	3	4	3	0	4	2	2	6	7	1	1	0	0	3	0	3	4	1	0	2	4	3	2	0	0	2	3	0	1	1	3
k__Bacteria(100);p__Firmicutes(100);c__Clostridia(100);o__Clostridiales(100);f__Ruminococcaceae(100);g__Oscillospira(93);g__Oscillospira_unclassified(93);	Otu00710	1	0	1	0	1	0	1	0	0	1	1	1	0	0	0	2	1	2	0	0	0	1	5	3	0	0	0	7	7	1	0	0	0	1	4	3	0	0	0	2	2	5	0	0	1	1	4	5
k__Bacteria(100);p__Tenericutes(100);c__Mollicutes(100);o__RF39(100);o__RF39_unclassified(100);o__RF39_unclassified(100);o__RF39_unclassified(100);	Otu00711	0	0	1	2	1	1	0	0	0	3	0	2	1	1	1	0	0	0	4	0	1	0	1	2	1	4	5	8	5	0	1	0	1	1	0	0	1	2	6	1	0	1	2	2	3	0	0	2
k__Bacteria(100);p__Firmicutes(100);c__Clostridia(100);o__Clostridiales(100);f__Lachnospiraceae(100);f__Lachnospiraceae_unclassified(100);f__Lachnospiraceae_unclassified(100);	Otu00712	1	2	4	2	4	1	5	5	2	3	1	1	3	1	4	1	0	1	1	1	0	1	0	4	0	4	7	0	2	1	3	5	5	0	0	2	1	4	2	0	2	2	2	3	0	0	0	0
k__Bacteria(100);p__Bacteroidetes(100);p__Bacteroidetes_unclassified(100);p__Bacteroidetes_unclassified(100);p__Bacteroidetes_unclassified(100);p__Bacteroidetes_unclassified(100);p__Bacteroidetes_unclassified(100);	Otu00713	1	3	1	9	0	2	2	1	0	1	17	7	2	0	0	3	2	0	9	3	1	3	2	4	2	0	0	0	0	0	2	2	1	3	5	0	3	1	2	0	0	5	0	0	0	1	1	4
k__Bacteria(100);p__Firmicutes(100);c__Clostridia(100);o__Clostridiales(100);f__Lachnospiraceae(100);f__Lachnospiraceae_unclassified(100);f__Lachnospiraceae_unclassified(100);	Otu00714	1	1	2	1	4	2	0	0	1	4	5	2	0	0	1	3	4	2	1	2	0	3	3	0	3	2	5	4	1	1	3	1	0	5	2	1	1	1	1	5	4	2	0	0	2	3	4	0
k__Bacteria(100);p__Firmicutes(100);c__Clostridia(100);o__Clostridiales(100);f__[Mogibacteriaceae](98);f__[Mogibacteriaceae]_unclassified(98);f__[Mogibacteriaceae]_unclassified(98);	Otu00715	4	2	2	3	1	1	3	5	1	5	2	2	3	2	1	0	1	0	2	4	3	3	1	0	5	5	3	0	0	2	2	3	4	0	4	2	3	3	5	0	2	2	0	2	2	0	0	2
k__Bacteria(100);p__Bacteroidetes(100);p__Bacteroidetes_unclassified(100);p__Bacteroidetes_unclassified(100);p__Bacteroidetes_unclassified(100);p__Bacteroidetes_unclassified(100);p__Bacteroidetes_unclassified(100);	Otu00716	3	1	2	4	3	2	1	1	0	1	3	3	1	3	2	1	1	1	0	1	4	1	4	0	4	3	1	0	4	0	1	0	0	1	2	1	1	0	1	1	1	0	0	0	1	1	1	0
k__Bacteria(100);p__Firmicutes(100);c__Clostridia(100);o__Clostridiales(100);f__[Mogibacteriaceae](99);f__[Mogibacteriaceae]_unclassified(99);f__[Mogibacteriaceae]_unclassified(99);	Otu00717	1	1	2	7	2	2	1	2	0	7	4	5	0	1	0	3	5	4	2	0	2	4	9	1	1	0	1	0	0	3	0	1	2	1	4	4	1	0	1	1	3	5	1	1	2	2	3	2
k__Bacteria(100);p__Proteobacteria(100);c__Gammaproteobacteria(100);o__Pseudomonadales(100);f__Pseudomonadaceae(100);g__Pseudomonas(100);s__stutzeri(96);	Otu00718	0	0	1	0	0	0	0	0	1	0	0	0	0	0	1	1	0	0	0	0	1	2	0	0	0	2	0	23	5	4	1	0	1	1	0	0	0	0	2	5	2	2	0	1	0	7	0	1
k__Bacteria(100);p__Firmicutes(100);c__Clostridia(100);o__Clostridiales(100);f__Ruminococcaceae(100);g__Ruminococcus(100);g__Ruminococcus_unclassified(100);	Otu00719	1	7	7	3	4	1	3	4	3	1	5	1	9	6	8	1	2	1	3	2	3	2	1	4	0	3	1	5	3	0	2	3	3	2	2	3	1	4	2	0	0	0	2	0	0	1	0	0
k__Bacteria(100);p__Bacteroidetes(100);c__Bacteroidia(100);o__Bacteroidales(100);f__Prevotellaceae(100);g__Prevotella(100);g__Prevotella_unclassified(100);	Otu00720	5	6	6	6	6	2	1	1	7	0	6	1	3	5	7	5	2	2	2	2	2	2	1	2	1	1	1	3	1	1	4	0	3	3	1	1	1	1	1	0	2	0	3	0	0	0	0	0
k__Bacteria(100);p__Bacteroidetes(100);c__Bacteroidia(100);o__Bacteroidales(100);f__Prevotellaceae(100);g__Prevotella(100);g__Prevotella_unclassified(100);	Otu00721	2	4	4	2	1	2	2	1	2	5	0	1	0	4	3	4	1	1	3	2	1	2	2	0	3	3	1	14	0	0	2	2	2	2	0	0	0	0	1	4	0	2	3	1	1	1	1	0
k__Bacteria(100);p__Bacteroidetes(100);c__Bacteroidia(100);o__Bacteroidales(100);o__Bacteroidales_unclassified(100);o__Bacteroidales_unclassified(100);o__Bacteroidales_unclassified(100);	Otu00722	3	2	2	6	5	5	4	3	3	7	4	6	3	1	1	1	2	7	2	2	1	3	5	2	0	2	3	0	0	0	3	2	0	2	3	6	0	1	1	2	1	1	0	1	0	0	1	0
k__Bacteria(100);p__Bacteroidetes(100);p__Bacteroidetes_unclassified(100);p__Bacteroidetes_unclassified(100);p__Bacteroidetes_unclassified(100);p__Bacteroidetes_unclassified(100);p__Bacteroidetes_unclassified(100);	Otu00723	1	2	3	2	3	0	0	3	1	1	2	4	7	3	0	0	2	4	4	2	5	3	1	12	1	0	1	0	0	0	2	4	2	1	0	2	0	2	1	1	0	4	2	6	2	0	0	1
k__Bacteria(100);p__Firmicutes(100);c__Clostridia(100);o__Clostridiales(80);o__Clostridiales_unclassified(80);o__Clostridiales_unclassified(80);o__Clostridiales_unclassified(80);	Otu00724	2	0	0	6	2	1	2	2	1	4	7	5	0	1	0	3	3	3	2	0	1	5	7	12	0	2	2	0	3	2	2	0	0	1	2	6	1	1	2	0	0	3	0	1	1	0	1	2
k__Bacteria(100);k__Bacteria_unclassified(100);k__Bacteria_unclassified(100);k__Bacteria_unclassified(100);k__Bacteria_unclassified(100);k__Bacteria_unclassified(100);k__Bacteria_unclassified(100);	Otu00725	4	2	2	2	2	0	2	3	4	2	4	1	2	7	1	2	2	1	2	5	5	0	2	1	3	0	2	0	1	0	4	6	2	0	3	1	1	2	5	1	0	3	2	3	2	2	0	1
k__Bacteria(100);p__Bacteroidetes(100);p__Bacteroidetes_unclassified(100);p__Bacteroidetes_unclassified(100);p__Bacteroidetes_unclassified(100);p__Bacteroidetes_unclassified(100);p__Bacteroidetes_unclassified(100);	Otu00726	1	0	1	3	2	0	2	2	1	1	2	2	6	0	0	0	1	0	4	3	2	0	1	0	0	3	0	0	0	0	2	2	3	0	0	2	4	3	5	0	1	1	6	3	2	0	0	0
k__Bacteria(100);p__Bacteroidetes(100);c__Bacteroidia(100);o__Bacteroidales(100);f__Prevotellaceae(100);g__Prevotella(100);g__Prevotella_unclassified(100);	Otu00727	0	0	0	0	0	0	0	0	0	0	1	0	1	1	0	0	0	0	1	0	0	0	0	0	0	3	1	0	0	0	0	0	0	1	0	1	3	3	1	4	1	0	0	1	0	2	0	1
k__Bacteria(100);p__Firmicutes(100);c__Clostridia(100);o__Clostridiales(99);o__Clostridiales_unclassified(99);o__Clostridiales_unclassified(99);o__Clostridiales_unclassified(99);	Otu00728	2	1	1	2	2	1	3	0	2	3	5	1	1	0	0	1	2	1	4	3	1	2	2	5	1	0	1	7	20	0	1	0	0	2	3	1	1	0	0	2	0	1	0	1	1	2	1	2
k__Bacteria(100);p__Firmicutes(100);c__Bacilli(100);o__Lactobacillales(100);f__Lactobacillaceae(100);g__Lactobacillus(100);s__delbrueckii(100);	Otu00729	0	3	0	1	1	0	0	1	2	0	0	1	4	0	2	0	0	0	6	1	1	5	1	0	4	0	0	3	0	1	1	1	2	3	1	3	5	2	3	4	0	1	2	1	3	8	4	6
k__Bacteria(100);p__Bacteroidetes(100);c__Bacteroidia(100);o__Bacteroidales(100);f__Prevotellaceae(100);g__Prevotella(100);g__Prevotella_unclassified(99);	Otu00730	2	7	2	3	2	0	6	0	4	3	1	3	3	1	4	3	0	0	3	1	1	0	0	0	1	0	1	1	0	0	2	2	1	0	1	0	1	0	1	3	0	0	0	1	0	0	0	0
k__Bacteria(100);p__Bacteroidetes(100);p__Bacteroidetes_unclassified(100);p__Bacteroidetes_unclassified(100);p__Bacteroidetes_unclassified(100);p__Bacteroidetes_unclassified(100);p__Bacteroidetes_unclassified(100);	Otu00731	0	2	0	1	4	4	1	1	1	8	6	7	2	2	1	8	1	9	2	1	3	3	6	4	1	1	0	0	0	5	1	1	0	0	3	2	1	0	1	2	2	0	1	0	0	2	1	1
k__Bacteria(100);p__Bacteroidetes(100);c__Bacteroidia(100);o__Bacteroidales(100);f__[Paraprevotellaceae](100);g__CF231(100);g__CF231_unclassified(100);	Otu00732	2	4	2	3	1	0	1	0	3	3	0	2	2	1	3	3	1	1	0	1	2	1	0	0	0	0	0	4	3	0	0	0	0	0	0	0	0	1	0	0	0	0	1	0	0	0	0	0
k__Bacteria(100);p__Lentisphaerae(100);c__[Lentisphaeria](100);o__Z20(100);f__R4-45B(100);f__R4-45B_unclassified(100);f__R4-45B_unclassified(100);	Otu00733	0	0	0	0	0	0	2	4	2	0	2	1	0	4	4	0	1	0	2	4	2	0	1	0	2	6	5	0	0	0	3	4	2	1	0	2	5	2	1	2	0	1	7	3	5	1	1	1
k__Bacteria(100);p__Bacteroidetes(100);c__Bacteroidia(100);o__Bacteroidales(100);f__Prevotellaceae(99);g__Prevotella(99);g__Prevotella_unclassified(99);	Otu00734	3	0	0	4	5	4	1	1	3	4	4	5	5	0	0	5	3	3	1	5	2	3	1	0	0	0	1	0	0	2	3	1	0	2	2	1	0	0	2	0	5	2	0	1	0	0	1	3
k__Bacteria(100);p__Firmicutes(100);p__Firmicutes_unclassified(100);p__Firmicutes_unclassified(100);p__Firmicutes_unclassified(100);p__Firmicutes_unclassified(100);p__Firmicutes_unclassified(100);	Otu00735	4	4	3	2	3	5	1	0	0	3	3	3	2	0	1	1	2	2	3	1	3	4	6	16	0	0	1	0	0	1	3	5	1	2	2	0	0	1	0	1	1	5	0	1	1	0	2	2
k__Bacteria(100);k__Bacteria_unclassified(100);k__Bacteria_unclassified(100);k__Bacteria_unclassified(100);k__Bacteria_unclassified(100);k__Bacteria_unclassified(100);k__Bacteria_unclassified(100);	Otu00736	0	1	0	0	0	0	0	1	0	0	0	0	0	0	0	0	0	0	1	0	0	1	0	0	4	5	5	0	0	0	4	0	0	0	0	0	3	5	5	3	0	2	4	5	4	0	0	0
k__Bacteria(100);p__Bacteroidetes(100);c__Bacteroidia(100);o__Bacteroidales(100);f__S24-7(100);f__S24-7_unclassified(100);f__S24-7_unclassified(100);	Otu00737	1	2	2	2	4	4	2	2	1	4	4	2	3	1	4	3	1	5	0	3	2	8	4	1	2	1	0	0	0	2	0	2	2	1	3	3	1	0	1	0	3	5	3	1	2	1	2	2
k__Bacteria(100);p__Bacteroidetes(100);p__Bacteroidetes_unclassified(100);p__Bacteroidetes_unclassified(100);p__Bacteroidetes_unclassified(100);p__Bacteroidetes_unclassified(100);p__Bacteroidetes_unclassified(100);	Otu00738	1	1	3	2	3	0	2	1	1	4	2	3	9	1	0	3	3	3	0	8	0	2	0	3	0	0	3	0	0	1	0	2	0	0	6	4	4	0	4	0	2	3	0	3	0	0	5	2
k__Bacteria(100);p__Firmicutes(100);p__Firmicutes_unclassified(100);p__Firmicutes_unclassified(100);p__Firmicutes_unclassified(100);p__Firmicutes_unclassified(100);p__Firmicutes_unclassified(100);	Otu00739	3	2	2	4	3	1	5	5	1	7	3	4	1	2	0	2	2	2	2	1	1	3	0	1	1	0	1	1	2	1	2	3	0	1	3	3	1	2	0	0	2	2	0	2	1	2	0	1
k__Bacteria(100);p__Bacteroidetes(100);c__Bacteroidia(100);o__Bacteroidales(100);f__Prevotellaceae(99);g__Prevotella(99);g__Prevotella_unclassified(99);	Otu00740	4	4	7	4	2	3	2	3	3	1	2	1	0	1	3	1	2	1	1	2	1	0	0	0	1	0	1	0	1	0	0	0	0	3	1	0	0	2	1	1	0	0	1	1	0	0	0	1
k__Bacteria(100);p__Bacteroidetes(100);c__Bacteroidia(100);o__Bacteroidales(100);f__Prevotellaceae(96);g__Prevotella(96);g__Prevotella_unclassified(96);	Otu00741	2	1	2	1	2	3	1	2	1	2	2	3	1	1	2	4	4	2	2	2	0	4	3	2	0	0	0	0	4	2	2	2	1	1	4	1	2	0	0	3	0	3	2	1	1	2	1	0
k__Bacteria(100);p__Firmicutes(100);c__Erysipelotrichi(100);o__Erysipelotrichales(100);f__Erysipelotrichaceae(100);g__Asteroleplasma(100);s__anaerobium(100);	Otu00742	0	0	0	0	1	0	0	0	0	1	0	0	0	5	0	2	2	0	1	1	1	1	2	0	3	5	0	20	13	0	0	3	1	1	0	0	2	1	2	0	1	1	2	0	2	3	2	0
k__Bacteria(100);p__Bacteroidetes(100);c__Bacteroidia(100);o__Bacteroidales(100);f__Prevotellaceae(100);g__Prevotella(100);g__Prevotella_unclassified(100);	Otu00743	3	4	3	3	8	5	1	2	4	2	0	7	2	0	4	3	3	1	1	2	0	0	2	1	0	2	2	3	0	0	2	1	1	1	1	1	0	1	1	3	0	0	2	2	2	0	0	0
k__Bacteria(100);p__Bacteroidetes(100);c__Bacteroidia(100);o__Bacteroidales(100);f__S24-7(72);f__S24-7_unclassified(72);f__S24-7_unclassified(72);	Otu00744	3	1	1	5	6	3	7	3	3	3	6	2	3	1	5	2	5	1	2	3	1	5	1	1	3	2	2	0	0	0	2	1	5	2	2	1	2	0	2	1	0	1	2	0	0	0	0	1
k__Bacteria(100);p__Spirochaetes(100);c__Spirochaetes(100);o__Spirochaetales(100);f__Spirochaetaceae(100);g__Treponema(100);g__Treponema_unclassified(100);	Otu00745	4	1	2	3	0	3	1	1	1	2	4	4	2	1	3	2	1	3	3	0	1	3	4	0	1	2	1	4	1	2	1	2	0	3	1	2	2	0	0	0	2	0	1	0	1	0	1	0
k__Bacteria(100);p__Firmicutes(100);p__Firmicutes_unclassified(100);p__Firmicutes_unclassified(100);p__Firmicutes_unclassified(100);p__Firmicutes_unclassified(100);p__Firmicutes_unclassified(100);	Otu00746	2	1	0	0	2	0	2	1	2	1	0	0	2	1	1	0	0	0	4	2	3	0	0	0	3	0	4	0	0	0	1	1	3	0	0	1	6	3	1	0	0	0	0	6	3	0	0	0
k__Bacteria(100);p__Bacteroidetes(100);c__Bacteroidia(100);o__Bacteroidales(100);f__Bacteroidaceae(100);g__BF311(100);g__BF311_unclassified(100);	Otu00747	0	0	1	1	2	2	0	0	0	2	0	2	0	1	1	1	3	4	1	2	4	1	2	2	2	2	3	2	2	0	1	1	5	1	1	2	0	1	3	2	0	1	0	2	2	0	0	0
k__Bacteria(100);p__Bacteroidetes(100);p__Bacteroidetes_unclassified(100);p__Bacteroidetes_unclassified(100);p__Bacteroidetes_unclassified(100);p__Bacteroidetes_unclassified(100);p__Bacteroidetes_unclassified(100);	Otu00748	0	0	3	0	1	1	1	1	3	2	2	3	1	3	1	3	4	2	2	2	1	1	1	2	1	1	0	2	4	1	1	0	1	3	3	0	2	0	1	1	0	1	1	0	1	1	1	1
k__Bacteria(100);p__Firmicutes(100);c__Clostridia(100);o__Clostridiales(100);f__Veillonellaceae(100);g__Schwartzia(92);g__Schwartzia_unclassified(92);	Otu00749	2	2	3	2	2	0	2	3	5	3	1	3	2	3	3	4	0	1	2	1	1	2	5	6	1	1	1	9	0	1	0	1	1	3	0	1	1	0	2	2	1	1	0	2	1	0	3	3
k__Bacteria(100);p__Firmicutes(100);c__Clostridia(100);o__Clostridiales(100);f__Lachnospiraceae(100);f__Lachnospiraceae_unclassified(73);f__Lachnospiraceae_unclassified(73);	Otu00750	2	0	3	0	2	3	1	3	3	3	2	1	2	3	2	1	0	0	4	1	3	2	1	0	4	3	2	1	1	2	2	4	1	0	0	1	3	1	1	3	1	0	1	0	0	1	0	0
k__Bacteria(100);p__Firmicutes(100);c__Clostridia(100);o__Clostridiales(100);f__[Mogibacteriaceae](100);f__[Mogibacteriaceae]_unclassified(100);f__[Mogibacteriaceae]_unclassified(100);	Otu00751	1	2	2	2	6	1	5	0	1	3	6	1	5	3	0	3	0	0	3	1	2	2	5	0	1	1	1	0	0	1	1	2	2	2	5	2	7	0	2	0	1	5	1	0	0	2	4	0
k__Bacteria(100);p__Firmicutes(100);c__Clostridia(100);o__Clostridiales(100);f__Veillonellaceae(100);f__Veillonellaceae_unclassified(73);f__Veillonellaceae_unclassified(73);	Otu00752	0	5	2	1	3	0	2	2	1	1	0	1	0	1	3	0	0	0	1	2	0	0	1	1	0	0	2	1	11	1	1	2	1	3	1	0	2	4	1	2	0	1	3	0	2	4	4	2
k__Bacteria(100);p__Bacteroidetes(100);c__Bacteroidia(100);o__Bacteroidales(100);f__Prevotellaceae(99);g__Prevotella(99);g__Prevotella_unclassified(99);	Otu00753	7	2	0	5	5	3	3	3	4	4	1	6	2	0	2	4	6	4	1	0	5	4	7	2	0	1	0	0	0	0	1	2	2	1	3	3	0	0	0	1	2	5	0	0	0	0	0	0
k__Bacteria(100);p__Firmicutes(100);c__Bacilli(100);o__Bacillales(100);f__Planococcaceae(100);g__Solibacillus(100);g__Solibacillus_unclassified(100);	Otu00754	0	0	0	0	0	0	0	0	0	0	0	0	0	0	0	0	0	13	0	0	0	0	0	5	0	0	0	0	6	45	0	0	0	0	1	10	0	0	0	0	0	13	0	0	0	0	0	0
k__Bacteria(100);p__Bacteroidetes(100);p__Bacteroidetes_unclassified(100);p__Bacteroidetes_unclassified(100);p__Bacteroidetes_unclassified(100);p__Bacteroidetes_unclassified(100);p__Bacteroidetes_unclassified(100);	Otu00755	0	2	3	6	0	0	2	2	1	5	1	2	1	0	2	4	1	4	0	4	2	4	1	2	0	2	1	6	3	0	3	6	3	2	1	2	1	1	5	3	2	3	2	2	1	1	1	2
k__Bacteria(100);p__Bacteroidetes(100);c__Bacteroidia(100);o__Bacteroidales(100);f__Prevotellaceae(100);g__Prevotella(100);g__Prevotella_unclassified(95);	Otu00756	3	2	1	4	6	5	0	1	4	0	4	2	2	2	4	4	7	1	3	4	2	1	5	1	1	1	1	3	2	1	2	1	1	5	1	1	0	0	0	2	1	1	2	0	0	3	0	0
k__Bacteria(100);p__Firmicutes(100);c__Clostridia(100);o__Clostridiales(100);f__Ruminococcaceae(100);g__Ruminococcus(100);g__Ruminococcus_unclassified(100);	Otu00757	0	0	0	4	4	1	1	1	0	1	2	4	3	0	1	4	3	3	1	2	1	5	2	10	3	3	2	3	6	1	1	5	1	2	1	4	2	0	0	2	1	3	1	2	2	1	1	0
k__Bacteria(100);p__Bacteroidetes(100);c__Bacteroidia(100);o__Bacteroidales(100);f__S24-7(100);f__S24-7_unclassified(100);f__S24-7_unclassified(100);	Otu00758	1	2	0	1	1	2	2	0	1	2	5	3	1	1	0	2	2	1	1	2	2	3	4	4	3	2	1	0	0	2	3	6	3	1	3	4	2	0	0	1	1	3	1	4	4	1	0	3
k__Bacteria(100);p__Firmicutes(100);c__Clostridia(100);o__Clostridiales(100);o__Clostridiales_unclassified(100);o__Clostridiales_unclassified(100);o__Clostridiales_unclassified(100);	Otu00759	3	5	5	0	2	5	3	4	4	7	3	5	0	1	4	3	2	3	3	0	0	3	1	2	0	1	2	1	3	1	2	2	1	2	0	0	1	0	1	2	3	2	0	0	0	0	1	0
k__Bacteria(100);p__Firmicutes(100);c__Clostridia(100);o__Clostridiales(100);f__Lachnospiraceae(100);f__Lachnospiraceae_unclassified(100);f__Lachnospiraceae_unclassified(100);	Otu00760	0	0	0	1	3	0	1	1	1	0	1	0	1	0	0	0	1	0	1	2	0	0	0	3	0	2	5	0	0	1	0	0	0	0	0	1	4	5	4	1	2	0	2	0	2	2	1	1
k__Bacteria(100);p__Firmicutes(100);c__Clostridia(100);o__Clostridiales(100);f__Clostridiaceae(70);g__Clostridium(70);g__Clostridium_unclassified(70);	Otu00761	0	3	2	3	1	2	1	0	0	2	1	2	2	7	1	1	1	3	4	1	2	2	6	5	0	2	0	1	6	2	3	1	0	1	4	1	1	2	1	2	0	2	0	0	0	0	1	1
k__Bacteria(100);p__Bacteroidetes(100);c__Bacteroidia(100);o__Bacteroidales(100);o__Bacteroidales_unclassified(100);o__Bacteroidales_unclassified(100);o__Bacteroidales_unclassified(100);	Otu00762	2	0	0	0	4	0	0	0	1	0	2	4	1	0	0	0	0	2	3	0	0	1	0	1	1	1	0	2	0	2	0	0	0	3	0	0	1	0	2	1	4	0	1	0	3	1	1	0
k__Bacteria(100);p__Bacteroidetes(100);c__Bacteroidia(100);o__Bacteroidales(100);f__[Paraprevotellaceae](100);g__CF231(100);g__CF231_unclassified(100);	Otu00763	3	3	1	5	3	2	3	2	0	2	1	2	5	2	2	2	2	1	3	1	2	4	0	0	5	5	0	0	0	1	3	1	0	1	1	1	2	3	2	2	0	0	5	1	1	0	1	1
k__Bacteria(100);p__Bacteroidetes(100);c__Bacteroidia(100);o__Bacteroidales(100);f__Prevotellaceae(100);g__Prevotella(100);g__Prevotella_unclassified(100);	Otu00764	2	7	2	0	3	2	2	2	1	3	2	2	3	3	5	1	0	0	3	2	2	0	3	3	5	2	3	0	5	0	5	0	1	4	1	2	3	1	2	1	0	0	4	2	1	0	0	0
k__Bacteria(100);p__Bacteroidetes(100);p__Bacteroidetes_unclassified(100);p__Bacteroidetes_unclassified(100);p__Bacteroidetes_unclassified(100);p__Bacteroidetes_unclassified(100);p__Bacteroidetes_unclassified(100);	Otu00765	1	1	1	1	1	1	2	1	2	2	1	0	1	1	2	0	1	0	1	2	0	0	1	1	1	1	0	1	0	0	1	1	0	1	0	1	1	0	0	1	0	0	0	0	0	0	1	0
k__Bacteria(100);p__Firmicutes(100);c__Clostridia(100);o__Clostridiales(100);f__Ruminococcaceae(100);f__Ruminococcaceae_unclassified(91);f__Ruminococcaceae_unclassified(91);	Otu00766	1	1	2	0	2	0	1	1	2	0	0	0	1	4	1	0	0	0	0	2	2	0	1	0	3	5	8	0	0	0	6	2	1	0	0	1	1	3	4	0	0	0	3	5	2	0	0	0
k__Bacteria(100);p__Proteobacteria(100);c__Gammaproteobacteria(100);o__Pseudomonadales(100);f__Moraxellaceae(100);g__Acinetobacter(100);s__guillouiae(79);	Otu00767	0	0	0	0	0	0	0	0	0	0	0	0	0	0	0	0	0	0	0	0	0	0	0	0	0	0	0	8	2	19	0	0	0	2	0	0	0	0	1	12	0	1	29	0	24	11	0	0
k__Bacteria(100);p__Bacteroidetes(100);p__Bacteroidetes_unclassified(100);p__Bacteroidetes_unclassified(100);p__Bacteroidetes_unclassified(100);p__Bacteroidetes_unclassified(100);p__Bacteroidetes_unclassified(100);	Otu00768	5	5	1	1	4	3	1	2	1	4	3	5	5	7	2	5	2	7	1	0	2	2	1	5	3	2	2	0	0	1	1	1	1	2	3	1	2	1	0	1	1	2	0	1	1	1	1	1
k__Bacteria(100);p__Bacteroidetes(100);c__Bacteroidia(100);o__Bacteroidales(100);f__Prevotellaceae(100);g__Prevotella(100);g__Prevotella_unclassified(100);	Otu00769	2	2	4	2	2	0	5	1	3	3	3	0	1	6	3	4	3	4	2	2	3	1	2	2	1	3	2	0	0	0	2	1	2	0	0	0	1	1	0	2	2	1	4	0	1	0	1	0
k__Bacteria(100);p__Bacteroidetes(100);p__Bacteroidetes_unclassified(100);p__Bacteroidetes_unclassified(100);p__Bacteroidetes_unclassified(100);p__Bacteroidetes_unclassified(100);p__Bacteroidetes_unclassified(100);	Otu00770	1	0	4	2	0	2	3	2	1	4	4	2	3	2	0	1	1	2	3	5	0	1	3	0	1	3	1	0	0	0	4	4	1	0	1	4	1	0	3	0	1	4	1	0	1	1	0	1
k__Bacteria(100);p__Bacteroidetes(100);c__Bacteroidia(100);o__Bacteroidales(100);f__Prevotellaceae(100);g__Prevotella(100);g__Prevotella_unclassified(98);	Otu00771	8	2	1	2	2	1	3	3	1	3	1	3	1	3	0	3	1	4	2	0	1	2	1	7	0	0	2	1	3	2	0	0	2	2	3	1	3	0	1	1	0	0	3	0	0	2	0	1
k__Bacteria(100);p__Firmicutes(100);c__Erysipelotrichi(100);o__Erysipelotrichales(100);f__Erysipelotrichaceae(100);g__Anaerorhabdus(73);s__furcosa(73);	Otu00772	0	2	1	0	0	0	1	0	3	0	0	2	0	1	1	1	0	2	1	4	0	0	2	2	1	0	0	0	0	0	4	1	1	0	0	1	2	1	1	2	0	1	6	1	3	0	0	1
k__Bacteria(100);p__Firmicutes(100);c__Clostridia(100);o__Clostridiales(100);f__Lachnospiraceae(100);f__Lachnospiraceae_unclassified(100);f__Lachnospiraceae_unclassified(100);	Otu00773	2	4	0	3	4	0	0	3	0	1	3	1	1	1	1	2	4	1	1	4	3	2	1	3	0	2	2	0	8	1	4	2	2	2	2	2	0	0	1	2	2	4	0	1	0	1	0	1
k__Bacteria(100);p__Verrucomicrobia(100);c__Verruco-5(100);o__WCHB1-41(100);f__RFP12(100);f__RFP12_unclassified(100);f__RFP12_unclassified(100);	Otu00774	0	2	3	0	3	1	2	1	2	3	1	0	3	1	4	0	0	0	3	3	3	0	2	1	3	2	3	1	0	0	3	0	2	2	1	1	3	1	3	2	3	1	1	3	2	3	3	0
k__Bacteria(100);p__Firmicutes(100);c__Clostridia(100);o__Clostridiales(100);f__Ruminococcaceae(100);f__Ruminococcaceae_unclassified(92);f__Ruminococcaceae_unclassified(92);	Otu00775	2	1	2	1	3	3	2	1	2	2	1	0	2	1	0	4	3	2	1	0	6	2	5	1	0	4	2	0	0	0	5	4	5	1	3	2	0	1	2	0	2	3	1	0	2	0	2	0
k__Bacteria(100);p__Bacteroidetes(100);c__Bacteroidia(100);o__Bacteroidales(100);f__Prevotellaceae(100);g__Prevotella(100);g__Prevotella_unclassified(100);	Otu00776	2	7	1	3	7	2	3	3	2	1	2	2	0	2	2	0	0	0	0	1	1	3	1	2	2	0	0	0	0	0	1	0	0	0	4	2	2	1	0	2	1	0	1	0	1	1	2	0
k__Bacteria(100);p__Bacteroidetes(100);c__Bacteroidia(100);o__Bacteroidales(100);f__S24-7(100);f__S24-7_unclassified(100);f__S24-7_unclassified(100);	Otu00777	2	0	0	0	3	2	2	0	0	3	1	2	2	0	0	2	1	1	0	0	3	1	5	0	0	2	0	0	0	2	0	0	3	2	2	3	0	1	0	1	3	12	0	1	1	2	1	0
k__Bacteria(100);p__Bacteroidetes(100);c__Bacteroidia(100);o__Bacteroidales(100);f__Prevotellaceae(100);g__Prevotella(100);g__Prevotella_unclassified(100);	Otu00778	0	3	3	1	3	2	1	3	3	5	1	0	3	1	3	2	2	1	1	2	1	1	0	0	1	3	1	0	1	1	1	0	1	1	1	1	0	0	1	1	1	0	0	1	1	0	1	1
k__Bacteria(100);p__Proteobacteria(100);p__Proteobacteria_unclassified(100);p__Proteobacteria_unclassified(100);p__Proteobacteria_unclassified(100);p__Proteobacteria_unclassified(100);p__Proteobacteria_unclassified(100);	Otu00779	2	0	0	0	0	0	1	0	1	2	4	1	0	1	0	0	0	3	0	0	0	2	0	0	0	1	3	2	0	3	3	5	3	2	2	2	1	1	5	2	2	2	1	2	2	2	0	4
k__Bacteria(100);p__Firmicutes(100);c__Clostridia(100);o__Clostridiales(100);f__Lachnospiraceae(100);f__Lachnospiraceae_unclassified(100);f__Lachnospiraceae_unclassified(100);	Otu00780	0	0	1	2	2	1	0	0	1	0	3	3	1	0	3	0	2	1	1	2	4	2	1	3	1	1	2	0	0	3	0	1	1	0	1	1	1	1	2	0	3	0	1	2	0	0	3	5
k__Bacteria(100);p__Firmicutes(100);c__Clostridia(100);o__Clostridiales(100);f__Lachnospiraceae(100);f__Lachnospiraceae_unclassified(100);f__Lachnospiraceae_unclassified(100);	Otu00781	1	0	0	2	2	2	0	1	1	4	1	5	2	1	0	2	2	3	0	0	2	4	4	1	4	3	0	0	0	3	1	1	3	1	4	4	4	0	3	2	0	0	2	3	4	0	0	0
k__Bacteria(100);p__Firmicutes(100);c__Clostridia(100);o__Clostridiales(100);f__Ruminococcaceae(100);g__Ruminococcus(100);g__Ruminococcus_unclassified(99);	Otu00782	0	2	2	3	4	1	0	6	2	0	4	4	0	1	1	2	0	1	0	1	1	0	2	1	0	0	1	0	6	0	1	0	0	1	3	1	0	0	0	5	2	1	0	0	0	0	0	2
k__Bacteria(100);p__Bacteroidetes(100);p__Bacteroidetes_unclassified(100);p__Bacteroidetes_unclassified(100);p__Bacteroidetes_unclassified(100);p__Bacteroidetes_unclassified(100);p__Bacteroidetes_unclassified(100);	Otu00783	0	1	2	2	5	0	0	0	2	0	2	2	1	0	1	1	0	4	2	2	4	1	4	0	4	2	1	13	0	1	4	2	1	2	2	3	1	2	0	0	0	2	3	2	0	2	0	1
k__Bacteria(100);p__Lentisphaerae(100);c__[Lentisphaeria](100);o__Z20(100);f__R4-45B(100);f__R4-45B_unclassified(100);f__R4-45B_unclassified(100);	Otu00784	1	1	1	1	1	0	1	2	3	2	2	0	0	1	2	0	3	2	3	1	2	0	0	0	8	4	4	0	0	1	2	7	5	2	3	1	2	0	3	2	0	0	1	4	2	0	1	1
k__Bacteria(100);p__Firmicutes(100);c__Clostridia(100);o__Clostridiales(100);f__Lachnospiraceae(100);f__Lachnospiraceae_unclassified(100);f__Lachnospiraceae_unclassified(100);	Otu00785	2	2	0	4	1	0	3	2	2	3	2	2	0	1	3	0	0	0	1	0	1	0	1	0	1	2	1	3	0	0	1	0	0	0	0	2	2	2	0	0	0	2	1	3	2	1	0	1
k__Bacteria(100);p__Firmicutes(100);p__Firmicutes_unclassified(100);p__Firmicutes_unclassified(100);p__Firmicutes_unclassified(100);p__Firmicutes_unclassified(100);p__Firmicutes_unclassified(100);	Otu00786	0	2	2	1	0	0	0	0	2	1	0	0	3	0	3	2	3	2	0	1	0	0	4	7	0	1	3	1	0	0	2	0	4	2	2	1	0	1	0	2	1	0	0	2	1	1	3	1
k__Bacteria(100);p__Bacteroidetes(100);c__Bacteroidia(100);o__Bacteroidales(100);f__[Paraprevotellaceae](100);g__YRC22(100);g__YRC22_unclassified(100);	Otu00787	4	4	3	0	4	1	6	2	3	1	4	2	3	4	2	2	4	2	4	0	0	3	9	0	2	0	1	3	0	0	4	1	0	2	2	0	0	0	2	1	0	0	1	0	0	0	0	1
k__Bacteria(100);p__Firmicutes(100);c__Clostridia(100);o__Clostridiales(100);f__Ruminococcaceae(100);g__Ruminococcus(64);g__Ruminococcus_unclassified(64);	Otu00788	0	4	7	1	1	0	3	2	1	1	2	0	1	1	4	0	1	0	0	3	1	0	0	0	0	4	4	0	3	1	2	5	3	1	1	2	4	0	5	0	0	1	0	0	3	4	2	1
k__Bacteria(100);p__Firmicutes(100);c__Clostridia(100);o__Clostridiales(100);f__Lachnospiraceae(100);f__Lachnospiraceae_unclassified(100);f__Lachnospiraceae_unclassified(100);	Otu00789	2	0	0	0	1	1	0	1	2	1	2	1	3	2	3	2	2	0	2	3	3	1	1	1	2	2	2	0	0	1	3	3	1	2	1	0	0	3	3	0	0	2	2	4	0	0	2	1
k__Bacteria(100);p__Cyanobacteria(100);c__4C0d-2(100);o__YS2(100);o__YS2_unclassified(100);o__YS2_unclassified(100);o__YS2_unclassified(100);	Otu00790	0	1	2	0	1	2	3	4	1	4	1	0	2	7	5	2	0	0	5	1	0	0	0	1	2	4	1	8	9	1	3	1	1	2	0	1	1	1	1	0	0	0	0	0	1	5	0	1
k__Bacteria(100);p__Bacteroidetes(100);c__Bacteroidia(100);o__Bacteroidales(100);f__S24-7(100);f__S24-7_unclassified(100);f__S24-7_unclassified(100);	Otu00791	0	1	2	1	2	0	1	1	1	5	3	2	1	1	1	3	3	3	1	3	3	3	3	0	1	1	1	0	0	3	1	1	2	1	4	5	2	2	1	2	3	4	1	1	0	0	0	2
k__Bacteria(100);p__Firmicutes(100);p__Firmicutes_unclassified(100);p__Firmicutes_unclassified(100);p__Firmicutes_unclassified(100);p__Firmicutes_unclassified(100);p__Firmicutes_unclassified(100);	Otu00792	4	1	0	5	5	1	4	5	3	2	9	3	4	2	0	4	6	1	2	3	0	3	0	5	0	0	0	1	1	1	1	2	0	0	0	2	0	0	0	0	1	6	0	0	0	0	0	1
k__Bacteria(100);k__Bacteria_unclassified(100);k__Bacteria_unclassified(100);k__Bacteria_unclassified(100);k__Bacteria_unclassified(100);k__Bacteria_unclassified(100);k__Bacteria_unclassified(100);	Otu00793	0	0	0	0	0	0	0	0	0	0	0	0	0	0	0	0	0	0	0	0	0	0	0	0	1	2	2	0	0	0	0	0	1	0	0	0	1	0	1	0	0	0	3	0	2	0	0	0
k__Bacteria(100);p__Firmicutes(100);c__Clostridia(100);o__Clostridiales(100);f__[Mogibacteriaceae](100);g__Mogibacterium(100);g__Mogibacterium_unclassified(100);	Otu00794	0	1	1	1	1	1	1	0	0	2	1	3	1	1	0	1	0	2	0	1	1	4	1	1	2	1	2	1	5	0	2	1	0	1	2	1	1	3	3	4	1	0	2	0	0	3	1	2
k__Bacteria(100);p__Tenericutes(100);c__Mollicutes(100);o__Anaeroplasmatales(100);f__Anaeroplasmataceae(100);g__Anaeroplasma(100);g__Anaeroplasma_unclassified(100);	Otu00795	0	2	2	1	1	1	2	1	1	0	0	0	0	3	4	1	2	3	0	4	2	2	5	16	2	3	4	8	3	0	3	1	1	1	3	2	1	0	1	1	1	0	2	3	0	0	1	0
k__Bacteria(100);p__Bacteroidetes(100);c__Bacteroidia(100);o__Bacteroidales(100);o__Bacteroidales_unclassified(82);o__Bacteroidales_unclassified(82);o__Bacteroidales_unclassified(82);	Otu00796	3	0	2	3	1	1	4	4	4	2	5	6	4	6	3	2	2	4	1	1	3	2	3	2	0	3	3	1	0	1	4	2	3	0	2	0	3	1	1	0	1	1	2	1	2	0	0	0
k__Bacteria(100);p__Verrucomicrobia(100);c__Verruco-5(100);o__WCHB1-41(100);f__RFP12(100);f__RFP12_unclassified(100);f__RFP12_unclassified(100);	Otu00797	0	2	0	0	0	0	1	2	1	0	0	0	2	0	1	0	0	1	4	2	0	0	0	0	4	5	6	0	0	0	5	2	1	1	0	0	2	4	2	1	0	0	5	2	4	0	0	1
k__Bacteria(100);p__Bacteroidetes(100);c__Bacteroidia(100);o__Bacteroidales(100);f__Prevotellaceae(100);g__Prevotella(100);g__Prevotella_unclassified(98);	Otu00798	1	5	13	3	4	6	3	4	5	2	5	5	1	2	2	2	1	0	2	1	2	0	0	0	0	1	0	0	0	0	2	0	1	0	0	0	0	1	1	2	0	0	0	0	0	0	0	0
k__Bacteria(100);p__Bacteroidetes(100);c__Bacteroidia(100);o__Bacteroidales(100);f__S24-7(100);f__S24-7_unclassified(100);f__S24-7_unclassified(100);	Otu00799	2	2	0	2	11	5	0	4	2	5	2	2	2	2	1	0	2	0	1	3	4	0	1	0	0	3	2	0	0	0	6	2	1	0	1	0	2	0	2	0	1	2	1	0	3	0	0	1
k__Bacteria(100);p__Bacteroidetes(100);c__Bacteroidia(100);o__Bacteroidales(100);f__Prevotellaceae(100);g__Prevotella(100);g__Prevotella_unclassified(99);	Otu00800	1	2	1	1	3	0	2	0	4	6	3	2	4	4	4	2	1	6	0	4	1	2	2	1	1	2	0	10	5	1	1	1	2	3	2	4	0	0	0	1	1	1	0	0	0	0	1	0
k__Bacteria(100);p__Bacteroidetes(100);c__Bacteroidia(100);o__Bacteroidales(100);f__Prevotellaceae(100);g__Prevotella(100);g__Prevotella_unclassified(100);	Otu00801	0	1	1	0	1	2	0	1	2	3	5	1	1	2	0	2	1	2	1	4	0	0	3	6	3	3	1	9	0	0	5	0	2	4	0	1	2	2	4	0	0	1	3	4	1	0	1	0
k__Bacteria(100);p__Bacteroidetes(100);c__Bacteroidia(100);o__Bacteroidales(100);f__Prevotellaceae(100);g__Prevotella(100);g__Prevotella_unclassified(100);	Otu00802	0	1	2	2	2	2	1	4	1	7	6	4	3	1	0	3	0	7	0	0	1	6	1	4	1	1	1	1	0	1	1	1	4	1	4	5	0	0	2	1	1	6	0	1	1	0	1	1
k__Bacteria(100);p__Bacteroidetes(100);p__Bacteroidetes_unclassified(100);p__Bacteroidetes_unclassified(100);p__Bacteroidetes_unclassified(100);p__Bacteroidetes_unclassified(100);p__Bacteroidetes_unclassified(100);	Otu00803	1	0	1	2	1	0	2	2	2	3	2	1	2	2	2	0	2	1	2	2	3	1	0	0	3	7	5	0	0	0	2	3	2	0	2	3	3	4	1	0	1	0	3	0	4	0	0	1
k__Bacteria(100);p__Firmicutes(100);c__Clostridia(100);o__Clostridiales(100);f__Lachnospiraceae(80);f__Lachnospiraceae_unclassified(80);f__Lachnospiraceae_unclassified(80);	Otu00804	0	1	0	2	2	0	0	1	0	3	2	2	0	1	1	1	2	2	2	1	0	1	0	0	0	3	3	0	0	1	1	1	2	1	1	2	1	2	4	0	0	1	5	4	4	1	1	1
k__Bacteria(100);p__Proteobacteria(100);c__Gammaproteobacteria(100);o__Aeromonadales(100);f__Succinivibrionaceae(100);g__Succinivibrio(100);g__Succinivibrio_unclassified(100);	Otu00805	0	2	3	3	2	1	2	1	1	2	2	1	1	0	0	0	2	0	4	1	0	3	1	5	0	1	1	10	7	1	2	1	2	4	3	4	1	0	1	2	1	0	0	0	0	2	2	0
k__Bacteria(100);p__Bacteroidetes(100);c__Bacteroidia(100);o__Bacteroidales(100);f__[Paraprevotellaceae](100);g__CF231(100);g__CF231_unclassified(100);	Otu00806	4	4	8	1	2	4	3	2	1	1	0	3	1	3	3	2	2	0	4	2	2	1	1	2	1	3	3	0	0	0	4	5	2	1	0	0	2	1	3	0	0	0	3	2	2	0	0	0
k__Bacteria(100);p__Bacteroidetes(100);c__Bacteroidia(100);o__Bacteroidales(100);f__Prevotellaceae(100);g__Prevotella(100);g__Prevotella_unclassified(100);	Otu00807	4	1	3	3	3	1	2	5	1	6	1	5	0	3	2	1	3	1	3	1	0	2	0	0	1	4	3	0	0	0	1	5	1	4	0	1	2	0	2	2	1	2	0	2	4	0	0	0
k__Bacteria(100);p__Tenericutes(100);c__Mollicutes(100);c__Mollicutes_unclassified(99);c__Mollicutes_unclassified(99);c__Mollicutes_unclassified(99);c__Mollicutes_unclassified(99);	Otu00808	1	1	3	1	2	3	1	1	3	2	4	0	4	2	4	1	3	2	1	3	1	2	3	0	1	2	2	1	0	1	1	2	2	1	3	2	0	0	1	1	0	2	0	1	0	2	0	0
k__Bacteria(100);p__Bacteroidetes(100);c__Bacteroidia(100);o__Bacteroidales(100);o__Bacteroidales_unclassified(92);o__Bacteroidales_unclassified(92);o__Bacteroidales_unclassified(92);	Otu00809	1	0	1	0	3	1	2	1	2	7	2	1	1	0	1	1	3	0	0	2	0	3	2	5	1	2	0	0	1	0	2	0	1	0	6	6	0	2	0	5	0	3	0	1	0	1	2	1
k__Bacteria(100);p__Firmicutes(100);c__Clostridia(100);o__Clostridiales(100);o__Clostridiales_unclassified(59);o__Clostridiales_unclassified(59);o__Clostridiales_unclassified(59);	Otu00810	1	6	1	1	0	0	1	0	2	0	0	1	2	2	0	1	0	0	4	0	0	1	0	3	2	3	5	0	0	0	1	2	2	2	0	0	2	5	4	2	0	1	1	1	1	1	1	0
k__Bacteria(100);p__Firmicutes(100);c__Clostridia(100);o__Clostridiales(100);f__Lachnospiraceae(100);g__Blautia(75);g__Blautia_unclassified(75);	Otu00811	1	1	2	1	3	2	5	0	1	3	2	4	1	0	0	5	0	3	3	0	0	0	1	5	0	0	0	0	8	2	0	0	0	1	2	1	0	1	0	1	3	2	0	0	0	1	1	1
k__Bacteria(100);p__Lentisphaerae(100);c__[Lentisphaeria](100);o__Victivallales(100);f__Victivallaceae(100);f__Victivallaceae_unclassified(100);f__Victivallaceae_unclassified(100);	Otu00812	0	0	0	1	0	1	3	1	0	2	0	1	3	3	4	0	0	0	1	1	2	2	1	1	3	7	4	2	0	1	1	4	1	1	1	2	2	1	4	1	0	0	5	4	4	0	0	1
k__Bacteria(100);p__Bacteroidetes(100);c__Bacteroidia(100);o__Bacteroidales(100);o__Bacteroidales_unclassified(100);o__Bacteroidales_unclassified(100);o__Bacteroidales_unclassified(100);	Otu00813	2	1	0	3	2	0	1	0	2	1	2	0	2	0	1	0	8	1	1	1	0	1	11	1	1	0	0	0	0	0	1	0	2	2	0	6	0	1	0	1	0	1	2	1	0	1	2	2
k__Bacteria(100);p__Verrucomicrobia(100);c__Verruco-5(100);o__WCHB1-41(100);f__WCHB1-25(100);f__WCHB1-25_unclassified(100);f__WCHB1-25_unclassified(100);	Otu00814	0	1	3	1	0	0	0	0	1	0	0	1	4	2	7	2	3	3	1	0	0	1	2	2	2	3	2	8	3	1	2	1	0	3	3	2	1	0	1	0	1	3	1	1	2	0	1	2
k__Bacteria(100);p__Firmicutes(100);c__Clostridia(100);o__Clostridiales(100);f__Veillonellaceae(100);g__Acidaminococcus(100);g__Acidaminococcus_unclassified(100);	Otu00815	0	1	0	0	0	0	0	2	0	1	0	0	0	1	0	0	0	0	0	1	1	0	0	0	2	5	3	0	1	0	2	1	0	1	2	1	8	7	1	1	3	0	8	8	4	0	0	0
k__Bacteria(100);p__Tenericutes(100);c__Mollicutes(100);c__Mollicutes_unclassified(100);c__Mollicutes_unclassified(100);c__Mollicutes_unclassified(100);c__Mollicutes_unclassified(100);	Otu00816	0	0	1	0	0	0	1	0	1	0	0	0	0	1	0	2	0	0	0	0	1	0	0	1	1	2	1	7	16	0	0	0	0	0	0	0	3	1	0	1	0	0	2	1	0	0	1	0
k__Bacteria(100);p__Bacteroidetes(100);p__Bacteroidetes_unclassified(100);p__Bacteroidetes_unclassified(100);p__Bacteroidetes_unclassified(100);p__Bacteroidetes_unclassified(100);p__Bacteroidetes_unclassified(100);	Otu00817	0	0	1	0	0	0	0	1	0	2	0	0	1	0	0	0	0	0	0	1	0	0	0	0	3	2	0	0	0	0	2	3	0	0	0	0	3	4	0	0	1	0	1	4	5	0	0	0
k__Bacteria(100);p__Firmicutes(100);c__Clostridia(100);o__Clostridiales(100);f__Ruminococcaceae(100);g__Clostridium(83);s__methylpentosum(82);	Otu00818	1	4	5	4	2	1	1	2	2	3	3	4	0	3	1	1	0	0	3	2	3	4	3	4	0	0	0	0	2	2	1	2	2	2	1	2	1	0	2	1	0	1	1	1	0	2	1	2
k__Bacteria(100);p__Bacteroidetes(100);c__Bacteroidia(100);o__Bacteroidales(100);f__Prevotellaceae(100);g__Prevotella(100);g__Prevotella_unclassified(100);	Otu00819	3	2	4	4	3	1	1	3	3	0	0	1	1	1	1	1	1	3	1	1	0	0	1	0	1	1	0	1	2	0	1	0	0	1	0	1	2	1	0	1	0	0	0	1	0	0	0	3
k__Bacteria(100);p__Tenericutes(100);c__Mollicutes(100);o__RF39(100);o__RF39_unclassified(100);o__RF39_unclassified(100);o__RF39_unclassified(100);	Otu00820	1	2	0	1	4	0	2	2	1	2	4	3	2	2	2	0	1	2	2	0	1	1	0	2	2	2	4	10	6	1	3	0	4	3	2	0	0	1	0	2	1	1	1	0	1	1	0	1
k__Bacteria(100);p__Chloroflexi(100);c__Anaerolineae(100);o__Anaerolineales(100);f__Anaerolinaceae(100);g__SHD-231(100);g__SHD-231_unclassified(100);	Otu00821	0	1	0	0	1	0	0	0	0	2	0	1	0	0	0	0	0	1	1	0	0	2	1	4	0	1	0	4	5	2	0	0	1	0	0	1	0	0	1	1	1	2	2	1	0	5	3	6
k__Bacteria(100);p__Firmicutes(100);c__Clostridia(100);o__Clostridiales(100);f__Ruminococcaceae(100);g__Ruminococcus(100);g__Ruminococcus_unclassified(100);	Otu00822	0	2	1	3	6	2	0	1	3	4	2	2	1	0	1	1	2	5	1	3	1	2	2	6	1	1	2	7	8	1	1	0	2	0	4	2	0	3	1	2	2	0	0	0	0	1	3	1
k__Bacteria(100);p__Firmicutes(100);c__Clostridia(100);o__Clostridiales(100);f__Lachnospiraceae(100);f__Lachnospiraceae_unclassified(100);f__Lachnospiraceae_unclassified(100);	Otu00823	3	1	1	4	0	2	2	1	0	5	2	2	2	2	2	2	3	1	1	0	0	1	1	4	1	2	1	1	1	1	2	0	1	0	2	2	0	0	2	3	2	4	0	1	0	1	1	1
k__Bacteria(100);p__Firmicutes(100);c__Clostridia(100);o__Clostridiales(100);f__Ruminococcaceae(100);g__Sporobacter(72);s__termitidis(72);	Otu00824	3	2	2	0	2	3	0	0	0	3	1	2	1	0	1	1	0	2	1	2	0	1	4	0	2	1	0	0	0	3	0	2	2	1	2	7	1	0	0	0	2	4	0	2	1	2	0	5
k__Bacteria(100);p__Bacteroidetes(100);p__Bacteroidetes_unclassified(100);p__Bacteroidetes_unclassified(100);p__Bacteroidetes_unclassified(100);p__Bacteroidetes_unclassified(100);p__Bacteroidetes_unclassified(100);	Otu00825	0	1	1	0	1	1	3	0	1	0	1	2	2	0	2	2	2	2	2	3	0	3	1	0	1	2	3	1	0	0	2	1	3	1	1	2	1	6	2	0	0	1	0	4	1	0	0	0
k__Bacteria(100);p__Bacteroidetes(100);c__Bacteroidia(100);o__Bacteroidales(100);f__Prevotellaceae(99);g__Prevotella(99);g__Prevotella_unclassified(99);	Otu00826	2	1	1	6	7	2	4	3	0	4	0	3	1	1	0	5	5	5	2	2	2	1	8	3	0	1	0	0	0	1	3	2	3	0	1	1	0	0	0	1	2	3	0	1	0	0	0	0
k__Bacteria(100);p__Firmicutes(100);c__Clostridia(100);o__Clostridiales(100);f__Ruminococcaceae(100);g__Oscillospira(100);g__Oscillospira_unclassified(100);	Otu00827	0	0	1	1	4	0	0	0	0	1	0	3	1	0	0	0	3	1	1	0	0	2	2	1	0	1	0	0	0	0	0	0	2	1	2	3	3	1	0	2	0	2	4	0	1	1	1	1
k__Bacteria(100);p__Bacteroidetes(100);p__Bacteroidetes_unclassified(100);p__Bacteroidetes_unclassified(100);p__Bacteroidetes_unclassified(100);p__Bacteroidetes_unclassified(100);p__Bacteroidetes_unclassified(100);	Otu00828	0	0	0	0	0	0	0	0	0	1	0	0	0	0	0	0	1	2	0	1	0	0	0	7	1	4	2	0	5	0	2	1	1	0	1	1	1	3	1	0	0	1	1	4	3	0	1	0
k__Bacteria(100);p__Firmicutes(100);c__Clostridia(100);o__Clostridiales(100);f__Ruminococcaceae(100);f__Ruminococcaceae_unclassified(100);f__Ruminococcaceae_unclassified(100);	Otu00829	0	0	0	1	0	0	1	1	1	0	0	0	0	0	0	0	0	1	0	0	0	1	2	2	0	3	1	0	0	1	1	1	0	1	1	3	2	0	2	2	1	0	2	1	2	2	3	3
k__Bacteria(100);p__Bacteroidetes(100);c__Bacteroidia(100);o__Bacteroidales(100);f__Prevotellaceae(100);g__Prevotella(100);g__Prevotella_unclassified(100);	Otu00830	3	2	1	2	4	4	5	2	2	5	3	8	1	3	2	1	3	4	1	0	1	3	3	3	0	1	1	0	0	1	2	2	0	0	1	2	0	0	0	0	0	2	0	2	1	1	1	0
k__Bacteria(100);p__Firmicutes(100);c__Clostridia(100);o__Clostridiales(100);f__Ruminococcaceae(100);f__Ruminococcaceae_unclassified(96);f__Ruminococcaceae_unclassified(96);	Otu00831	0	1	0	0	0	0	1	0	2	1	0	0	1	2	0	0	0	0	1	0	3	1	1	0	3	6	5	0	5	1	0	1	2	1	0	0	4	2	3	0	0	0	3	7	1	1	0	0
k__Bacteria(100);p__Bacteroidetes(100);c__Bacteroidia(100);o__Bacteroidales(100);f__Prevotellaceae(98);g__Prevotella(98);g__Prevotella_unclassified(98);	Otu00832	3	1	0	4	1	0	0	1	0	2	5	1	2	1	0	3	0	4	0	1	0	3	5	4	1	0	1	1	0	2	1	1	1	3	6	2	0	0	0	1	3	4	0	0	1	0	1	1
k__Bacteria(100);p__Bacteroidetes(100);c__Bacteroidia(100);o__Bacteroidales(100);f__Prevotellaceae(100);g__Prevotella(100);g__Prevotella_unclassified(91);	Otu00833	5	2	3	1	2	2	2	4	1	0	0	0	2	3	2	0	0	0	0	0	0	0	0	0	2	1	4	0	0	0	1	2	1	2	1	1	1	2	1	3	0	1	0	2	1	0	0	0
k__Bacteria(100);p__Bacteroidetes(100);p__Bacteroidetes_unclassified(100);p__Bacteroidetes_unclassified(100);p__Bacteroidetes_unclassified(100);p__Bacteroidetes_unclassified(100);p__Bacteroidetes_unclassified(100);	Otu00834	1	2	2	3	2	0	1	0	2	0	3	1	3	2	1	2	1	1	6	1	1	5	3	1	2	1	1	0	0	1	2	3	1	0	0	1	1	2	0	0	1	1	2	2	0	0	0	0
k__Bacteria(100);p__Bacteroidetes(100);c__Bacteroidia(100);o__Bacteroidales(100);f__S24-7(100);f__S24-7_unclassified(100);f__S24-7_unclassified(100);	Otu00835	1	0	2	4	4	3	1	4	2	3	1	4	3	0	1	3	4	4	2	3	4	0	1	1	0	0	1	0	0	0	3	3	4	0	1	0	2	2	0	0	0	1	3	3	7	0	0	0
k__Bacteria(100);p__Bacteroidetes(100);c__Bacteroidia(100);o__Bacteroidales(100);o__Bacteroidales_unclassified(83);o__Bacteroidales_unclassified(83);o__Bacteroidales_unclassified(83);	Otu00836	2	4	1	2	1	0	1	2	0	1	2	1	3	1	3	3	1	1	3	3	0	3	2	0	2	2	1	8	19	0	1	3	0	3	2	0	0	0	0	2	0	1	0	1	0	2	1	1
k__Bacteria(100);p__Bacteroidetes(100);c__Bacteroidia(100);o__Bacteroidales(100);o__Bacteroidales_unclassified(68);o__Bacteroidales_unclassified(68);o__Bacteroidales_unclassified(68);	Otu00837	1	2	3	3	4	0	4	2	2	3	0	1	1	1	4	3	4	3	3	4	2	2	3	3	1	2	4	0	0	0	6	1	1	4	0	0	0	0	2	2	0	3	1	3	2	0	1	0
k__Bacteria(100);p__Bacteroidetes(100);p__Bacteroidetes_unclassified(100);p__Bacteroidetes_unclassified(100);p__Bacteroidetes_unclassified(100);p__Bacteroidetes_unclassified(100);p__Bacteroidetes_unclassified(100);	Otu00838	3	1	3	1	1	4	1	0	1	1	1	3	6	2	2	1	5	1	0	0	2	3	1	1	0	0	0	2	7	1	3	1	0	3	0	0	1	0	1	4	1	0	0	1	0	0	0	1
k__Bacteria(100);p__LD1(100);p__LD1_unclassified(100);p__LD1_unclassified(100);p__LD1_unclassified(100);p__LD1_unclassified(100);p__LD1_unclassified(100);	Otu00839	2	3	0	0	1	0	2	2	2	1	1	1	0	0	3	1	0	0	3	2	2	1	0	0	1	2	1	0	2	0	4	0	2	0	1	2	2	4	2	0	0	0	5	0	2	1	0	1
k__Bacteria(100);p__Firmicutes(100);c__Clostridia(100);o__Clostridiales(100);f__Veillonellaceae(100);f__Veillonellaceae_unclassified(94);f__Veillonellaceae_unclassified(94);	Otu00840	0	0	1	0	0	1	0	0	0	1	0	2	0	0	0	0	0	0	1	2	0	2	0	1	0	0	0	6	1	1	0	0	0	2	3	1	0	0	0	4	6	3	0	0	0	4	4	3
k__Bacteria(100);p__Tenericutes(100);c__Mollicutes(100);o__RF39(100);o__RF39_unclassified(100);o__RF39_unclassified(100);o__RF39_unclassified(100);	Otu00841	0	0	0	3	4	2	1	0	2	3	0	1	0	0	1	3	3	4	3	3	0	1	6	5	0	2	0	1	3	0	2	4	2	1	1	2	0	1	1	0	1	2	1	0	0	1	0	1
k__Bacteria(100);p__Firmicutes(100);c__Clostridia(100);o__Clostridiales(100);o__Clostridiales_unclassified(100);o__Clostridiales_unclassified(100);o__Clostridiales_unclassified(100);	Otu00842	1	1	0	0	1	0	3	0	1	0	1	0	3	2	5	0	0	0	2	3	1	0	0	2	2	2	6	0	1	1	0	2	2	1	0	0	0	3	3	1	0	0	0	3	1	0	1	0
k__Bacteria(100);p__Firmicutes(100);c__Clostridia(100);o__Clostridiales(100);f__Ruminococcaceae(100);g__Oscillospira(100);g__Oscillospira_unclassified(100);	Otu00843	2	1	0	0	3	2	2	0	0	3	0	2	0	2	0	3	3	5	1	3	1	1	3	2	1	2	0	0	1	1	0	0	1	3	4	0	1	1	0	2	3	6	2	1	0	1	2	0
k__Bacteria(100);p__Chloroflexi(100);c__Anaerolineae(100);o__Anaerolineales(100);f__Anaerolinaceae(100);g__SHD-231(100);g__SHD-231_unclassified(100);	Otu00844	2	1	1	0	4	0	2	6	0	2	0	2	3	0	0	2	0	1	0	1	0	0	7	2	2	1	1	1	0	2	2	2	5	2	5	4	2	1	0	1	0	3	0	0	0	1	2	2
k__Bacteria(100);p__Verrucomicrobia(100);c__Verruco-5(100);o__WCHB1-41(100);f__RFP12(100);f__RFP12_unclassified(100);f__RFP12_unclassified(100);	Otu00845	0	2	1	0	2	0	0	0	1	4	4	3	1	3	1	3	2	0	1	3	2	3	1	2	1	1	1	2	5	4	2	0	0	2	0	2	0	0	1	0	1	4	0	2	1	1	2	5
k__Bacteria(100);p__Bacteroidetes(100);c__Bacteroidia(100);o__Bacteroidales(100);f__Prevotellaceae(100);g__Prevotella(100);g__Prevotella_unclassified(100);	Otu00846	1	0	2	2	2	1	3	0	2	1	3	2	2	2	0	5	4	2	2	1	1	4	8	1	0	0	0	0	0	0	0	0	3	2	4	5	0	3	0	2	1	2	3	1	1	0	0	0
k__Bacteria(100);p__Bacteroidetes(100);p__Bacteroidetes_unclassified(100);p__Bacteroidetes_unclassified(100);p__Bacteroidetes_unclassified(100);p__Bacteroidetes_unclassified(100);p__Bacteroidetes_unclassified(100);	Otu00847	0	2	1	0	0	0	1	3	2	1	1	0	0	2	0	0	1	0	1	0	2	0	1	0	2	3	3	0	0	0	3	4	1	0	0	1	2	2	4	0	0	0	1	1	2	0	0	0
k__Bacteria(100);p__Firmicutes(100);c__Clostridia(100);o__Clostridiales(100);f__Veillonellaceae(100);f__Veillonellaceae_unclassified(90);f__Veillonellaceae_unclassified(90);	Otu00848	5	2	3	0	3	1	0	1	2	1	3	2	6	3	1	1	2	0	1	3	0	1	0	1	1	1	2	0	0	0	1	2	1	6	1	3	2	0	4	0	0	0	1	0	1	0	3	0
k__Bacteria(100);p__Firmicutes(100);c__Clostridia(100);o__Clostridiales(100);f__Lachnospiraceae(100);f__Lachnospiraceae_unclassified(100);f__Lachnospiraceae_unclassified(100);	Otu00849	1	1	1	1	2	1	0	0	0	5	0	1	1	2	1	0	2	2	0	2	0	1	2	5	0	0	0	0	1	3	3	3	1	0	5	2	1	0	0	0	3	7	0	0	1	1	1	3
k__Bacteria(100);p__Verrucomicrobia(100);c__Verruco-5(100);o__WCHB1-41(100);f__RFP12(100);f__RFP12_unclassified(100);f__RFP12_unclassified(100);	Otu00850	0	0	3	0	1	0	2	5	2	1	0	0	0	1	3	1	1	0	2	5	0	2	4	1	3	3	3	2	0	0	4	1	0	1	2	1	2	5	2	2	0	1	2	1	2	0	0	1
k__Bacteria(100);p__Firmicutes(100);p__Firmicutes_unclassified(100);p__Firmicutes_unclassified(100);p__Firmicutes_unclassified(100);p__Firmicutes_unclassified(100);p__Firmicutes_unclassified(100);	Otu00851	1	1	1	1	2	3	1	1	2	0	3	1	0	1	0	1	1	2	1	3	2	4	2	2	1	1	1	0	0	0	1	1	1	1	4	1	1	0	1	0	3	4	3	2	3	0	0	0
k__Archaea(100);p__Euryarchaeota(100);c__Methanobacteria(100);o__Methanobacteriales(100);f__Methanobacteriaceae(100);g__Methanobrevibacter(100);g__Methanobrevibacter_unclassified(100);	Otu00852	2	1	1	0	4	0	0	2	2	1	0	2	1	2	2	0	0	0	0	0	2	1	0	6	2	2	2	11	1	0	3	1	2	3	2	0	0	1	1	2	1	3	0	0	1	2	2	1
k__Bacteria(100);p__Spirochaetes(100);c__Spirochaetes(100);o__Spirochaetales(100);f__Spirochaetaceae(100);g__Treponema(100);g__Treponema_unclassified(100);	Otu00853	0	1	2	3	2	0	1	4	2	1	0	0	4	1	3	0	2	1	1	3	1	3	0	0	2	6	0	2	1	0	4	4	4	3	1	1	2	2	3	0	0	0	3	2	0	1	0	0
k__Bacteria(100);p__Bacteroidetes(100);p__Bacteroidetes_unclassified(100);p__Bacteroidetes_unclassified(100);p__Bacteroidetes_unclassified(100);p__Bacteroidetes_unclassified(100);p__Bacteroidetes_unclassified(100);	Otu00854	0	0	0	2	1	1	1	0	1	0	1	2	1	0	0	2	0	0	0	2	1	0	2	1	0	1	0	0	0	1	0	1	1	3	2	2	0	1	0	0	2	2	1	1	0	0	1	4
k__Bacteria(100);p__Firmicutes(100);c__Clostridia(100);o__Clostridiales(99);o__Clostridiales_unclassified(99);o__Clostridiales_unclassified(99);o__Clostridiales_unclassified(99);	Otu00855	4	0	0	0	2	0	0	1	0	2	2	3	1	1	0	5	2	3	0	2	2	4	2	3	0	0	0	0	0	2	1	2	0	0	1	9	1	0	1	2	3	2	1	1	0	0	2	2
k__Bacteria(100);p__Bacteroidetes(100);c__Bacteroidia(100);o__Bacteroidales(100);f__Prevotellaceae(100);g__Prevotella(100);s__ruminicola(100);	Otu00856	7	3	5	0	6	4	1	4	3	5	3	0	2	1	1	3	1	0	1	2	0	0	2	0	2	0	0	0	0	1	0	0	0	1	0	0	2	0	0	0	0	0	0	1	1	1	0	1
k__Bacteria(100);p__Firmicutes(100);c__Clostridia(100);o__Clostridiales(100);f__Ruminococcaceae(100);f__Ruminococcaceae_unclassified(100);f__Ruminococcaceae_unclassified(100);	Otu00857	3	3	1	0	1	0	2	0	0	3	5	3	0	0	1	4	0	1	2	2	1	1	6	4	0	0	0	2	0	2	2	1	2	2	2	4	1	1	0	2	0	1	3	0	1	0	1	0
k__Bacteria(100);p__Firmicutes(100);c__Bacilli(100);o__Lactobacillales(100);f__Lactobacillaceae(100);g__Lactobacillus(100);s__mucosae(98);	Otu00858	3	1	0	0	2	0	0	0	6	0	1	1	2	3	0	1	0	1	0	2	1	0	1	0	0	1	1	3	1	2	0	0	1	1	5	1	0	1	0	7	2	1	1	0	0	4	2	1
k__Bacteria(100);p__Verrucomicrobia(100);c__Verruco-5(100);o__WCHB1-41(100);f__RFP12(100);f__RFP12_unclassified(100);f__RFP12_unclassified(100);	Otu00859	0	2	1	0	2	0	3	1	2	1	1	1	3	3	3	2	0	2	2	3	1	3	1	0	3	2	1	0	0	1	1	0	3	3	1	0	2	0	4	2	0	1	2	0	4	0	0	0
k__Bacteria(100);p__Bacteroidetes(100);c__Bacteroidia(100);o__Bacteroidales(100);f__Prevotellaceae(100);g__Prevotella(100);g__Prevotella_unclassified(99);	Otu00860	4	1	5	2	3	0	3	5	5	0	0	3	1	3	5	0	0	1	3	1	4	2	1	2	2	1	0	3	0	0	1	2	0	2	0	1	2	0	1	0	0	0	4	0	2	1	0	0
k__Bacteria(100);p__Firmicutes(100);c__Clostridia(100);o__Clostridiales(99);o__Clostridiales_unclassified(99);o__Clostridiales_unclassified(99);o__Clostridiales_unclassified(99);	Otu00861	1	2	1	0	3	0	0	0	2	0	2	0	0	2	1	1	1	1	3	1	1	1	0	0	4	5	2	0	1	0	1	1	2	0	1	0	0	3	0	1	1	0	2	1	1	1	2	0
k__Bacteria(100);k__Bacteria_unclassified(100);k__Bacteria_unclassified(100);k__Bacteria_unclassified(100);k__Bacteria_unclassified(100);k__Bacteria_unclassified(100);k__Bacteria_unclassified(100);	Otu00862	2	1	0	0	0	0	0	1	1	0	0	0	0	0	2	0	0	0	3	2	3	0	0	0	3	6	3	0	0	0	3	1	3	0	0	0	0	2	4	0	0	0	7	3	4	0	0	0
k__Bacteria(100);p__Firmicutes(100);c__Clostridia(100);o__Clostridiales(100);o__Clostridiales_unclassified(69);o__Clostridiales_unclassified(69);o__Clostridiales_unclassified(69);	Otu00863	1	1	0	1	2	0	1	2	0	2	1	5	2	1	0	4	0	1	0	0	2	1	5	3	3	0	5	0	0	0	1	1	1	0	0	2	2	1	1	1	1	3	0	0	1	0	0	3
k__Bacteria(100);p__Firmicutes(100);c__Clostridia(100);o__Clostridiales(100);f__Ruminococcaceae(100);g__Ruminococcus(100);g__Ruminococcus_unclassified(100);	Otu00864	0	0	0	0	0	0	0	1	0	0	0	0	0	0	0	0	0	0	0	0	0	1	0	0	3	2	1	0	0	0	1	1	1	0	0	0	1	2	1	0	0	0	5	3	3	0	0	0
k__Bacteria(100);p__Lentisphaerae(100);c__[Lentisphaeria](100);o__Victivallales(100);f__Victivallaceae(100);f__Victivallaceae_unclassified(100);f__Victivallaceae_unclassified(100);	Otu00865	0	0	0	0	0	0	0	0	0	0	0	0	0	0	0	0	0	0	0	1	1	0	0	0	6	9	4	0	0	0	3	1	0	0	0	0	4	3	6	0	0	0	3	4	3	0	0	0
k__Bacteria(100);p__Bacteroidetes(100);c__Bacteroidia(100);o__Bacteroidales(100);f__[Paraprevotellaceae](100);g__CF231(100);g__CF231_unclassified(100);	Otu00866	1	1	0	0	3	1	1	1	2	3	2	1	4	1	0	2	2	1	0	1	0	2	3	2	1	1	0	3	0	0	5	0	3	1	2	2	1	0	0	1	1	2	0	1	2	1	5	0
k__Archaea(100);p__Euryarchaeota(100);c__Methanobacteria(100);o__Methanobacteriales(100);f__Methanobacteriaceae(100);g__Methanosphaera(100);g__Methanosphaera_unclassified(100);	Otu00867	3	0	1	1	1	2	3	1	2	4	3	2	2	0	0	0	1	4	6	1	1	2	2	3	2	0	0	0	0	2	4	4	4	1	1	2	0	0	0	0	2	4	0	0	1	0	0	2
k__Bacteria(100);p__Bacteroidetes(100);c__Bacteroidia(100);o__Bacteroidales(100);f__Prevotellaceae(99);g__Prevotella(99);g__Prevotella_unclassified(98);	Otu00868	3	2	5	1	2	1	4	2	3	1	0	3	3	2	4	1	2	0	0	0	0	1	1	0	4	0	0	0	1	1	2	1	0	1	0	0	4	1	0	0	0	0	0	1	0	0	0	0
k__Bacteria(100);p__Firmicutes(100);c__Clostridia(100);o__Clostridiales(100);f__Ruminococcaceae(100);g__Oscillospira(80);g__Oscillospira_unclassified(80);	Otu00869	0	0	0	2	0	1	0	2	1	0	0	0	0	2	0	0	0	2	1	2	1	1	2	1	1	1	1	0	0	1	2	1	2	2	0	2	0	2	1	0	1	2	1	1	1	2	3	1
k__Bacteria(100);p__Firmicutes(100);c__Clostridia(100);o__Clostridiales(100);f__Lachnospiraceae(100);f__Lachnospiraceae_unclassified(100);f__Lachnospiraceae_unclassified(100);	Otu00870	0	0	0	0	1	0	1	5	3	3	1	1	3	2	2	1	4	1	2	2	4	1	2	0	1	1	1	0	0	1	3	2	3	2	0	0	3	0	4	0	1	1	1	2	1	0	1	1
k__Bacteria(100);p__Firmicutes(100);c__Clostridia(100);o__Clostridiales(100);f__Clostridiaceae(95);g__Clostridium(94);g__Clostridium_unclassified(94);	Otu00871	1	1	2	1	2	2	2	3	2	5	0	3	1	0	2	0	0	1	1	0	1	3	1	0	0	1	3	1	0	0	0	2	2	4	2	3	2	0	2	0	2	2	0	0	1	3	2	1
k__Bacteria(100);p__Verrucomicrobia(100);c__Verruco-5(100);o__WCHB1-41(100);f__RFP12(100);f__RFP12_unclassified(100);f__RFP12_unclassified(100);	Otu00872	0	1	1	0	1	0	1	1	3	1	0	2	0	1	2	1	1	0	1	0	1	1	2	1	3	4	5	0	5	0	1	0	1	3	3	2	6	5	0	0	0	1	1	3	1	4	2	0
k__Bacteria(100);p__Spirochaetes(100);c__Spirochaetes(100);o__Spirochaetales(100);f__Spirochaetaceae(100);g__Treponema(100);g__Treponema_unclassified(100);	Otu00873	0	0	0	0	0	0	0	0	2	0	0	0	1	1	0	0	0	0	1	1	0	0	1	0	3	5	5	2	0	0	1	2	1	0	0	0	1	2	5	0	1	0	4	4	3	0	0	0
k__Bacteria(100);p__Firmicutes(100);c__Clostridia(100);o__Clostridiales(100);f__[Mogibacteriaceae](100);g__Mogibacterium(100);g__Mogibacterium_unclassified(100);	Otu00874	1	0	0	0	0	0	0	1	0	0	0	0	0	1	2	0	0	0	0	0	1	1	0	1	2	5	1	1	6	1	1	0	1	2	1	2	2	2	2	1	1	1	3	4	1	2	1	3
k__Bacteria(100);p__Spirochaetes(100);c__Spirochaetes(100);o__Spirochaetales(98);f__Spirochaetaceae(98);g__Treponema(98);g__Treponema_unclassified(98);	Otu00875	0	0	0	0	0	0	1	0	0	0	0	0	0	0	0	0	0	0	0	0	0	0	0	0	2	4	4	0	0	0	1	2	0	0	0	0	0	2	2	0	0	0	0	4	2	0	0	0
k__Bacteria(100);p__Cyanobacteria(100);c__4C0d-2(100);o__YS2(100);o__YS2_unclassified(100);o__YS2_unclassified(100);o__YS2_unclassified(100);	Otu00876	1	0	2	1	1	1	1	3	1	0	0	0	0	0	7	2	0	3	1	1	2	1	0	1	3	3	0	10	6	1	1	0	2	0	1	1	0	3	1	2	0	0	1	0	0	0	1	1
k__Bacteria(100);p__Tenericutes(100);c__Mollicutes(100);o__RF39(100);o__RF39_unclassified(100);o__RF39_unclassified(100);o__RF39_unclassified(100);	Otu00877	0	0	2	2	2	2	2	2	3	5	1	4	1	0	0	3	3	2	2	1	3	1	1	1	1	2	2	0	3	2	0	0	1	0	0	5	1	0	2	0	0	2	0	1	0	0	0	0
k__Bacteria(100);p__Bacteroidetes(100);c__Bacteroidia(100);o__Bacteroidales(100);f__[Paraprevotellaceae](100);g__YRC22(100);g__YRC22_unclassified(100);	Otu00878	0	2	0	2	1	6	0	1	2	2	3	3	0	0	1	1	2	2	4	1	2	4	3	1	1	0	1	2	2	0	0	0	2	1	1	0	0	0	2	0	0	0	0	0	0	1	1	1
k__Bacteria(100);p__Bacteroidetes(100);c__Bacteroidia(100);o__Bacteroidales(100);f__Prevotellaceae(100);g__Prevotella(100);g__Prevotella_unclassified(100);	Otu00879	3	3	2	3	6	2	3	2	2	3	1	1	1	3	5	3	1	0	2	3	0	0	0	2	0	0	1	2	5	0	0	0	0	1	1	1	1	1	0	0	0	0	0	0	2	0	2	0
k__Bacteria(100);k__Bacteria_unclassified(100);k__Bacteria_unclassified(100);k__Bacteria_unclassified(100);k__Bacteria_unclassified(100);k__Bacteria_unclassified(100);k__Bacteria_unclassified(100);	Otu00880	0	0	1	0	0	2	4	1	0	1	2	1	2	3	2	1	2	2	3	5	4	2	2	4	0	0	1	1	5	0	2	2	1	2	3	0	2	3	2	0	0	1	2	1	0	0	1	2
k__Bacteria(100);p__Firmicutes(100);c__Clostridia(100);o__Clostridiales(100);f__Lachnospiraceae(100);f__Lachnospiraceae_unclassified(100);f__Lachnospiraceae_unclassified(100);	Otu00881	2	2	1	3	2	1	4	1	3	2	2	2	3	1	0	0	1	3	1	3	1	4	1	1	0	1	1	2	0	0	3	2	1	0	0	1	0	3	1	0	0	2	0	2	1	0	0	6
k__Bacteria(100);p__Actinobacteria(100);c__Coriobacteriia(100);o__Coriobacteriales(100);f__Coriobacteriaceae(100);f__Coriobacteriaceae_unclassified(100);f__Coriobacteriaceae_unclassified(100);	Otu00882	1	0	0	2	4	1	1	2	0	1	2	2	3	0	0	1	3	0	0	2	1	2	2	0	3	0	1	0	0	0	0	2	3	1	3	4	2	1	1	0	0	2	3	2	4	1	0	0
k__Bacteria(100);p__Fibrobacteres(100);c__Fibrobacteria(100);o__Fibrobacterales(100);f__Fibrobacteraceae(100);g__Fibrobacter(100);s__succinogenes(100);	Otu00883	0	0	1	3	3	1	1	2	1	2	0	1	1	1	0	0	0	1	1	0	1	0	0	0	1	0	1	0	0	0	1	0	0	0	0	1	0	0	1	0	0	1	0	1	0	0	0	0
k__Bacteria(100);p__Firmicutes(100);c__Clostridia(100);o__Clostridiales(89);o__Clostridiales_unclassified(89);o__Clostridiales_unclassified(89);o__Clostridiales_unclassified(89);	Otu00884	1	1	0	0	1	0	3	1	0	3	0	0	3	0	0	2	1	0	0	1	0	1	0	1	4	0	2	0	0	0	0	1	3	19	3	0	4	1	0	2	1	1	0	0	1	0	0	0
k__Bacteria(100);p__Firmicutes(100);c__Clostridia(100);o__Clostridiales(100);f__[Mogibacteriaceae](69);f__[Mogibacteriaceae]_unclassified(69);f__[Mogibacteriaceae]_unclassified(69);	Otu00885	4	2	2	4	3	0	2	0	2	1	3	3	2	0	2	0	1	8	1	0	2	1	3	3	1	1	0	0	5	0	1	3	2	0	2	1	2	0	1	0	2	3	0	0	2	0	1	0
k__Bacteria(100);p__Firmicutes(100);c__Clostridia(100);o__Clostridiales(100);f__Lachnospiraceae(100);f__Lachnospiraceae_unclassified(100);f__Lachnospiraceae_unclassified(100);	Otu00886	0	1	0	1	1	0	0	0	0	0	2	1	2	0	0	0	1	0	0	0	2	2	4	5	1	0	1	5	0	0	3	2	1	0	0	2	1	1	1	0	1	4	2	1	2	0	1	1
k__Bacteria(100);p__Spirochaetes(100);c__Spirochaetes(100);o__Spirochaetales(100);f__Spirochaetaceae(100);g__Treponema(94);g__Treponema_unclassified(94);	Otu00887	0	0	0	0	0	0	0	0	0	0	0	0	0	0	0	0	0	0	0	0	0	0	0	0	1	2	3	0	0	0	0	2	1	0	0	0	1	2	4	0	0	0	0	0	3	0	0	0
k__Bacteria(100);p__Bacteroidetes(100);p__Bacteroidetes_unclassified(100);p__Bacteroidetes_unclassified(100);p__Bacteroidetes_unclassified(100);p__Bacteroidetes_unclassified(100);p__Bacteroidetes_unclassified(100);	Otu00888	3	0	0	2	6	2	2	1	1	2	0	0	3	1	1	2	0	0	1	3	1	0	0	0	5	2	1	0	0	0	3	5	1	0	0	1	0	2	0	0	0	0	4	7	1	0	0	0
k__Bacteria(100);p__Firmicutes(100);c__Clostridia(100);o__Clostridiales(100);f__Lachnospiraceae(99);g__Coprococcus(96);g__Coprococcus_unclassified(96);	Otu00889	0	3	0	1	2	0	2	0	1	0	1	1	0	0	5	2	0	3	1	1	0	2	1	6	0	3	1	10	0	0	2	0	0	1	2	1	1	0	0	4	0	1	0	0	1	3	2	0
k__Bacteria(100);p__Firmicutes(100);c__Clostridia(100);o__Clostridiales(100);f__Lachnospiraceae(93);f__Lachnospiraceae_unclassified(93);f__Lachnospiraceae_unclassified(93);	Otu00890	3	1	1	1	0	0	3	0	0	3	1	2	2	2	1	0	2	1	1	2	2	1	2	0	1	2	2	0	0	0	4	4	4	0	4	1	3	5	2	1	0	2	2	1	1	0	0	0
k__Bacteria(100);p__Synergistetes(100);c__Synergistia(100);o__Synergistales(100);f__Synergistaceae(100);g__Cloacibacillus(75);g__Cloacibacillus_unclassified(75);	Otu00891	2	0	0	1	1	0	3	1	1	2	1	2	2	2	1	0	0	0	0	7	2	1	1	0	1	2	1	0	0	0	1	6	4	0	1	1	5	3	1	0	0	0	2	4	4	0	1	0
k__Bacteria(100);p__Lentisphaerae(100);c__[Lentisphaeria](100);o__Z20(100);f__R4-45B(100);f__R4-45B_unclassified(100);f__R4-45B_unclassified(100);	Otu00892	0	1	0	0	0	0	1	3	2	0	0	0	1	0	6	1	0	0	3	0	2	0	0	0	7	9	2	0	0	0	3	0	3	1	0	0	3	2	2	0	0	0	2	5	3	0	0	0
k__Bacteria(100);p__Firmicutes(100);c__Clostridia(100);o__Clostridiales(100);o__Clostridiales_unclassified(82);o__Clostridiales_unclassified(82);o__Clostridiales_unclassified(82);	Otu00893	1	2	0	1	2	1	1	4	1	0	0	0	1	0	2	0	0	0	1	3	0	0	0	1	0	1	0	0	0	1	2	1	1	1	0	0	1	3	1	0	0	0	1	4	1	0	0	0
k__Archaea(100);p__Euryarchaeota(100);c__Methanobacteria(100);o__Methanobacteriales(100);f__Methanobacteriaceae(100);g__Methanobrevibacter(100);g__Methanobrevibacter_unclassified(100);	Otu00894	4	1	1	1	2	0	2	3	2	0	1	1	2	2	0	3	1	1	1	1	0	1	1	1	0	1	3	2	0	0	1	2	1	1	3	5	1	2	0	2	0	3	0	0	1	0	1	0
k__Bacteria(100);p__Firmicutes(100);c__Clostridia(100);o__Clostridiales(100);f__Ruminococcaceae(100);g__Ruminococcus(100);s__albus(100);	Otu00895	5	0	2	2	3	2	1	4	5	1	2	3	3	1	1	0	2	0	2	1	1	2	1	4	0	0	2	6	5	2	2	1	1	0	0	0	0	2	2	2	0	1	0	0	0	0	0	0
k__Bacteria(100);p__Firmicutes(100);c__Clostridia(100);o__Clostridiales(98);o__Clostridiales_unclassified(95);o__Clostridiales_unclassified(95);o__Clostridiales_unclassified(95);	Otu00896	2	0	0	0	1	2	1	0	0	1	3	0	1	2	3	1	1	2	1	3	2	1	1	6	1	3	3	0	0	0	2	2	6	0	1	1	2	1	0	0	0	1	4	2	1	1	0	1
k__Bacteria(100);p__Bacteroidetes(100);p__Bacteroidetes_unclassified(100);p__Bacteroidetes_unclassified(100);p__Bacteroidetes_unclassified(100);p__Bacteroidetes_unclassified(100);p__Bacteroidetes_unclassified(100);	Otu00897	0	0	1	0	1	0	4	3	0	0	0	0	2	0	1	1	1	0	2	2	1	1	1	1	2	6	6	0	0	0	3	1	1	0	0	0	2	4	1	2	1	0	1	2	7	0	0	0
k__Bacteria(100);p__Bacteroidetes(100);c__Bacteroidia(100);o__Bacteroidales(100);f__Prevotellaceae(100);g__Prevotella(100);g__Prevotella_unclassified(99);	Otu00898	2	4	1	3	2	0	2	4	2	5	1	2	1	1	2	1	2	0	1	1	1	1	1	0	2	3	1	0	0	0	6	3	0	1	1	0	2	0	2	1	0	1	2	1	3	0	1	0
k__Bacteria(100);p__Firmicutes(100);c__Clostridia(100);o__Clostridiales(99);f__Lachnospiraceae(99);f__Lachnospiraceae_unclassified(99);f__Lachnospiraceae_unclassified(99);	Otu00899	0	0	1	1	0	1	4	2	2	1	2	1	3	1	0	5	1	2	1	2	1	1	3	10	1	2	1	3	2	0	1	4	2	0	0	1	0	1	1	0	1	2	1	2	2	0	1	2
k__Bacteria(100);p__Firmicutes(100);c__Clostridia(100);o__Clostridiales(100);f__Ruminococcaceae(100);g__Ruminococcus(99);g__Ruminococcus_unclassified(99);	Otu00900	1	2	4	2	6	2	2	3	2	2	3	2	1	3	0	1	2	0	2	0	0	1	3	2	0	0	1	0	1	1	0	0	1	0	1	1	0	1	0	4	0	1	0	0	0	0	1	0
k__Bacteria(100);p__Bacteroidetes(100);c__Bacteroidia(100);o__Bacteroidales(100);f__Prevotellaceae(65);g__Prevotella(65);g__Prevotella_unclassified(65);	Otu00901	0	0	0	4	1	0	3	2	1	2	2	3	3	2	5	6	4	0	1	0	4	2	3	5	0	0	0	11	2	0	2	0	0	5	1	2	0	0	0	0	1	1	0	0	0	0	0	1
k__Bacteria(100);p__Verrucomicrobia(100);c__Verruco-5(100);o__WCHB1-41(100);f__RFP12(100);f__RFP12_unclassified(100);f__RFP12_unclassified(100);	Otu00902	1	2	0	1	0	1	0	0	2	2	1	3	0	1	1	0	0	1	2	1	0	1	4	1	4	4	2	0	5	1	6	1	3	3	1	1	2	0	0	3	2	1	2	1	1	0	0	2
k__Bacteria(100);p__Firmicutes(100);c__Clostridia(100);o__Clostridiales(100);f__Lachnospiraceae(100);f__Lachnospiraceae_unclassified(100);f__Lachnospiraceae_unclassified(100);	Otu00903	1	2	2	0	1	0	2	1	1	1	0	4	0	0	2	1	1	3	2	1	1	0	2	0	1	2	1	0	0	1	2	0	1	4	1	1	0	2	3	1	0	3	0	1	0	3	1	2
k__Bacteria(100);p__Firmicutes(100);p__Firmicutes_unclassified(100);p__Firmicutes_unclassified(100);p__Firmicutes_unclassified(100);p__Firmicutes_unclassified(100);p__Firmicutes_unclassified(100);	Otu00904	2	0	1	2	3	1	2	1	0	2	2	0	0	0	0	1	2	2	2	0	1	1	2	3	2	2	0	0	0	0	0	2	1	0	1	2	4	1	4	0	0	0	5	1	2	0	0	0
k__Bacteria(100);p__Firmicutes(100);c__Clostridia(100);o__Clostridiales(100);f__[Mogibacteriaceae](99);f__[Mogibacteriaceae]_unclassified(99);f__[Mogibacteriaceae]_unclassified(99);	Otu00905	0	3	0	1	0	1	4	0	0	2	1	1	1	0	2	0	1	0	1	2	3	1	4	2	2	0	2	0	2	2	0	2	1	1	3	4	3	0	1	1	1	2	2	2	0	0	3	0
k__Bacteria(100);p__Bacteroidetes(100);c__Bacteroidia(100);o__Bacteroidales(100);f__[Paraprevotellaceae](100);g__CF231(100);g__CF231_unclassified(100);	Otu00906	2	1	0	0	2	2	2	0	0	1	2	6	6	1	0	3	2	3	1	1	1	1	5	5	1	0	2	0	0	1	0	2	2	1	1	0	0	2	0	0	2	1	2	2	0	0	0	1
k__Bacteria(100);p__Firmicutes(100);c__Clostridia(100);o__Clostridiales(100);f__Ruminococcaceae(100);f__Ruminococcaceae_unclassified(100);f__Ruminococcaceae_unclassified(100);	Otu00907	0	0	1	3	4	2	0	0	2	4	3	2	3	0	1	1	1	1	1	3	2	3	4	0	0	0	0	0	0	2	1	1	1	3	6	2	0	0	1	0	1	1	0	0	0	0	1	0
k__Bacteria(100);p__Verrucomicrobia(100);c__Verruco-5(100);o__WCHB1-41(100);f__RFP12(100);f__RFP12_unclassified(100);f__RFP12_unclassified(100);	Otu00908	0	2	0	0	1	0	2	2	2	2	0	2	3	2	5	1	1	0	8	1	3	0	1	2	1	1	2	0	0	1	1	1	1	2	4	1	0	4	1	2	1	3	2	3	1	0	0	0
k__Bacteria(100);p__Bacteroidetes(100);c__Bacteroidia(100);o__Bacteroidales(100);f__S24-7(100);f__S24-7_unclassified(100);f__S24-7_unclassified(100);	Otu00909	1	1	2	1	1	2	0	0	1	5	5	5	0	0	1	3	3	6	0	3	0	4	4	1	2	0	0	0	0	1	2	2	2	2	1	1	0	1	0	1	2	2	0	3	0	0	0	1
k__Bacteria(100);p__Bacteroidetes(100);c__Bacteroidia(100);o__Bacteroidales(100);o__Bacteroidales_unclassified(100);o__Bacteroidales_unclassified(100);o__Bacteroidales_unclassified(100);	Otu00910	3	1	1	3	1	1	2	4	2	7	5	2	1	2	0	0	1	4	2	0	1	2	4	0	1	1	1	0	0	1	1	1	0	1	3	0	0	0	0	0	1	3	1	1	1	2	0	4
k__Bacteria(100);p__Bacteroidetes(100);p__Bacteroidetes_unclassified(100);p__Bacteroidetes_unclassified(100);p__Bacteroidetes_unclassified(100);p__Bacteroidetes_unclassified(100);p__Bacteroidetes_unclassified(100);	Otu00911	1	1	1	1	0	0	1	1	0	0	0	0	3	1	2	0	0	0	1	1	0	2	0	1	1	3	1	1	0	1	2	1	0	3	0	0	0	3	0	0	0	0	0	1	1	0	1	0
k__Bacteria(100);p__Bacteroidetes(100);c__Bacteroidia(100);o__Bacteroidales(100);f__BS11(100);f__BS11_unclassified(100);f__BS11_unclassified(100);	Otu00912	5	7	6	0	0	0	5	3	2	0	0	0	1	1	1	0	0	0	2	5	3	0	0	0	1	2	0	0	0	0	4	2	1	0	0	0	1	1	0	0	0	0	1	0	1	0	0	0
k__Bacteria(100);p__Proteobacteria(100);p__Proteobacteria_unclassified(100);p__Proteobacteria_unclassified(100);p__Proteobacteria_unclassified(100);p__Proteobacteria_unclassified(100);p__Proteobacteria_unclassified(100);	Otu00913	0	5	0	1	0	0	1	5	2	1	1	0	2	6	4	1	1	3	2	0	2	1	0	0	1	3	2	2	0	0	0	2	4	0	1	2	1	2	2	1	0	1	1	2	0	0	2	0
k__Bacteria(100);p__Tenericutes(100);c__Mollicutes(100);c__Mollicutes_unclassified(88);c__Mollicutes_unclassified(88);c__Mollicutes_unclassified(88);c__Mollicutes_unclassified(88);	Otu00914	1	0	2	1	1	0	0	1	0	0	1	0	2	2	4	0	0	0	3	4	0	0	0	0	2	2	0	0	0	0	0	0	0	0	0	0	3	2	1	0	0	0	1	1	1	0	0	0
k__Bacteria(100);p__Firmicutes(100);c__Clostridia(100);o__Clostridiales(100);o__Clostridiales_unclassified(99);o__Clostridiales_unclassified(99);o__Clostridiales_unclassified(99);	Otu00915	2	0	0	2	0	0	1	3	1	0	1	1	0	1	1	0	1	0	0	0	0	2	2	0	2	0	1	0	0	0	1	5	2	2	1	0	0	1	1	0	1	0	0	1	0	1	1	2
k__Bacteria(100);p__Bacteroidetes(100);p__Bacteroidetes_unclassified(100);p__Bacteroidetes_unclassified(100);p__Bacteroidetes_unclassified(100);p__Bacteroidetes_unclassified(100);p__Bacteroidetes_unclassified(100);	Otu00916	3	0	3	0	0	1	2	1	0	1	3	4	0	2	2	0	0	1	2	4	2	1	2	1	0	2	2	0	0	1	3	2	0	1	0	0	2	1	1	0	0	0	0	4	2	0	0	1
k__Bacteria(100);p__Firmicutes(100);c__Clostridia(100);o__Clostridiales(100);f__Ruminococcaceae(100);g__Ruminococcus(100);g__Ruminococcus_unclassified(100);	Otu00917	0	2	1	1	2	0	1	0	2	0	2	1	2	3	0	2	2	3	1	2	0	2	3	2	1	1	1	2	6	2	1	1	0	2	2	1	0	1	4	1	1	1	0	2	0	3	0	0
k__Bacteria(100);p__Firmicutes(100);c__Clostridia(100);o__Clostridiales(100);f__Lachnospiraceae(100);f__Lachnospiraceae_unclassified(100);f__Lachnospiraceae_unclassified(100);	Otu00918	0	0	0	0	3	1	1	0	0	7	3	1	2	0	0	0	4	2	0	0	0	4	7	5	1	0	0	0	0	1	1	3	0	1	1	5	2	2	0	1	1	3	0	2	1	2	0	0
k__Bacteria(100);p__Bacteroidetes(100);p__Bacteroidetes_unclassified(100);p__Bacteroidetes_unclassified(100);p__Bacteroidetes_unclassified(100);p__Bacteroidetes_unclassified(100);p__Bacteroidetes_unclassified(100);	Otu00919	2	0	0	0	1	0	3	1	1	2	0	1	5	0	0	1	2	2	2	4	5	2	2	0	0	3	0	0	0	1	3	4	0	2	2	4	1	1	1	0	1	2	1	1	1	0	1	0
k__Bacteria(100);p__Firmicutes(100);c__Clostridia(100);o__Clostridiales(100);f__Ruminococcaceae(100);g__Clostridium(52);g__Clostridium_unclassified(52);	Otu00920	0	1	0	2	0	0	0	1	0	1	1	2	1	1	0	0	0	3	3	1	1	0	0	0	1	3	2	1	3	1	4	3	3	0	2	1	1	1	2	0	2	0	5	1	4	1	0	1
k__Bacteria(100);p__Firmicutes(100);c__Clostridia(100);o__Clostridiales(100);f__Lachnospiraceae(100);f__Lachnospiraceae_unclassified(100);f__Lachnospiraceae_unclassified(100);	Otu00921	0	0	1	0	3	2	1	1	0	0	2	1	0	0	1	1	1	0	2	0	1	0	0	0	3	0	1	3	0	1	0	0	0	0	0	1	0	0	2	3	1	0	1	0	0	1	3	0
k__Bacteria(100);p__Firmicutes(100);c__Clostridia(100);o__Clostridiales(100);f__Lachnospiraceae(100);g__Butyrivibrio(68);g__Butyrivibrio_unclassified(68);	Otu00922	0	1	0	1	3	2	1	3	1	1	4	1	1	0	0	2	2	2	0	0	1	0	2	0	1	2	1	0	0	1	1	1	2	0	4	3	3	1	3	0	3	5	2	4	0	0	0	1
k__Bacteria(100);p__Firmicutes(100);c__Clostridia(100);o__Clostridiales(100);o__Clostridiales_unclassified(100);o__Clostridiales_unclassified(100);o__Clostridiales_unclassified(100);	Otu00923	1	0	1	2	3	1	0	0	0	0	0	2	0	2	0	6	2	1	3	0	3	1	5	3	0	1	2	0	0	0	2	0	2	0	4	1	1	0	0	0	0	9	0	0	0	0	0	3
k__Bacteria(100);p__Firmicutes(100);c__Clostridia(100);o__Clostridiales(100);f__Lachnospiraceae(93);g__Coprococcus(84);g__Coprococcus_unclassified(84);	Otu00924	1	1	1	0	2	5	3	2	1	2	1	2	3	1	1	1	0	2	1	1	0	1	3	7	0	2	1	0	0	0	1	1	1	0	1	2	2	1	2	0	0	0	1	1	1	0	0	0
k__Bacteria(100);p__Firmicutes(100);c__Clostridia(100);o__Clostridiales(100);o__Clostridiales_unclassified(51);o__Clostridiales_unclassified(51);o__Clostridiales_unclassified(51);	Otu00925	0	0	1	3	5	2	1	2	1	2	2	1	3	1	2	2	0	2	3	1	0	2	3	3	1	2	3	0	0	0	2	2	0	1	1	0	1	0	0	2	2	1	0	1	0	0	0	2
k__Bacteria(100);p__Firmicutes(100);c__Clostridia(100);o__Clostridiales(100);o__Clostridiales_unclassified(100);o__Clostridiales_unclassified(100);o__Clostridiales_unclassified(100);	Otu00926	0	1	2	1	0	0	0	0	1	2	4	1	0	0	0	2	1	1	1	2	0	2	0	4	0	2	0	5	1	1	1	1	0	3	0	1	2	0	0	1	0	0	0	1	0	0	0	1
k__Bacteria(100);p__Bacteroidetes(100);c__Bacteroidia(100);o__Bacteroidales(100);f__Prevotellaceae(100);g__Prevotella(100);g__Prevotella_unclassified(100);	Otu00927	1	2	4	1	1	0	2	1	1	3	2	1	2	1	3	1	2	2	3	3	3	2	0	0	1	2	2	0	12	0	1	2	0	1	0	0	0	0	0	0	0	0	1	0	0	1	0	0
k__Bacteria(100);p__Bacteroidetes(100);p__Bacteroidetes_unclassified(100);p__Bacteroidetes_unclassified(100);p__Bacteroidetes_unclassified(100);p__Bacteroidetes_unclassified(100);p__Bacteroidetes_unclassified(100);	Otu00928	5	1	1	2	3	1	0	0	3	3	0	2	1	2	0	5	3	3	1	1	2	0	3	1	1	0	1	4	0	3	4	2	1	1	2	0	1	1	0	1	0	0	0	0	0	0	0	0
k__Bacteria(100);p__Firmicutes(100);p__Firmicutes_unclassified(100);p__Firmicutes_unclassified(100);p__Firmicutes_unclassified(100);p__Firmicutes_unclassified(100);p__Firmicutes_unclassified(100);	Otu00929	0	0	0	0	0	1	0	2	1	2	1	2	0	0	1	0	0	0	2	1	1	0	1	0	1	1	3	0	0	0	0	1	0	1	1	0	4	0	0	0	0	1	5	3	0	0	0	0
k__Bacteria(100);p__Firmicutes(100);c__Clostridia(100);o__Clostridiales(100);f__Lachnospiraceae(100);g__Butyrivibrio(96);g__Butyrivibrio_unclassified(96);	Otu00930	0	0	2	2	0	0	1	3	0	1	2	1	1	0	0	4	1	4	1	1	2	0	6	3	0	0	1	0	3	0	0	1	0	2	3	4	0	1	1	1	0	3	1	0	0	2	2	2
k__Bacteria(100);k__Bacteria_unclassified(100);k__Bacteria_unclassified(100);k__Bacteria_unclassified(100);k__Bacteria_unclassified(100);k__Bacteria_unclassified(100);k__Bacteria_unclassified(100);	Otu00931	0	0	0	0	1	0	0	0	0	1	0	0	1	2	2	2	0	1	0	1	1	0	1	5	1	3	2	0	0	0	3	1	1	2	0	0	0	2	1	1	0	1	2	3	2	0	2	3
k__Bacteria(100);p__Bacteroidetes(100);c__Bacteroidia(100);o__Bacteroidales(100);f__Prevotellaceae(100);g__Prevotella(100);g__Prevotella_unclassified(100);	Otu00932	0	2	2	0	3	0	1	1	0	0	2	3	2	2	2	3	2	1	0	0	1	0	1	0	1	2	3	0	1	0	2	3	0	4	2	0	0	0	1	2	0	0	2	1	1	0	4	1
k__Bacteria(100);p__Bacteroidetes(100);p__Bacteroidetes_unclassified(100);p__Bacteroidetes_unclassified(100);p__Bacteroidetes_unclassified(100);p__Bacteroidetes_unclassified(100);p__Bacteroidetes_unclassified(100);	Otu00933	1	2	0	2	1	0	1	1	1	2	1	1	0	1	1	0	1	0	0	1	1	1	0	0	1	3	1	1	0	0	1	1	0	0	1	1	3	1	0	1	0	1	0	3	0	1	2	0
k__Bacteria(100);p__Firmicutes(100);c__Clostridia(100);o__Clostridiales(100);f__Lachnospiraceae(100);f__Lachnospiraceae_unclassified(100);f__Lachnospiraceae_unclassified(100);	Otu00934	4	2	3	0	1	0	4	2	4	1	1	0	3	0	1	0	1	1	2	2	2	1	3	2	3	3	3	0	1	0	1	1	0	0	0	2	0	1	1	1	0	0	0	1	0	1	0	2
k__Bacteria(100);p__Lentisphaerae(100);c__[Lentisphaeria](100);o__Z20(100);f__R4-45B(100);f__R4-45B_unclassified(100);f__R4-45B_unclassified(100);	Otu00935	0	1	1	0	0	0	0	1	2	1	1	1	2	0	1	0	0	2	1	1	4	0	3	0	4	2	4	0	0	1	2	6	5	2	1	2	1	1	2	0	4	4	1	0	0	1	0	2
k__Bacteria(100);k__Bacteria_unclassified(100);k__Bacteria_unclassified(100);k__Bacteria_unclassified(100);k__Bacteria_unclassified(100);k__Bacteria_unclassified(100);k__Bacteria_unclassified(100);	Otu00936	0	0	0	0	0	0	2	0	0	1	0	1	0	0	0	0	0	0	1	1	0	0	0	0	0	1	5	0	1	1	1	1	0	0	0	0	1	0	2	0	1	0	1	5	3	0	0	0
k__Bacteria(100);p__Spirochaetes(100);c__Spirochaetes(100);o__Sphaerochaetales(100);f__Sphaerochaetaceae(100);f__Sphaerochaetaceae_unclassified(100);f__Sphaerochaetaceae_unclassified(100);	Otu00937	0	0	0	0	0	0	0	0	0	0	0	0	0	0	0	0	0	0	0	0	0	1	2	0	1	0	0	1	3	3	0	1	0	0	2	1	0	0	0	1	2	2	1	3	0	1	3	3
k__Bacteria(100);p__Firmicutes(100);c__Clostridia(100);o__Clostridiales(100);f__Ruminococcaceae(100);g__Ethanoligenens(83);g__Ethanoligenens_unclassified(83);	Otu00938	0	0	0	0	0	0	0	1	2	1	1	0	2	2	0	2	1	1	0	1	0	0	4	1	3	2	0	0	0	1	1	1	4	0	2	1	0	1	2	0	2	3	1	2	0	1	1	1
k__Bacteria(100);p__Bacteroidetes(100);p__Bacteroidetes_unclassified(100);p__Bacteroidetes_unclassified(100);p__Bacteroidetes_unclassified(100);p__Bacteroidetes_unclassified(100);p__Bacteroidetes_unclassified(100);	Otu00939	0	1	1	0	0	0	0	3	1	2	0	1	1	1	2	4	0	3	2	1	0	3	0	3	1	0	1	0	2	1	0	1	0	2	1	1	1	0	0	0	3	0	0	0	0	0	0	0
k__Bacteria(100);p__Firmicutes(100);c__Clostridia(100);o__Clostridiales(100);f__Ruminococcaceae(100);g__Ruminococcus(93);g__Ruminococcus_unclassified(93);	Otu00940	1	0	1	4	5	1	4	0	0	1	4	3	3	1	2	1	0	1	0	1	0	0	2	2	1	1	1	0	0	0	3	0	2	1	0	3	0	2	0	1	2	0	0	4	2	2	0	0
k__Bacteria(100);p__Firmicutes(100);c__Clostridia(100);o__Clostridiales(99);o__Clostridiales_unclassified(99);o__Clostridiales_unclassified(99);o__Clostridiales_unclassified(99);	Otu00941	1	0	1	1	1	1	1	1	0	4	3	1	1	1	1	0	0	2	0	1	1	1	1	0	0	1	2	0	9	0	1	2	1	1	1	2	2	0	1	4	1	0	0	0	0	0	1	1
k__Bacteria(100);p__Firmicutes(100);p__Firmicutes_unclassified(100);p__Firmicutes_unclassified(100);p__Firmicutes_unclassified(100);p__Firmicutes_unclassified(100);p__Firmicutes_unclassified(100);	Otu00942	1	1	0	1	1	0	0	3	0	1	0	1	1	1	1	1	0	0	0	0	0	1	2	0	0	3	2	0	5	2	0	0	1	2	0	0	1	0	0	1	0	1	2	0	0	1	0	1
k__Bacteria(100);k__Bacteria_unclassified(100);k__Bacteria_unclassified(100);k__Bacteria_unclassified(100);k__Bacteria_unclassified(100);k__Bacteria_unclassified(100);k__Bacteria_unclassified(100);	Otu00943	1	0	1	2	1	1	2	0	1	2	0	0	2	0	0	0	4	0	0	0	2	0	2	1	1	1	2	0	0	0	1	3	0	0	1	1	2	2	1	0	0	0	1	0	5	0	0	0
k__Bacteria(100);p__Bacteroidetes(100);c__Bacteroidia(100);o__Bacteroidales(100);f__Prevotellaceae(100);g__Prevotella(100);g__Prevotella_unclassified(100);	Otu00944	0	0	1	1	3	1	0	3	2	2	3	2	0	0	0	0	1	0	1	1	1	0	0	0	1	0	1	0	0	0	1	1	0	1	0	1	0	0	0	1	2	2	0	0	2	5	4	1
k__Bacteria(100);p__Bacteroidetes(100);c__Bacteroidia(100);o__Bacteroidales(100);f__Prevotellaceae(82);g__Prevotella(82);g__Prevotella_unclassified(82);	Otu00945	3	3	7	0	2	0	1	5	4	0	0	0	3	3	5	0	1	0	4	0	3	0	0	0	4	2	0	0	0	0	7	1	1	0	0	0	3	0	0	0	1	0	0	0	0	0	0	0
k__Bacteria(100);p__Proteobacteria(100);c__Alphaproteobacteria(100);o__Caulobacterales(100);f__Caulobacteraceae(100);g__Brevundimonas(90);s__diminuta(90);	Otu00946	0	0	0	1	0	0	1	0	1	0	0	1	0	0	1	1	0	1	0	0	0	0	0	0	0	0	1	8	0	0	0	0	0	1	0	1	0	1	1	1	0	0	0	0	4	0	0	0
k__Bacteria(100);p__Firmicutes(100);c__Clostridia(100);o__Clostridiales(100);f__Lachnospiraceae(100);f__Lachnospiraceae_unclassified(100);f__Lachnospiraceae_unclassified(100);	Otu00947	0	1	1	3	3	2	2	2	0	2	2	1	4	0	1	3	1	3	0	3	2	4	1	1	1	0	1	0	0	1	0	0	1	0	0	1	2	0	0	1	1	2	0	0	0	0	0	1
k__Bacteria(100);p__Bacteroidetes(100);c__Bacteroidia(100);o__Bacteroidales(100);o__Bacteroidales_unclassified(99);o__Bacteroidales_unclassified(99);o__Bacteroidales_unclassified(99);	Otu00948	0	1	0	0	1	0	2	1	0	0	0	0	1	2	3	1	1	1	4	4	0	0	0	0	2	2	2	0	0	1	1	1	0	0	1	1	1	1	4	0	0	0	3	4	4	0	0	0
k__Bacteria(100);k__Bacteria_unclassified(100);k__Bacteria_unclassified(100);k__Bacteria_unclassified(100);k__Bacteria_unclassified(100);k__Bacteria_unclassified(100);k__Bacteria_unclassified(100);	Otu00949	1	1	0	1	1	1	1	1	0	0	1	0	0	2	2	0	2	3	2	1	2	2	1	3	1	4	1	1	0	0	1	1	1	2	3	1	2	1	1	2	0	1	4	2	0	0	0	0
k__Bacteria(100);p__Planctomycetes(100);c__Planctomycetia(100);o__Pirellulales(100);f__Pirellulaceae(100);f__Pirellulaceae_unclassified(100);f__Pirellulaceae_unclassified(100);	Otu00950	2	3	1	1	1	1	0	0	1	2	4	1	1	1	0	3	1	0	0	0	0	1	2	3	5	2	2	1	0	0	1	1	0	1	2	2	1	1	0	0	1	2	4	0	2	0	1	0
k__Bacteria(100);p__Firmicutes(100);c__Clostridia(100);o__Clostridiales(100);f__Ruminococcaceae(100);g__Ruminococcus(100);g__Ruminococcus_unclassified(100);	Otu00951	0	0	0	1	1	0	1	0	0	1	0	2	0	0	0	0	1	1	2	2	1	2	1	1	1	0	1	3	7	0	1	0	0	0	0	0	1	0	0	1	0	0	0	0	0	0	2	0
k__Bacteria(100);k__Bacteria_unclassified(100);k__Bacteria_unclassified(100);k__Bacteria_unclassified(100);k__Bacteria_unclassified(100);k__Bacteria_unclassified(100);k__Bacteria_unclassified(100);	Otu00952	3	1	2	0	0	0	0	2	0	0	0	0	1	1	6	1	0	0	6	0	2	0	1	2	3	3	3	3	1	0	1	2	2	0	0	0	1	1	3	2	1	0	2	1	1	0	3	0
k__Bacteria(100);p__Verrucomicrobia(100);c__Verruco-5(100);o__WCHB1-41(100);f__RFP12(100);f__RFP12_unclassified(100);f__RFP12_unclassified(100);	Otu00953	0	2	1	1	3	1	2	1	1	1	3	1	0	3	2	0	0	1	1	2	0	1	0	0	4	3	3	2	0	0	2	2	0	3	0	1	0	4	2	1	2	0	3	1	0	0	0	1
k__Bacteria(100);p__Firmicutes(100);c__Clostridia(100);o__Clostridiales(100);f__Lachnospiraceae(99);f__Lachnospiraceae_unclassified(99);f__Lachnospiraceae_unclassified(99);	Otu00954	1	1	2	1	0	2	1	1	1	2	2	2	2	2	2	3	3	1	3	1	0	2	2	2	1	1	2	0	0	0	2	1	1	1	0	0	2	0	0	2	0	1	1	2	0	0	0	2
k__Bacteria(100);p__Bacteroidetes(100);c__Bacteroidia(100);o__Bacteroidales(100);f__Prevotellaceae(100);g__Prevotella(100);g__Prevotella_unclassified(100);	Otu00955	0	1	2	0	0	3	2	5	2	1	4	6	0	0	1	1	2	1	0	4	1	4	4	5	0	0	0	0	0	1	3	1	1	0	3	3	0	0	0	0	0	2	0	0	0	0	0	0
k__Bacteria(100);p__Firmicutes(100);p__Firmicutes_unclassified(100);p__Firmicutes_unclassified(100);p__Firmicutes_unclassified(100);p__Firmicutes_unclassified(100);p__Firmicutes_unclassified(100);	Otu00956	0	1	0	0	1	0	2	0	0	0	0	2	0	1	2	0	0	0	1	0	0	0	0	3	0	0	2	9	5	1	0	2	1	1	1	1	0	0	0	3	2	0	0	1	2	0	0	1
k__Bacteria(100);p__Bacteroidetes(100);c__Bacteroidia(100);o__Bacteroidales(100);f__Prevotellaceae(99);g__Prevotella(99);g__Prevotella_unclassified(99);	Otu00957	0	0	0	0	0	0	0	0	0	0	0	0	0	0	0	0	0	0	0	0	0	0	0	0	0	1	0	0	0	1	0	0	0	0	0	0	1	0	0	3	4	0	1	0	0	5	2	3
k__Bacteria(100);p__Firmicutes(100);c__Clostridia(100);o__Clostridiales(100);f__Clostridiaceae(84);g__Clostridium(84);g__Clostridium_unclassified(84);	Otu00958	1	1	1	3	2	1	2	1	1	0	0	1	1	2	0	2	3	0	3	3	0	0	1	5	1	0	2	0	3	0	0	0	0	2	1	1	0	1	0	1	0	1	0	0	0	0	1	0
k__Bacteria(100);p__Bacteroidetes(100);p__Bacteroidetes_unclassified(100);p__Bacteroidetes_unclassified(100);p__Bacteroidetes_unclassified(100);p__Bacteroidetes_unclassified(100);p__Bacteroidetes_unclassified(100);	Otu00959	3	1	0	0	1	0	2	0	1	2	0	1	1	4	2	1	1	0	3	1	0	0	0	0	2	5	1	0	0	0	2	0	0	0	0	0	1	0	3	0	0	1	0	4	3	0	0	0
k__Bacteria(100);p__Firmicutes(100);c__Clostridia(100);o__Clostridiales(99);o__Clostridiales_unclassified(99);o__Clostridiales_unclassified(99);o__Clostridiales_unclassified(99);	Otu00960	0	2	0	1	1	0	0	1	0	0	0	0	0	1	0	0	0	0	1	2	0	0	2	0	3	4	4	3	2	1	3	2	0	0	1	1	0	0	3	0	1	0	3	2	1	0	0	0
k__Bacteria(100);p__Firmicutes(100);c__Clostridia(100);o__Clostridiales(100);f__Lachnospiraceae(100);f__Lachnospiraceae_unclassified(100);f__Lachnospiraceae_unclassified(100);	Otu00961	1	0	0	0	0	1	2	1	0	1	1	3	2	0	0	0	1	1	2	0	1	2	0	0	0	0	2	1	0	1	1	1	3	0	2	1	1	0	0	2	1	1	2	5	3	0	0	0
k__Bacteria(100);p__Bacteroidetes(100);c__Bacteroidia(100);o__Bacteroidales(100);f__[Paraprevotellaceae](100);g__CF231(100);g__CF231_unclassified(100);	Otu00962	2	2	4	1	5	1	1	2	5	1	2	0	1	1	3	0	0	1	1	3	2	1	1	1	5	4	2	1	0	0	0	2	1	0	0	0	1	2	0	0	0	0	1	3	0	0	0	0
k__Bacteria(100);p__Firmicutes(100);c__Erysipelotrichi(100);o__Erysipelotrichales(100);f__Erysipelotrichaceae(100);g__RFN20(100);g__RFN20_unclassified(100);	Otu00963	2	1	1	0	0	0	1	2	1	0	1	0	3	1	2	0	0	0	2	1	0	0	0	0	4	3	2	0	4	0	4	1	2	0	0	0	3	1	2	0	0	0	3	3	3	0	0	0
k__Bacteria(100);p__Firmicutes(100);c__Clostridia(100);o__Clostridiales(52);o__Clostridiales_unclassified(52);o__Clostridiales_unclassified(52);o__Clostridiales_unclassified(52);	Otu00964	1	0	1	0	1	2	0	3	2	4	3	8	0	1	0	1	4	4	0	2	0	1	0	1	0	0	0	1	0	1	0	0	4	2	0	1	1	0	0	0	0	2	1	1	1	0	1	1
k__Bacteria(100);p__Chloroflexi(100);c__Anaerolineae(100);o__Anaerolineales(100);f__Anaerolinaceae(100);g__SHD-231(100);g__SHD-231_unclassified(100);	Otu00965	0	0	2	1	0	0	6	2	2	0	0	2	1	0	0	0	0	0	2	0	0	1	1	1	2	1	0	1	0	2	1	2	4	3	1	1	0	1	1	0	1	2	0	1	0	1	2	1
k__Bacteria(100);p__Firmicutes(100);c__Clostridia(100);o__Clostridiales(100);f__Lachnospiraceae(100);f__Lachnospiraceae_unclassified(100);f__Lachnospiraceae_unclassified(100);	Otu00966	2	0	0	2	2	0	1	0	0	1	0	0	0	0	2	0	0	1	1	0	0	0	1	2	4	1	3	3	0	2	1	0	1	0	1	0	1	1	2	1	2	1	2	1	2	1	0	2
k__Bacteria(100);p__Firmicutes(100);c__Clostridia(100);o__Clostridiales(88);o__Clostridiales_unclassified(86);o__Clostridiales_unclassified(86);o__Clostridiales_unclassified(86);	Otu00967	1	1	1	1	1	0	0	1	2	0	0	0	1	2	4	0	0	1	0	3	1	5	1	0	0	5	2	1	4	2	0	1	0	0	0	1	0	0	6	0	1	1	4	1	4	0	0	1
k__Bacteria(100);p__Bacteroidetes(100);p__Bacteroidetes_unclassified(100);p__Bacteroidetes_unclassified(100);p__Bacteroidetes_unclassified(100);p__Bacteroidetes_unclassified(100);p__Bacteroidetes_unclassified(100);	Otu00968	2	1	2	1	2	3	1	2	0	1	2	3	1	1	0	2	2	1	0	0	2	2	0	1	0	0	0	0	0	0	1	3	1	0	1	0	0	0	0	0	0	0	0	0	1	0	0	0
k__Bacteria(100);p__Armatimonadetes(100);c__SJA-176(100);o__RB046(100);o__RB046_unclassified(100);o__RB046_unclassified(100);o__RB046_unclassified(100);	Otu00969	2	1	0	0	1	0	2	1	0	4	0	0	2	1	1	1	1	0	2	2	2	0	1	2	4	0	3	2	3	0	0	3	0	2	0	1	3	0	1	1	0	1	3	1	4	0	1	1
k__Bacteria(100);k__Bacteria_unclassified(100);k__Bacteria_unclassified(100);k__Bacteria_unclassified(100);k__Bacteria_unclassified(100);k__Bacteria_unclassified(100);k__Bacteria_unclassified(100);	Otu00970	0	1	0	0	0	0	0	0	0	0	0	0	0	0	0	0	0	0	0	0	0	0	0	0	1	1	2	0	0	0	1	0	0	0	0	0	3	1	5	0	0	0	5	2	1	0	0	0
k__Bacteria(100);p__Bacteroidetes(100);c__Bacteroidia(100);o__Bacteroidales(100);f__Prevotellaceae(100);g__Prevotella(100);g__Prevotella_unclassified(100);	Otu00971	3	1	0	2	5	2	2	0	0	6	1	1	3	1	1	2	4	2	0	2	0	5	1	0	0	0	0	0	0	2	1	0	1	1	4	7	0	0	1	0	0	2	0	0	0	0	1	0
k__Bacteria(100);p__Bacteroidetes(100);c__Bacteroidia(100);o__Bacteroidales(100);f__Prevotellaceae(100);g__Prevotella(100);g__Prevotella_unclassified(100);	Otu00972	2	8	3	4	3	0	3	0	5	0	2	0	0	4	1	1	1	0	0	2	1	0	0	0	1	1	0	0	0	0	0	0	0	0	1	0	0	1	1	0	0	0	2	0	0	0	0	0
k__Bacteria(100);p__Firmicutes(100);p__Firmicutes_unclassified(100);p__Firmicutes_unclassified(100);p__Firmicutes_unclassified(100);p__Firmicutes_unclassified(100);p__Firmicutes_unclassified(100);	Otu00973	2	0	0	0	1	1	1	0	1	3	2	1	1	0	0	1	4	1	0	1	0	0	0	18	0	1	0	5	0	1	0	0	0	1	1	0	0	0	0	0	0	0	0	0	0	0	1	0
k__Bacteria(100);p__Bacteroidetes(100);c__Bacteroidia(100);o__Bacteroidales(100);f__Prevotellaceae(100);g__Prevotella(100);g__Prevotella_unclassified(100);	Otu00974	3	3	6	3	2	1	3	3	11	0	1	0	0	1	7	0	0	0	0	1	0	0	0	0	0	1	2	0	0	0	2	3	1	0	2	2	1	1	0	0	0	0	0	1	0	0	0	2
k__Bacteria(100);p__Firmicutes(100);c__Clostridia(100);o__Clostridiales(100);f__Lachnospiraceae(100);f__Lachnospiraceae_unclassified(100);f__Lachnospiraceae_unclassified(100);	Otu00975	1	2	4	0	1	0	8	4	2	0	2	0	3	5	1	1	0	1	0	2	3	0	0	0	1	2	2	0	0	1	2	1	1	1	0	0	6	1	2	0	0	0	1	1	0	0	0	0
k__Bacteria(100);p__Firmicutes(100);c__Clostridia(100);o__Clostridiales(100);f__Lachnospiraceae(100);g__Syntrophococcus(55);s__sucromutans(55);	Otu00976	2	0	0	2	5	3	2	1	1	4	4	0	2	0	0	6	1	2	2	0	2	1	5	1	0	2	1	1	0	0	1	1	1	2	2	2	0	0	2	0	0	1	0	0	1	0	0	1
k__Bacteria(100);p__Proteobacteria(100);c__Gammaproteobacteria(100);o__Enterobacteriales(100);f__Enterobacteriaceae(100);g__Enterobacter(55);g__Enterobacter_unclassified(52);	Otu00977	0	0	0	0	0	0	3	0	1	0	0	1	4	0	0	0	0	0	2	0	1	0	2	0	3	0	1	0	0	0	6	1	1	1	0	0	1	0	0	1	4	0	1	0	1	3	2	0
k__Bacteria(100);p__Bacteroidetes(100);p__Bacteroidetes_unclassified(100);p__Bacteroidetes_unclassified(100);p__Bacteroidetes_unclassified(100);p__Bacteroidetes_unclassified(100);p__Bacteroidetes_unclassified(100);	Otu00978	3	0	2	0	3	1	0	0	0	5	2	3	1	2	1	0	0	1	0	1	0	1	3	2	0	1	1	5	0	0	1	1	1	0	0	0	0	0	1	0	1	2	1	2	0	0	1	1
k__Bacteria(100);p__Firmicutes(100);p__Firmicutes_unclassified(100);p__Firmicutes_unclassified(100);p__Firmicutes_unclassified(100);p__Firmicutes_unclassified(100);p__Firmicutes_unclassified(100);	Otu00979	0	0	0	1	1	0	2	0	0	0	2	1	3	2	0	4	1	1	2	0	0	1	0	0	2	0	1	3	3	1	3	2	2	1	0	1	5	1	3	3	0	4	3	1	1	0	1	1
k__Bacteria(100);p__Bacteroidetes(100);c__Bacteroidia(100);o__Bacteroidales(100);o__Bacteroidales_unclassified(100);o__Bacteroidales_unclassified(100);o__Bacteroidales_unclassified(100);	Otu00980	2	8	5	1	2	1	2	2	1	4	2	1	4	2	4	0	2	1	1	1	0	0	2	2	1	2	1	0	13	1	1	0	1	1	0	1	0	0	0	1	0	1	0	0	0	0	0	0
k__Bacteria(100);p__Tenericutes(100);c__Mollicutes(100);o__RF39(100);o__RF39_unclassified(100);o__RF39_unclassified(100);o__RF39_unclassified(100);	Otu00981	1	0	3	1	1	1	3	2	0	2	1	0	1	1	1	0	2	1	2	0	1	0	3	4	3	0	4	1	0	1	0	1	0	1	0	0	2	0	0	1	0	4	0	0	1	1	1	1
k__Bacteria(100);p__Firmicutes(100);c__Clostridia(100);o__Clostridiales(100);f__Ruminococcaceae(100);g__Oscillospira(61);g__Oscillospira_unclassified(61);	Otu00982	1	0	4	2	1	1	4	2	0	2	0	0	1	1	1	0	2	4	0	0	0	2	1	2	0	2	0	0	2	1	0	2	0	1	1	0	0	0	1	1	3	2	0	2	0	2	2	2
k__Bacteria(100);p__Bacteroidetes(100);c__Bacteroidia(100);o__Bacteroidales(100);f__Prevotellaceae(100);g__Prevotella(100);g__Prevotella_unclassified(100);	Otu00983	0	0	3	0	0	0	2	2	2	0	0	1	1	0	2	2	0	1	0	1	1	1	1	0	1	1	0	0	0	0	1	0	0	2	1	1	0	0	1	0	1	3	0	0	0	2	0	4
k__Bacteria(100);k__Bacteria_unclassified(100);k__Bacteria_unclassified(100);k__Bacteria_unclassified(100);k__Bacteria_unclassified(100);k__Bacteria_unclassified(100);k__Bacteria_unclassified(100);	Otu00984	2	4	2	0	3	1	0	2	2	1	0	7	1	0	0	0	2	1	0	3	1	1	0	10	1	2	0	2	1	0	0	2	1	8	5	0	3	1	0	0	0	0	1	0	0	0	0	0
k__Bacteria(100);p__Spirochaetes(100);c__MVP-15(100);o__PL-11B10(100);o__PL-11B10_unclassified(100);o__PL-11B10_unclassified(100);o__PL-11B10_unclassified(100);	Otu00985	0	0	0	0	1	0	0	1	0	0	1	0	0	0	0	1	0	0	2	0	2	0	0	0	3	3	2	0	2	0	2	1	3	0	0	0	6	0	2	0	0	0	6	6	4	0	0	0
k__Bacteria(100);p__Bacteroidetes(100);c__Bacteroidia(100);o__Bacteroidales(100);f__Prevotellaceae(100);g__Prevotella(100);g__Prevotella_unclassified(83);	Otu00986	4	2	1	1	5	1	2	2	1	2	1	4	2	4	1	0	0	1	1	1	1	0	0	1	1	0	1	0	0	1	1	0	1	0	1	0	1	0	0	2	0	0	1	0	0	2	2	1
k__Bacteria(100);p__Tenericutes(100);c__Mollicutes(100);o__RF39(100);o__RF39_unclassified(100);o__RF39_unclassified(100);o__RF39_unclassified(100);	Otu00987	2	0	0	3	3	2	0	1	1	3	5	2	0	0	1	1	1	1	2	4	0	2	3	7	1	1	1	0	0	0	0	2	0	0	1	2	1	2	1	0	0	0	0	2	0	0	0	1
k__Bacteria(100);p__Fibrobacteres(100);c__Fibrobacteria(100);o__Fibrobacterales(100);f__Fibrobacteraceae(100);g__Fibrobacter(100);s__succinogenes(100);	Otu00988	0	0	0	4	1	0	3	0	0	0	2	0	1	3	0	0	1	0	0	1	0	0	0	0	1	0	0	0	2	0	3	1	1	0	0	0	1	0	0	0	0	0	0	1	0	0	0	0
k__Bacteria(100);p__Firmicutes(100);c__Clostridia(100);o__Clostridiales(100);f__Clostridiaceae(57);g__02d06(57);g__02d06_unclassified(57);	Otu00989	0	0	0	1	4	0	7	1	1	2	1	1	0	1	0	2	1	1	1	0	1	2	1	2	0	1	0	0	7	0	2	2	2	1	0	1	1	0	3	1	0	0	0	2	1	0	1	3
k__Bacteria(100);p__Tenericutes(100);c__Mollicutes(100);o__Anaeroplasmatales(100);f__Anaeroplasmataceae(100);g__Anaeroplasma(100);g__Anaeroplasma_unclassified(100);	Otu00990	0	0	1	0	2	0	2	0	1	1	1	1	1	0	3	1	2	0	4	0	2	0	0	5	2	1	3	4	1	0	0	2	2	0	0	1	1	2	0	0	0	2	1	0	0	1	1	0
k__Bacteria(100);p__Bacteroidetes(100);c__Bacteroidia(100);o__Bacteroidales(100);f__Prevotellaceae(100);g__Prevotella(100);g__Prevotella_unclassified(98);	Otu00991	1	3	2	0	0	0	2	6	4	0	0	1	7	1	2	0	2	0	1	2	4	1	2	5	3	1	0	0	0	0	2	2	1	0	0	0	1	0	0	0	0	0	0	0	1	0	2	0
k__Bacteria(100);p__Firmicutes(100);p__Firmicutes_unclassified(100);p__Firmicutes_unclassified(100);p__Firmicutes_unclassified(100);p__Firmicutes_unclassified(100);p__Firmicutes_unclassified(100);	Otu00992	0	2	2	0	3	0	1	3	1	1	0	0	2	0	3	1	2	1	0	0	1	1	2	0	0	2	0	5	1	0	5	3	2	1	0	1	0	1	0	0	0	0	0	1	1	0	0	1
k__Bacteria(100);p__Firmicutes(100);c__Clostridia(100);o__Clostridiales(98);o__Clostridiales_unclassified(98);o__Clostridiales_unclassified(98);o__Clostridiales_unclassified(98);	Otu00993	0	0	0	1	2	0	0	0	0	2	3	1	3	1	1	1	1	0	0	1	0	1	1	3	1	1	0	0	0	0	2	0	2	0	1	4	0	0	0	0	0	2	0	0	1	2	1	0
k__Bacteria(100);p__Firmicutes(100);c__Clostridia(100);o__Clostridiales(100);f__Ruminococcaceae(88);f__Ruminococcaceae_unclassified(88);f__Ruminococcaceae_unclassified(88);	Otu00994	0	0	0	0	0	0	3	2	0	1	1	1	2	0	0	0	1	2	1	1	0	1	1	1	1	2	2	0	0	1	1	1	2	0	0	1	3	2	0	0	0	1	3	3	1	0	0	1
k__Bacteria(100);p__Tenericutes(100);c__Mollicutes(100);o__RF39(100);o__RF39_unclassified(100);o__RF39_unclassified(100);o__RF39_unclassified(100);	Otu00995	2	3	0	1	1	1	3	1	1	1	1	2	0	2	0	3	2	1	0	1	1	0	1	2	0	1	0	0	4	0	1	0	1	1	1	1	0	2	1	2	1	0	0	1	1	0	0	0
k__Bacteria(100);p__Firmicutes(100);c__Clostridia(100);o__Clostridiales(100);f__Ruminococcaceae(100);g__Ruminococcus(92);g__Ruminococcus_unclassified(92);	Otu00996	1	0	2	1	0	2	0	1	0	2	2	0	4	1	0	1	1	4	3	0	0	0	1	1	0	1	2	0	0	2	1	1	2	0	1	4	1	0	0	1	2	0	2	0	1	0	0	1
k__Archaea(100);p__Euryarchaeota(100);c__Methanobacteria(100);o__Methanobacteriales(100);f__Methanobacteriaceae(100);g__Methanobrevibacter(100);g__Methanobrevibacter_unclassified(100);	Otu00997	1	1	1	1	4	1	2	0	1	2	2	4	2	3	0	2	2	5	0	3	0	2	2	3	0	0	0	0	0	2	0	1	0	1	3	3	0	0	0	0	1	1	1	0	0	0	3	0
k__Bacteria(100);p__Cyanobacteria(100);c__4C0d-2(100);o__YS2(100);o__YS2_unclassified(100);o__YS2_unclassified(100);o__YS2_unclassified(100);	Otu00998	0	1	0	0	0	0	1	1	2	1	0	0	5	2	0	1	2	1	1	2	0	1	2	5	1	2	1	2	5	1	1	0	1	2	0	0	1	0	0	0	0	1	1	0	0	0	0	0
k__Bacteria(100);k__Bacteria_unclassified(100);k__Bacteria_unclassified(100);k__Bacteria_unclassified(100);k__Bacteria_unclassified(100);k__Bacteria_unclassified(100);k__Bacteria_unclassified(100);	Otu00999	0	0	0	0	0	0	0	0	0	0	0	0	0	1	0	0	0	0	0	0	0	0	0	0	3	3	9	0	0	0	2	0	1	0	0	0	5	4	3	0	0	0	3	2	6	0	0	0
k__Bacteria(100);p__Bacteroidetes(100);c__Bacteroidia(100);o__Bacteroidales(100);f__Prevotellaceae(100);g__Prevotella(100);g__Prevotella_unclassified(98);	Otu01000	2	2	6	1	3	0	2	2	2	4	3	1	2	1	3	0	2	1	3	2	0	1	1	1	1	1	0	0	0	0	1	0	0	1	1	1	0	0	0	0	0	0	0	0	0	0	0	0
k__Bacteria(100);p__Firmicutes(100);c__Clostridia(100);o__Clostridiales(100);f__Clostridiaceae(68);g__Clostridium(68);g__Clostridium_unclassified(68);	Otu01001	0	0	0	1	2	0	1	2	1	1	1	0	2	1	4	2	0	0	0	0	0	0	3	1	2	0	1	10	0	1	0	5	2	1	1	1	0	0	0	1	1	0	0	1	0	0	0	1
k__Bacteria(100);p__Firmicutes(100);c__Clostridia(100);o__Clostridiales(100);f__Clostridiaceae(100);g__Clostridium(100);g__Clostridium_unclassified(99);	Otu01002	0	1	0	0	1	0	1	1	0	0	0	0	0	0	0	1	0	0	0	0	0	0	1	2	1	0	3	0	2	0	1	1	0	0	3	1	0	1	0	4	0	0	3	1	1	1	1	0
k__Bacteria(100);p__Verrucomicrobia(100);c__Verruco-5(100);o__WCHB1-41(100);f__RFP12(100);f__RFP12_unclassified(100);f__RFP12_unclassified(100);	Otu01003	1	2	0	0	0	0	0	1	2	0	3	0	1	0	9	0	1	0	1	2	1	1	2	0	1	1	1	0	0	1	2	0	1	3	1	0	0	2	2	4	1	1	0	0	0	0	0	0
k__Bacteria(100);p__Proteobacteria(100);p__Proteobacteria_unclassified(100);p__Proteobacteria_unclassified(100);p__Proteobacteria_unclassified(100);p__Proteobacteria_unclassified(100);p__Proteobacteria_unclassified(100);	Otu01004	2	1	0	0	0	1	1	1	1	0	0	0	0	0	3	0	0	0	0	0	1	0	0	0	0	2	0	2	1	3	0	0	1	0	0	0	0	1	0	0	1	2	1	0	0	2	4	0
k__Bacteria(100);p__Firmicutes(100);c__Clostridia(100);o__Clostridiales(100);f__Ruminococcaceae(100);g__Oscillospira(100);g__Oscillospira_unclassified(100);	Otu01005	0	0	1	0	4	0	2	1	1	0	2	2	2	0	0	2	1	1	2	0	4	2	1	0	1	0	1	0	1	2	1	1	1	2	2	3	2	0	1	0	2	3	0	2	1	0	0	2
k__Bacteria(100);p__Tenericutes(100);c__Mollicutes(100);o__RF39(100);o__RF39_unclassified(100);o__RF39_unclassified(100);o__RF39_unclassified(100);	Otu01006	2	1	1	0	1	1	0	3	0	4	0	2	5	1	0	2	0	2	0	1	0	2	1	4	0	2	0	1	8	0	1	0	2	1	3	5	0	0	0	0	0	3	0	0	1	1	0	0
k__Bacteria(100);p__Firmicutes(100);c__Clostridia(100);o__Clostridiales(100);f__Ruminococcaceae(100);g__Oscillospira(88);g__Oscillospira_unclassified(88);	Otu01007	2	1	1	1	0	1	0	0	0	2	1	1	1	1	1	0	0	1	2	1	0	1	2	1	0	1	0	0	0	1	2	2	1	1	0	2	0	1	1	1	1	4	3	1	4	0	0	2
k__Bacteria(100);p__Proteobacteria(100);c__Betaproteobacteria(100);c__Betaproteobacteria_unclassified(100);c__Betaproteobacteria_unclassified(100);c__Betaproteobacteria_unclassified(100);c__Betaproteobacteria_unclassified(100);	Otu01008	0	1	0	0	0	0	1	0	0	2	0	2	2	0	0	1	1	2	0	1	1	1	4	1	1	1	0	0	1	0	0	1	1	1	2	3	0	1	2	3	1	3	0	0	0	1	2	2
k__Bacteria(100);p__Firmicutes(100);c__Clostridia(100);o__Clostridiales(100);o__Clostridiales_unclassified(96);o__Clostridiales_unclassified(96);o__Clostridiales_unclassified(96);	Otu01009	0	2	1	2	0	0	2	1	2	0	2	2	2	1	0	1	0	1	1	1	1	1	1	5	1	0	0	1	0	1	2	1	3	1	0	3	0	0	0	1	2	0	0	0	0	0	0	1
k__Bacteria(100);p__Bacteroidetes(100);p__Bacteroidetes_unclassified(100);p__Bacteroidetes_unclassified(100);p__Bacteroidetes_unclassified(100);p__Bacteroidetes_unclassified(100);p__Bacteroidetes_unclassified(100);	Otu01010	5	2	5	1	2	2	4	8	4	4	0	3	3	5	3	1	0	0	1	1	5	0	1	0	0	0	0	1	0	0	0	2	2	1	0	0	0	0	0	0	0	1	0	0	0	0	0	0
k__Bacteria(100);p__Bacteroidetes(100);c__Bacteroidia(100);o__Bacteroidales(100);f__S24-7(100);f__S24-7_unclassified(100);f__S24-7_unclassified(100);	Otu01011	2	0	3	0	3	0	5	0	0	3	2	1	2	1	2	2	2	1	1	1	0	1	1	0	0	0	0	0	0	2	2	0	2	1	1	5	2	0	1	2	2	3	1	1	1	0	0	1
k__Bacteria(100);p__Firmicutes(100);c__Clostridia(100);o__Clostridiales(100);f__Lachnospiraceae(100);f__Lachnospiraceae_unclassified(100);f__Lachnospiraceae_unclassified(100);	Otu01012	1	0	1	2	3	0	1	1	1	0	3	4	1	2	1	2	0	0	1	1	1	2	3	1	0	1	0	0	0	2	0	4	0	0	1	1	0	1	0	0	0	4	0	2	0	3	1	0
k__Bacteria(100);p__Synergistetes(100);c__Synergistia(100);o__Synergistales(100);f__Dethiosulfovibrionaceae(100);g__Pyramidobacter(100);g__Pyramidobacter_unclassified(100);	Otu01013	1	1	1	0	1	0	0	1	2	2	1	0	1	0	0	1	1	0	2	1	2	0	1	7	1	0	2	3	0	0	1	0	2	1	1	1	4	1	1	0	1	0	2	1	4	0	0	0
k__Bacteria(100);p__Firmicutes(100);p__Firmicutes_unclassified(100);p__Firmicutes_unclassified(100);p__Firmicutes_unclassified(100);p__Firmicutes_unclassified(100);p__Firmicutes_unclassified(100);	Otu01014	4	2	2	2	2	0	3	1	0	3	0	1	1	0	1	1	0	1	0	1	3	2	3	0	0	2	0	0	1	0	1	1	0	0	1	1	1	2	1	0	0	4	1	0	1	1	0	1
k__Bacteria(100);p__Bacteroidetes(100);c__Bacteroidia(100);o__Bacteroidales(100);f__Prevotellaceae(100);g__Prevotella(100);g__Prevotella_unclassified(100);	Otu01015	4	2	3	0	1	1	3	4	3	0	0	2	4	2	5	0	1	0	1	2	1	0	0	3	1	2	0	0	0	0	1	2	0	1	0	1	0	2	0	0	0	1	0	1	0	0	0	0
k__Bacteria(100);p__Firmicutes(100);c__Clostridia(100);o__Clostridiales(100);f__Ruminococcaceae(100);g__Papillibacter(84);s__cinnamivorans(84);	Otu01016	0	0	1	1	0	1	1	3	1	1	1	1	5	3	1	0	0	2	3	3	1	1	2	3	0	1	2	0	0	2	0	3	5	0	2	2	1	0	1	0	1	1	2	1	0	0	0	0
k__Bacteria(100);p__Bacteroidetes(100);p__Bacteroidetes_unclassified(100);p__Bacteroidetes_unclassified(100);p__Bacteroidetes_unclassified(100);p__Bacteroidetes_unclassified(100);p__Bacteroidetes_unclassified(100);	Otu01017	1	2	0	0	3	1	1	2	1	1	1	1	3	0	1	1	1	1	1	1	3	2	2	1	1	3	1	0	0	0	1	1	3	0	0	0	0	0	2	0	0	0	1	2	2	1	0	0
k__Bacteria(100);p__Verrucomicrobia(100);c__Verruco-5(100);o__WCHB1-41(100);f__RFP12(100);f__RFP12_unclassified(100);f__RFP12_unclassified(100);	Otu01018	1	1	1	1	1	0	1	3	1	0	0	0	4	0	5	1	3	0	1	3	3	0	0	0	3	5	0	2	1	0	1	1	0	1	0	2	2	0	1	0	0	1	2	1	2	0	1	1
k__Bacteria(100);p__Firmicutes(100);c__Bacilli(100);o__Lactobacillales(100);f__Lactobacillaceae(100);g__Lactobacillus(100);s__paralimentarius(100);	Otu01019	0	0	0	0	0	0	0	0	0	0	0	0	0	0	0	0	0	0	0	0	0	0	0	0	1	0	0	1	0	0	0	0	0	0	0	0	0	1	0	0	0	4	0	0	0	5	0	0
k__Bacteria(100);p__Tenericutes(100);c__Mollicutes(100);o__RF39(100);o__RF39_unclassified(100);o__RF39_unclassified(100);o__RF39_unclassified(100);	Otu01020	0	2	0	1	0	2	2	1	0	0	2	2	0	2	0	2	0	2	2	0	1	0	1	1	0	0	1	2	0	0	0	5	1	2	2	3	0	2	0	0	1	0	2	1	1	2	1	1
k__Bacteria(100);p__Tenericutes(100);c__Mollicutes(100);o__RF39(100);o__RF39_unclassified(100);o__RF39_unclassified(100);o__RF39_unclassified(100);	Otu01021	0	0	1	0	1	2	0	0	1	1	1	1	0	1	0	1	0	0	1	0	1	0	1	9	0	0	1	3	3	2	1	1	1	0	1	1	0	0	0	0	0	1	0	0	0	0	0	1
k__Bacteria(100);p__Firmicutes(100);c__Clostridia(100);o__Clostridiales(98);o__Clostridiales_unclassified(98);o__Clostridiales_unclassified(98);o__Clostridiales_unclassified(98);	Otu01022	0	1	0	0	0	0	0	0	0	1	1	1	0	1	0	1	0	0	0	0	0	3	0	0	0	0	0	2	4	1	0	1	0	1	1	0	0	0	0	3	0	3	0	0	0	1	3	2
k__Bacteria(100);p__Bacteroidetes(100);c__Bacteroidia(100);o__Bacteroidales(100);f__[Paraprevotellaceae](68);g__YRC22(68);g__YRC22_unclassified(68);	Otu01023	4	1	4	3	3	2	2	1	2	6	2	2	0	1	0	3	2	0	0	2	1	0	1	0	0	0	0	0	0	0	0	0	0	3	0	1	1	0	0	0	1	0	0	0	0	0	0	0
k__Bacteria(100);p__Firmicutes(100);c__Clostridia(100);o__Clostridiales(96);f__[Mogibacteriaceae](71);f__[Mogibacteriaceae]_unclassified(71);f__[Mogibacteriaceae]_unclassified(71);	Otu01024	0	1	1	1	2	3	1	0	0	0	0	3	0	2	0	2	0	4	0	1	5	2	2	2	0	1	0	3	0	0	2	4	2	0	0	1	0	0	0	0	0	0	1	1	1	0	0	4
k__Bacteria(100);p__Fibrobacteres(100);c__Fibrobacteria(100);o__Fibrobacterales(100);f__Fibrobacteraceae(100);g__Fibrobacter(100);s__succinogenes(100);	Otu01025	1	0	0	0	2	0	1	0	0	0	0	1	1	1	1	0	0	0	0	0	0	0	0	0	0	2	3	0	0	1	1	1	0	0	0	0	1	0	0	0	0	0	0	0	0	0	0	0
k__Bacteria(100);p__Firmicutes(100);c__Clostridia(100);o__Clostridiales(100);f__[Mogibacteriaceae](100);f__[Mogibacteriaceae]_unclassified(100);f__[Mogibacteriaceae]_unclassified(100);	Otu01026	1	1	0	0	0	0	3	2	2	2	1	0	2	4	0	1	0	2	2	0	1	0	1	1	0	5	1	0	1	1	4	4	1	0	0	2	1	1	0	1	0	0	0	0	0	0	1	1
k__Bacteria(100);p__Chloroflexi(100);c__Anaerolineae(100);o__Anaerolineales(100);f__Anaerolinaceae(100);g__SHD-231(100);g__SHD-231_unclassified(100);	Otu01027	0	2	1	1	1	1	2	1	0	2	1	1	3	0	0	2	1	0	1	1	5	1	3	4	1	0	1	0	0	1	0	2	0	0	1	1	0	0	1	0	1	4	2	0	0	0	1	2
k__Bacteria(100);p__Bacteroidetes(100);c__Bacteroidia(100);o__Bacteroidales(100);f__Prevotellaceae(72);g__Prevotella(72);g__Prevotella_unclassified(72);	Otu01028	2	0	0	2	2	0	0	1	1	6	2	0	1	0	0	2	2	2	1	4	1	2	4	2	1	0	0	0	0	1	1	1	2	0	2	3	1	0	1	0	1	1	0	0	1	1	0	0
k__Bacteria(100);p__Spirochaetes(100);c__Spirochaetes(100);o__Spirochaetales(100);f__Spirochaetaceae(100);g__Treponema(100);g__Treponema_unclassified(100);	Otu01029	1	0	0	0	0	0	0	1	1	0	0	0	0	0	0	1	0	0	0	0	0	0	0	0	1	3	0	0	0	0	2	0	0	0	0	0	0	3	4	0	0	1	2	2	4	0	0	0
k__Bacteria(100);p__Lentisphaerae(100);c__[Lentisphaeria](100);o__Victivallales(100);f__Victivallaceae(100);f__Victivallaceae_unclassified(99);f__Victivallaceae_unclassified(99);	Otu01030	0	0	0	0	2	0	0	1	0	0	1	0	1	0	1	0	0	0	1	0	0	0	0	1	1	4	1	1	0	0	3	0	2	1	1	1	5	1	1	0	0	2	5	4	0	1	0	1
k__Bacteria(100);p__Firmicutes(100);c__Clostridia(100);o__Clostridiales(100);f__Lachnospiraceae(100);f__Lachnospiraceae_unclassified(100);f__Lachnospiraceae_unclassified(100);	Otu01031	2	2	1	1	5	4	2	1	1	9	2	4	0	0	0	5	3	0	2	0	4	2	2	0	0	0	0	0	0	0	0	0	2	0	3	0	0	0	0	0	1	1	1	0	0	1	0	0
k__Bacteria(100);p__Firmicutes(100);c__Clostridia(100);o__Clostridiales(100);o__Clostridiales_unclassified(98);o__Clostridiales_unclassified(98);o__Clostridiales_unclassified(98);	Otu01032	1	1	1	2	0	0	0	0	1	7	0	3	0	2	0	1	5	2	1	1	2	0	2	4	0	1	1	6	0	0	2	1	1	0	0	4	0	0	0	0	0	1	0	0	0	2	1	1
k__Bacteria(100);p__Bacteroidetes(100);c__Bacteroidia(100);o__Bacteroidales(100);f__BS11(100);f__BS11_unclassified(100);f__BS11_unclassified(100);	Otu01033	2	0	2	3	3	4	1	3	1	0	0	0	2	0	1	0	1	1	1	2	6	2	1	0	3	1	1	0	0	0	3	0	1	0	0	1	4	0	1	0	0	0	0	1	0	0	0	1
k__Bacteria(100);p__Firmicutes(100);c__Clostridia(100);o__Clostridiales(100);f__Lachnospiraceae(100);f__Lachnospiraceae_unclassified(100);f__Lachnospiraceae_unclassified(100);	Otu01034	1	1	2	2	3	2	1	1	0	2	2	2	0	1	1	2	3	3	1	1	0	3	1	2	0	0	0	3	1	2	1	0	0	0	2	1	0	0	0	0	1	0	2	0	1	0	0	2
k__Bacteria(100);p__Firmicutes(100);c__Clostridia(100);o__Clostridiales(96);o__Clostridiales_unclassified(96);o__Clostridiales_unclassified(96);o__Clostridiales_unclassified(96);	Otu01035	1	0	0	1	2	0	0	0	0	1	1	1	1	0	2	1	0	0	1	1	1	0	0	4	1	1	1	6	3	1	0	0	2	1	1	0	0	0	0	0	0	0	0	0	1	1	0	0
k__Bacteria(100);p__Bacteroidetes(100);c__Bacteroidia(100);o__Bacteroidales(100);f__[Paraprevotellaceae](100);g__YRC22(100);g__YRC22_unclassified(100);	Otu01036	1	3	2	4	4	0	1	0	2	1	1	1	3	1	1	1	2	2	1	2	0	1	1	0	0	1	1	1	2	0	3	0	1	0	0	2	2	1	1	0	0	2	0	0	1	1	0	0
k__Bacteria(100);p__Firmicutes(100);c__Clostridia(100);o__Clostridiales(100);f__Lachnospiraceae(99);f__Lachnospiraceae_unclassified(99);f__Lachnospiraceae_unclassified(99);	Otu01037	1	0	2	0	2	0	1	2	2	2	0	0	1	1	3	0	1	3	0	0	2	2	0	1	0	0	2	0	4	1	5	0	1	0	0	1	1	2	0	0	0	2	2	0	0	0	2	1
k__Bacteria(100);k__Bacteria_unclassified(100);k__Bacteria_unclassified(100);k__Bacteria_unclassified(100);k__Bacteria_unclassified(100);k__Bacteria_unclassified(100);k__Bacteria_unclassified(100);	Otu01038	3	3	3	1	0	0	4	0	1	0	0	0	2	3	0	0	0	0	3	4	2	0	0	0	3	5	2	0	0	0	4	2	2	0	0	0	2	1	5	0	0	0	2	3	0	0	0	0
k__Bacteria(100);k__Bacteria_unclassified(100);k__Bacteria_unclassified(100);k__Bacteria_unclassified(100);k__Bacteria_unclassified(100);k__Bacteria_unclassified(100);k__Bacteria_unclassified(100);	Otu01039	2	0	1	1	1	0	4	3	0	2	6	1	1	0	0	0	6	5	0	2	0	3	0	0	0	0	0	0	0	0	1	0	6	1	2	1	0	1	0	0	1	1	3	5	0	0	0	2
k__Bacteria(100);p__Bacteroidetes(100);p__Bacteroidetes_unclassified(100);p__Bacteroidetes_unclassified(100);p__Bacteroidetes_unclassified(100);p__Bacteroidetes_unclassified(100);p__Bacteroidetes_unclassified(100);	Otu01040	0	0	0	2	1	0	1	2	1	1	0	0	1	1	0	0	0	0	0	0	2	1	0	1	1	0	2	0	1	0	0	2	3	0	0	1	2	1	0	1	0	0	1	0	2	1	0	1
k__Bacteria(100);p__Bacteroidetes(100);p__Bacteroidetes_unclassified(100);p__Bacteroidetes_unclassified(100);p__Bacteroidetes_unclassified(100);p__Bacteroidetes_unclassified(100);p__Bacteroidetes_unclassified(100);	Otu01041	0	3	0	0	0	1	0	0	1	1	1	1	3	2	3	0	1	0	0	2	1	1	0	0	0	2	4	0	0	0	2	0	1	0	1	0	0	1	3	0	0	1	0	1	1	2	1	0
k__Bacteria(100);p__Firmicutes(100);p__Firmicutes_unclassified(100);p__Firmicutes_unclassified(100);p__Firmicutes_unclassified(100);p__Firmicutes_unclassified(100);p__Firmicutes_unclassified(100);	Otu01042	2	0	0	1	1	0	0	0	0	1	1	0	0	0	0	0	1	4	0	0	0	0	1	0	3	0	2	0	1	0	0	0	0	1	1	2	1	0	2	1	1	0	1	3	1	0	0	0
k__Archaea(100);p__Euryarchaeota(100);c__Thermoplasmata(100);o__E2(100);f__[Methanomassiliicoccaceae](100);g__vadinCA11(100);g__vadinCA11_unclassified(100);	Otu01043	0	0	1	1	1	0	2	2	0	0	0	2	2	0	1	0	0	1	2	0	2	2	1	0	2	2	2	0	0	1	0	2	3	0	1	0	3	2	3	1	2	3	2	2	0	0	0	1
k__Bacteria(100);p__Firmicutes(100);c__Clostridia(100);o__Clostridiales(100);f__[Mogibacteriaceae](99);f__[Mogibacteriaceae]_unclassified(99);f__[Mogibacteriaceae]_unclassified(99);	Otu01044	3	2	0	1	0	0	1	0	2	2	0	2	0	0	0	0	1	1	0	2	0	1	0	0	2	1	1	4	0	1	0	2	2	0	2	0	1	0	2	0	1	2	4	1	2	0	0	1
k__Bacteria(100);p__Bacteroidetes(100);c__Bacteroidia(100);o__Bacteroidales(100);f__Prevotellaceae(100);g__Prevotella(100);g__Prevotella_unclassified(100);	Otu01045	0	2	2	1	4	1	1	1	0	4	3	2	1	1	2	0	2	0	3	0	1	2	2	5	0	0	0	0	0	0	1	4	0	1	3	3	0	0	1	0	0	1	0	0	0	0	0	0
k__Bacteria(100);p__Firmicutes(100);c__Clostridia(100);o__Clostridiales(100);f__Ruminococcaceae(100);f__Ruminococcaceae_unclassified(85);f__Ruminococcaceae_unclassified(85);	Otu01046	0	0	0	0	1	0	0	0	0	2	1	1	0	0	0	2	1	1	0	0	0	6	0	1	0	0	0	0	1	0	0	1	0	3	2	1	1	0	0	1	3	4	0	0	0	4	6	4
k__Bacteria(100);p__Firmicutes(100);p__Firmicutes_unclassified(100);p__Firmicutes_unclassified(100);p__Firmicutes_unclassified(100);p__Firmicutes_unclassified(100);p__Firmicutes_unclassified(100);	Otu01047	2	0	1	0	3	0	1	0	0	3	0	0	2	1	1	2	1	1	0	1	2	1	1	0	1	0	0	0	0	0	2	3	3	0	0	0	0	1	0	0	0	2	1	2	2	0	0	1
k__Bacteria(100);k__Bacteria_unclassified(100);k__Bacteria_unclassified(100);k__Bacteria_unclassified(100);k__Bacteria_unclassified(100);k__Bacteria_unclassified(100);k__Bacteria_unclassified(100);	Otu01048	1	0	1	1	0	1	0	2	0	1	0	0	1	2	1	3	3	0	2	2	1	1	1	1	0	1	1	0	1	1	0	0	1	0	2	0	0	1	0	3	3	1	0	1	1	2	0	1
k__Bacteria(100);k__Bacteria_unclassified(100);k__Bacteria_unclassified(100);k__Bacteria_unclassified(100);k__Bacteria_unclassified(100);k__Bacteria_unclassified(100);k__Bacteria_unclassified(100);	Otu01049	1	1	1	4	1	1	2	2	1	2	2	0	0	1	0	1	1	1	0	1	0	0	2	2	0	1	1	1	0	1	1	0	2	0	1	1	1	0	0	3	1	1	0	1	0	1	0	2
k__Bacteria(100);p__Planctomycetes(100);c__Planctomycetia(100);o__Pirellulales(100);f__Pirellulaceae(100);f__Pirellulaceae_unclassified(100);f__Pirellulaceae_unclassified(100);	Otu01050	2	1	0	2	0	1	2	1	0	2	0	0	0	0	1	0	0	1	1	0	1	3	1	1	4	0	2	0	0	0	2	1	3	0	0	0	1	2	1	1	0	1	1	5	2	0	0	1
k__Bacteria(100);p__Firmicutes(100);c__Clostridia(100);o__Clostridiales(100);f__Lachnospiraceae(100);f__Lachnospiraceae_unclassified(100);f__Lachnospiraceae_unclassified(100);	Otu01051	2	2	2	0	0	0	4	5	5	3	0	0	6	2	4	0	0	0	0	0	1	0	0	0	0	1	2	0	0	0	1	0	0	2	0	1	0	0	0	0	0	0	0	0	1	0	0	1
k__Bacteria(100);p__Firmicutes(100);c__Clostridia(100);o__Clostridiales(100);f__Ruminococcaceae(100);g__Ruminococcus(100);g__Ruminococcus_unclassified(59);	Otu01052	1	0	0	0	0	0	1	0	0	0	0	0	0	0	0	0	0	1	0	0	0	0	1	4	0	0	0	0	0	0	0	0	0	0	0	0	0	0	0	1	0	0	0	0	0	0	0	0
k__Bacteria(100);p__Firmicutes(100);c__Clostridia(100);o__Clostridiales(100);f__Lachnospiraceae(100);f__Lachnospiraceae_unclassified(67);f__Lachnospiraceae_unclassified(67);	Otu01053	0	0	2	0	1	0	3	0	1	0	0	0	0	4	4	0	1	0	3	0	2	1	3	0	1	1	0	0	0	0	6	0	2	1	1	1	0	0	0	1	0	0	1	0	2	1	0	1
k__Bacteria(100);p__Firmicutes(100);c__Clostridia(100);o__Clostridiales(100);f__Lachnospiraceae(100);g__Moryella(100);g__Moryella_unclassified(100);	Otu01054	1	1	0	1	1	3	1	0	1	1	0	0	2	0	2	1	0	1	1	1	3	2	0	2	1	1	0	0	2	0	1	2	1	2	1	5	0	1	0	1	3	1	0	1	1	0	2	2
k__Bacteria(100);p__Firmicutes(100);c__Clostridia(100);o__Clostridiales(100);f__Lachnospiraceae(100);f__Lachnospiraceae_unclassified(100);f__Lachnospiraceae_unclassified(100);	Otu01055	1	0	1	2	1	1	0	2	0	3	0	4	2	2	0	2	1	2	0	0	1	1	2	6	0	0	1	0	0	0	0	2	1	0	3	1	2	0	1	1	1	0	1	1	1	1	0	0
k__Bacteria(100);p__Firmicutes(100);c__Clostridia(100);o__Clostridiales(100);f__Veillonellaceae(100);g__Megasphaera(100);g__Megasphaera_unclassified(100);	Otu01056	0	0	0	0	0	0	0	0	0	0	0	0	0	1	0	0	0	0	0	0	0	0	0	0	1	0	2	1	0	1	0	0	0	0	0	0	4	5	2	1	0	0	5	3	1	0	0	0
k__Bacteria(100);p__Firmicutes(100);c__Clostridia(100);o__Clostridiales(62);o__Clostridiales_unclassified(60);o__Clostridiales_unclassified(60);o__Clostridiales_unclassified(60);	Otu01057	1	2	1	0	1	0	1	0	4	1	1	0	0	2	5	1	0	0	0	3	2	0	0	0	0	4	0	1	0	2	1	0	0	1	0	0	0	2	0	1	0	0	2	4	3	0	0	2
k__Bacteria(100);p__Tenericutes(100);c__Mollicutes(100);o__RF39(100);o__RF39_unclassified(100);o__RF39_unclassified(100);o__RF39_unclassified(100);	Otu01058	2	1	3	0	2	1	2	0	1	2	0	3	0	1	0	2	0	1	1	0	1	0	1	0	0	0	0	3	1	1	1	1	0	1	1	2	0	0	0	0	0	2	0	0	0	1	0	1
k__Bacteria(100);p__Bacteroidetes(100);c__Bacteroidia(100);o__Bacteroidales(100);f__[Paraprevotellaceae](100);g__CF231(100);g__CF231_unclassified(100);	Otu01059	0	0	0	0	2	1	3	2	1	3	0	2	2	0	1	2	2	4	2	2	2	1	4	0	0	0	1	0	0	1	1	2	0	0	0	0	0	0	0	1	0	1	0	0	0	2	1	2
k__Archaea(100);p__Euryarchaeota(100);c__Thermoplasmata(100);o__E2(100);f__[Methanomassiliicoccaceae](100);g__vadinCA11(100);g__vadinCA11_unclassified(100);	Otu01060	0	2	0	0	0	0	1	0	0	0	0	0	0	1	0	0	1	0	3	2	5	0	4	0	2	3	1	0	2	0	4	3	5	1	0	0	3	1	1	0	0	0	2	3	0	0	0	0
k__Bacteria(100);p__Bacteroidetes(100);c__Bacteroidia(100);o__Bacteroidales(100);f__Prevotellaceae(100);g__Prevotella(100);g__Prevotella_unclassified(99);	Otu01061	0	0	1	0	0	2	0	0	1	3	0	0	1	0	1	0	0	1	1	0	0	1	2	1	0	0	0	0	0	0	0	0	0	3	1	0	0	1	0	0	2	0	0	0	0	5	0	1
k__Bacteria(100);p__Bacteroidetes(100);c__Bacteroidia(100);o__Bacteroidales(100);o__Bacteroidales_unclassified(100);o__Bacteroidales_unclassified(100);o__Bacteroidales_unclassified(100);	Otu01062	1	0	2	3	2	0	0	3	2	4	5	2	0	1	0	1	2	3	0	0	0	2	1	3	0	0	0	0	0	0	0	1	0	0	0	1	0	0	0	0	1	1	0	0	0	0	0	0
k__Bacteria(100);p__Firmicutes(100);p__Firmicutes_unclassified(100);p__Firmicutes_unclassified(100);p__Firmicutes_unclassified(100);p__Firmicutes_unclassified(100);p__Firmicutes_unclassified(100);	Otu01063	0	0	1	0	0	0	0	1	2	1	1	1	1	0	0	0	4	2	0	1	1	0	2	11	1	0	0	0	1	0	0	2	0	1	1	3	1	0	0	0	0	2	1	0	0	2	0	0
k__Bacteria(100);p__Firmicutes(100);c__Clostridia(100);o__Clostridiales(100);f__Lachnospiraceae(100);f__Lachnospiraceae_unclassified(100);f__Lachnospiraceae_unclassified(100);	Otu01064	0	0	0	2	4	2	0	2	4	0	0	0	2	1	2	1	0	1	0	2	0	0	0	1	2	1	1	0	0	1	1	1	0	4	0	1	1	2	1	1	0	1	0	1	2	0	2	1
k__Bacteria(100);p__Firmicutes(100);c__Clostridia(100);o__Clostridiales(100);f__Lachnospiraceae(100);f__Lachnospiraceae_unclassified(100);f__Lachnospiraceae_unclassified(100);	Otu01065	0	0	1	1	1	0	3	0	2	0	1	0	1	0	1	2	0	1	0	1	1	0	1	0	1	1	0	0	0	2	2	0	0	0	0	0	0	0	0	0	1	2	3	2	3	0	0	2
k__Bacteria(100);p__Firmicutes(100);p__Firmicutes_unclassified(100);p__Firmicutes_unclassified(100);p__Firmicutes_unclassified(100);p__Firmicutes_unclassified(100);p__Firmicutes_unclassified(100);	Otu01066	3	1	2	1	0	0	1	1	0	3	1	1	1	1	1	0	1	1	0	1	0	2	2	0	2	1	1	0	6	3	0	1	1	1	2	0	0	1	0	1	0	1	0	0	0	0	1	0
k__Bacteria(100);p__Bacteroidetes(100);p__Bacteroidetes_unclassified(100);p__Bacteroidetes_unclassified(100);p__Bacteroidetes_unclassified(100);p__Bacteroidetes_unclassified(100);p__Bacteroidetes_unclassified(100);	Otu01067	1	6	2	4	3	0	1	6	4	2	1	1	3	1	2	3	0	0	1	0	1	1	0	0	0	0	1	0	4	0	0	0	1	1	1	0	0	1	2	0	0	0	0	1	0	0	0	0
k__Bacteria(100);p__Proteobacteria(100);c__Epsilonproteobacteria(100);o__Campylobacterales(100);f__Campylobacteraceae(100);g__Campylobacter(100);g__Campylobacter_unclassified(100);	Otu01068	0	0	0	0	0	0	0	0	0	0	0	0	0	0	1	0	0	0	1	0	0	1	0	3	0	0	0	0	9	0	0	0	0	0	0	0	0	0	1	3	1	1	2	1	1	2	2	3
k__Bacteria(100);p__Firmicutes(100);c__Bacilli(100);o__Lactobacillales(100);f__Streptococcaceae(100);g__Streptococcus(100);g__Streptococcus_unclassified(100);	Otu01069	0	0	0	0	0	0	0	0	0	0	0	0	0	0	0	0	0	0	0	0	0	0	0	0	0	0	0	5	2	3	0	0	0	0	1	1	0	0	0	4	0	4	1	0	0	4	3	2
k__Bacteria(100);p__Spirochaetes(100);c__MVP-15(100);o__PL-11B10(100);o__PL-11B10_unclassified(100);o__PL-11B10_unclassified(100);o__PL-11B10_unclassified(100);	Otu01070	1	2	0	1	0	0	2	1	0	0	0	1	0	1	2	0	0	0	1	0	2	0	0	0	4	2	3	0	0	0	0	2	2	0	0	0	2	1	5	0	0	0	5	3	2	0	0	0
k__Bacteria(100);p__Firmicutes(100);c__Clostridia(100);o__Clostridiales(100);f__Lachnospiraceae(100);f__Lachnospiraceae_unclassified(99);f__Lachnospiraceae_unclassified(99);	Otu01071	1	3	0	2	2	0	3	0	0	1	1	0	1	1	0	3	3	0	1	0	2	1	2	1	0	1	0	0	0	1	0	0	2	0	1	1	0	0	1	1	1	0	0	3	1	0	2	2
k__Bacteria(100);p__Bacteroidetes(100);c__Bacteroidia(100);o__Bacteroidales(100);f__Prevotellaceae(100);g__Prevotella(100);g__Prevotella_unclassified(100);	Otu01072	2	2	4	1	1	0	3	3	0	0	0	2	1	0	0	1	0	0	2	0	1	1	1	0	1	0	0	0	4	0	0	0	0	0	0	0	1	1	0	0	0	0	0	0	0	0	0	0
k__Bacteria(100);k__Bacteria_unclassified(100);k__Bacteria_unclassified(100);k__Bacteria_unclassified(100);k__Bacteria_unclassified(100);k__Bacteria_unclassified(100);k__Bacteria_unclassified(100);	Otu01073	0	0	1	1	1	0	1	0	3	7	2	2	0	0	0	2	1	4	1	1	2	1	3	1	0	0	0	0	1	1	0	2	0	1	2	1	1	0	0	0	1	3	0	0	1	0	0	0
k__Bacteria(100);p__Proteobacteria(100);c__Betaproteobacteria(100);o__Burkholderiales(100);f__Comamonadaceae(100);g__Delftia(76);g__Delftia_unclassified(76);	Otu01074	0	0	0	0	0	0	0	0	0	0	0	0	0	4	0	0	0	0	0	2	0	0	0	0	1	0	9	0	0	0	0	3	2	0	0	0	0	1	10	0	1	0	0	1	7	1	0	0
k__Bacteria(100);p__Firmicutes(100);c__Clostridia(100);o__Clostridiales(100);f__Ruminococcaceae(100);g__Ruminococcus(100);g__Ruminococcus_unclassified(100);	Otu01075	0	1	3	0	1	0	0	0	1	2	1	2	1	1	1	1	1	1	1	0	0	0	2	0	0	0	0	4	2	5	0	0	1	4	0	0	0	0	1	2	1	3	0	2	0	3	2	3
k__Bacteria(100);p__Firmicutes(100);c__Clostridia(100);o__Clostridiales(100);f__Ruminococcaceae(100);g__Ruminococcus(100);s__flavefaciens(100);	Otu01076	0	0	2	0	0	1	0	0	0	2	0	0	1	2	2	2	1	1	3	0	0	1	0	5	0	2	0	0	2	1	2	1	0	1	0	0	0	1	0	1	1	3	0	1	0	1	2	0
k__Bacteria(100);p__SR1(100);p__SR1_unclassified(100);p__SR1_unclassified(100);p__SR1_unclassified(100);p__SR1_unclassified(100);p__SR1_unclassified(100);	Otu01077	0	0	0	0	1	0	1	2	0	2	1	2	0	1	0	1	1	0	0	0	0	1	0	3	0	0	2	2	4	0	0	2	0	1	1	2	0	0	1	0	0	2	0	0	1	0	1	0
k__Bacteria(100);p__Bacteroidetes(100);c__Bacteroidia(100);o__Bacteroidales(100);f__Prevotellaceae(100);g__Prevotella(100);g__Prevotella_unclassified(100);	Otu01078	0	0	2	1	5	0	1	1	1	0	0	2	1	0	0	3	1	0	0	0	1	1	0	1	0	4	0	0	0	0	1	1	0	1	0	0	0	0	0	2	0	0	1	1	0	0	0	0
k__Bacteria(100);p__Firmicutes(100);c__Clostridia(100);o__Clostridiales(100);f__Lachnospiraceae(100);f__Lachnospiraceae_unclassified(100);f__Lachnospiraceae_unclassified(100);	Otu01079	0	2	1	0	0	0	0	1	0	0	0	1	0	0	0	1	0	1	5	3	3	1	1	3	0	0	0	0	0	0	2	4	1	2	0	1	2	0	1	0	0	0	3	0	2	0	0	1
k__Bacteria(100);p__Firmicutes(100);c__Clostridia(100);o__Clostridiales(100);f__Ruminococcaceae(100);g__Ruminococcus(56);g__Ruminococcus_unclassified(56);	Otu01080	0	1	0	0	1	1	0	1	1	0	2	1	1	0	1	0	0	0	1	0	0	1	1	0	5	5	2	0	0	0	0	3	1	0	0	0	1	2	3	0	0	0	2	1	6	0	0	0
k__Bacteria(100);p__Proteobacteria(100);c__Gammaproteobacteria(100);c__Gammaproteobacteria_unclassified(88);c__Gammaproteobacteria_unclassified(88);c__Gammaproteobacteria_unclassified(88);c__Gammaproteobacteria_unclassified(88);	Otu01081	0	0	0	1	1	0	0	2	1	1	2	0	0	0	0	1	1	1	1	0	0	0	0	4	1	0	2	1	1	0	0	1	0	0	1	2	1	0	1	1	1	0	1	0	1	1	0	0
k__Bacteria(100);p__Firmicutes(100);c__Clostridia(100);o__Clostridiales(80);o__Clostridiales_unclassified(80);o__Clostridiales_unclassified(80);o__Clostridiales_unclassified(80);	Otu01082	0	1	1	1	1	2	4	2	1	1	1	2	0	0	0	0	0	2	0	1	1	1	0	2	0	1	2	0	0	1	0	0	3	0	0	0	1	1	1	0	1	0	1	1	0	0	0	0
k__Bacteria(100);p__Firmicutes(100);c__Clostridia(100);o__Clostridiales(100);f__Ruminococcaceae(96);g__Sporobacter(60);s__termitidis(60);	Otu01083	0	2	1	2	0	2	2	0	2	0	0	2	3	0	0	2	3	2	3	1	1	1	1	3	0	1	0	1	0	0	0	1	0	1	3	1	0	0	1	3	0	2	0	0	1	0	0	0
k__Bacteria(100);p__Bacteroidetes(100);c__Bacteroidia(100);o__Bacteroidales(100);f__Prevotellaceae(99);g__Prevotella(99);g__Prevotella_unclassified(99);	Otu01084	5	1	3	0	2	2	2	0	2	0	0	1	1	2	2	1	0	1	4	1	0	1	0	0	0	1	0	2	1	0	0	0	0	0	2	0	0	2	1	1	0	1	0	0	0	1	1	0
k__Bacteria(100);p__Firmicutes(100);c__Clostridia(100);o__Clostridiales(100);f__Lachnospiraceae(100);g__Butyrivibrio(99);g__Butyrivibrio_unclassified(99);	Otu01085	4	2	2	1	2	1	0	5	2	2	3	2	1	3	0	1	1	1	1	0	0	0	2	8	0	0	0	0	0	1	1	0	0	1	2	0	0	0	0	0	0	2	0	0	1	0	1	0
k__Bacteria(100);p__Firmicutes(100);c__Clostridia(100);o__Clostridiales(100);f__Ruminococcaceae(100);g__Ruminococcus(99);g__Ruminococcus_unclassified(99);	Otu01086	0	1	2	1	1	1	1	0	0	0	0	3	0	0	0	0	1	0	0	1	0	1	0	0	2	3	3	0	0	0	2	2	0	0	0	3	0	2	1	2	1	2	2	4	1	0	1	0
k__Bacteria(100);p__Chloroflexi(100);c__Anaerolineae(100);o__Anaerolineales(100);f__Anaerolinaceae(100);g__SHD-231(100);g__SHD-231_unclassified(100);	Otu01087	0	0	1	1	0	0	3	1	1	1	1	3	3	1	2	1	1	1	3	1	1	0	0	0	3	1	0	0	0	0	0	1	2	0	2	1	0	0	0	0	2	1	3	4	4	0	2	0
k__Bacteria(100);p__Proteobacteria(100);c__Betaproteobacteria(100);c__Betaproteobacteria_unclassified(61);c__Betaproteobacteria_unclassified(61);c__Betaproteobacteria_unclassified(61);c__Betaproteobacteria_unclassified(61);	Otu01088	0	0	0	0	2	0	0	0	1	1	0	0	1	1	0	2	2	2	2	1	0	1	4	0	1	0	0	0	0	0	3	2	0	0	0	0	0	2	1	0	3	2	3	3	2	1	3	2
k__Bacteria(100);p__Bacteroidetes(100);c__Bacteroidia(100);o__Bacteroidales(100);f__Prevotellaceae(100);g__Prevotella(100);g__Prevotella_unclassified(100);	Otu01089	1	1	2	2	5	4	1	0	2	3	1	2	2	2	1	1	2	1	0	0	0	1	1	0	0	3	3	0	0	0	2	0	1	2	1	1	0	0	1	0	0	0	0	0	0	0	0	0
k__Bacteria(100);p__Lentisphaerae(100);c__[Lentisphaeria](100);o__Victivallales(100);f__Victivallaceae(100);f__Victivallaceae_unclassified(100);f__Victivallaceae_unclassified(100);	Otu01090	0	2	1	0	0	0	3	0	3	0	0	0	0	2	4	0	0	0	2	3	1	0	0	0	3	7	2	0	1	0	1	2	3	1	0	0	2	2	2	0	0	1	0	2	2	0	0	0
k__Bacteria(100);p__Bacteroidetes(100);c__Bacteroidia(100);o__Bacteroidales(100);o__Bacteroidales_unclassified(96);o__Bacteroidales_unclassified(96);o__Bacteroidales_unclassified(96);	Otu01091	3	1	2	1	0	0	0	0	0	2	1	1	4	1	4	4	2	2	2	1	0	5	2	0	0	2	1	2	1	2	0	0	0	3	0	1	1	0	0	0	1	0	0	0	0	1	0	0
k__Bacteria(100);p__Proteobacteria(100);c__Gammaproteobacteria(100);o__Pseudomonadales(100);f__Moraxellaceae(100);g__Acinetobacter(100);g__Acinetobacter_unclassified(100);	Otu01092	0	0	0	0	0	0	0	0	0	0	0	0	0	0	0	0	0	0	0	0	0	0	0	0	0	0	0	1	0	0	0	0	0	0	0	0	0	0	0	1	0	1	0	0	0	4	2	0
k__Bacteria(100);p__Bacteroidetes(100);c__Bacteroidia(100);o__Bacteroidales(100);f__Prevotellaceae(100);g__Prevotella(100);g__Prevotella_unclassified(97);	Otu01093	1	0	1	1	2	2	1	1	4	2	2	1	0	0	1	1	0	1	1	0	0	1	0	2	1	1	1	0	0	1	0	1	1	3	0	2	0	0	0	1	0	0	1	0	0	0	0	0
k__Bacteria(100);p__Bacteroidetes(100);c__Bacteroidia(100);o__Bacteroidales(100);f__Prevotellaceae(100);g__Prevotella(100);g__Prevotella_unclassified(77);	Otu01094	0	0	1	0	0	0	1	2	2	1	1	0	0	1	1	1	0	0	1	1	0	0	0	3	0	1	1	0	0	0	0	1	1	2	1	1	0	0	0	0	0	1	0	0	0	0	0	0
k__Bacteria(100);p__Bacteroidetes(100);c__Bacteroidia(100);o__Bacteroidales(100);f__BS11(100);f__BS11_unclassified(100);f__BS11_unclassified(100);	Otu01095	1	2	2	0	0	0	3	4	2	0	1	1	0	2	2	0	1	0	3	2	1	1	0	0	1	1	2	0	0	0	2	3	2	0	0	0	0	1	3	0	0	0	2	1	2	0	0	0
k__Bacteria(100);p__Bacteroidetes(100);c__Bacteroidia(100);o__Bacteroidales(100);f__Prevotellaceae(100);g__Prevotella(100);g__Prevotella_unclassified(100);	Otu01096	2	1	0	4	2	2	0	0	0	1	1	2	0	2	1	3	1	1	0	2	1	0	1	0	1	0	1	0	1	0	1	2	1	1	2	0	0	0	0	1	0	0	0	0	0	0	0	2
k__Bacteria(100);p__Bacteroidetes(100);c__Bacteroidia(100);o__Bacteroidales(100);o__Bacteroidales_unclassified(91);o__Bacteroidales_unclassified(91);o__Bacteroidales_unclassified(91);	Otu01097	1	0	1	0	2	1	2	1	1	1	0	1	0	1	0	0	0	0	2	1	1	0	3	2	1	1	0	1	0	2	0	1	0	2	0	0	1	0	1	0	0	2	1	3	4	0	0	1
k__Bacteria(100);p__Bacteroidetes(100);c__Bacteroidia(100);o__Bacteroidales(100);f__Prevotellaceae(100);g__Prevotella(100);g__Prevotella_unclassified(99);	Otu01098	2	0	4	0	4	0	3	2	2	0	0	1	5	4	1	1	2	0	4	1	1	0	0	0	0	0	0	1	0	0	1	0	1	0	2	0	1	0	2	2	0	1	1	1	1	1	0	0
k__Bacteria(100);p__Cyanobacteria(100);c__4C0d-2(100);o__YS2(100);o__YS2_unclassified(100);o__YS2_unclassified(100);o__YS2_unclassified(100);	Otu01099	1	1	0	0	0	0	0	0	1	0	0	0	0	0	2	1	0	1	2	0	0	0	0	0	5	1	0	6	0	0	0	0	0	0	0	0	0	1	1	1	0	0	1	3	3	1	0	0
k__Bacteria(100);p__Bacteroidetes(100);c__Bacteroidia(100);o__Bacteroidales(100);f__[Paraprevotellaceae](100);g__YRC22(100);g__YRC22_unclassified(100);	Otu01100	0	2	0	1	2	0	1	1	3	3	0	3	3	2	2	0	1	1	1	2	2	2	1	0	0	0	1	1	1	1	1	0	1	1	1	0	1	0	0	0	0	0	0	1	1	0	0	0
k__Bacteria(100);p__Bacteroidetes(100);p__Bacteroidetes_unclassified(100);p__Bacteroidetes_unclassified(100);p__Bacteroidetes_unclassified(100);p__Bacteroidetes_unclassified(100);p__Bacteroidetes_unclassified(100);	Otu01101	1	2	0	0	1	2	3	2	1	3	6	2	2	0	0	1	2	1	0	1	0	0	2	1	0	0	0	0	0	1	1	2	2	0	2	4	0	0	0	1	1	0	1	1	0	1	0	0
k__Bacteria(100);p__Bacteroidetes(100);p__Bacteroidetes_unclassified(100);p__Bacteroidetes_unclassified(100);p__Bacteroidetes_unclassified(100);p__Bacteroidetes_unclassified(100);p__Bacteroidetes_unclassified(100);	Otu01102	2	1	0	0	1	1	0	1	0	0	0	0	2	3	1	0	0	0	0	2	1	0	0	0	0	1	3	1	1	0	2	2	1	0	1	1	1	2	1	0	0	0	1	4	0	0	0	0
k__Bacteria(100);p__Firmicutes(100);c__Clostridia(100);o__Clostridiales(100);f__Ruminococcaceae(99);f__Ruminococcaceae_unclassified(97);f__Ruminococcaceae_unclassified(97);	Otu01103	0	0	0	0	3	0	1	0	2	1	4	0	1	1	0	1	0	0	0	1	1	0	5	0	0	0	0	0	1	0	0	0	3	4	1	1	0	0	1	0	1	4	0	1	0	2	1	4
k__Bacteria(100);p__Firmicutes(100);c__Clostridia(100);o__Clostridiales(100);f__Ruminococcaceae(100);g__Ruminococcus(64);g__Ruminococcus_unclassified(64);	Otu01104	1	0	2	0	3	0	2	1	1	0	2	1	1	0	0	1	1	1	0	1	1	2	1	2	2	0	0	0	0	0	2	2	1	0	0	0	2	1	0	0	1	1	1	1	2	0	0	2
k__Bacteria(100);p__Bacteroidetes(100);c__Bacteroidia(100);o__Bacteroidales(100);f__Prevotellaceae(100);g__Prevotella(100);g__Prevotella_unclassified(100);	Otu01105	3	1	0	2	5	2	0	1	0	4	3	0	1	0	0	5	3	2	2	1	0	2	3	0	0	0	0	0	0	1	0	1	1	1	0	2	0	0	0	1	1	1	1	0	0	0	0	0
k__Bacteria(100);p__Bacteroidetes(100);c__Bacteroidia(100);o__Bacteroidales(100);f__Prevotellaceae(91);g__Prevotella(91);g__Prevotella_unclassified(91);	Otu01106	1	0	0	2	2	2	1	0	1	3	0	1	2	0	0	0	0	0	0	0	0	0	1	2	1	0	0	0	2	0	1	1	0	0	1	2	0	1	0	0	1	0	0	1	0	1	0	2
k__Bacteria(100);p__Firmicutes(100);c__Clostridia(100);o__Clostridiales(97);o__Clostridiales_unclassified(97);o__Clostridiales_unclassified(97);o__Clostridiales_unclassified(97);	Otu01107	0	1	2	0	2	0	0	0	2	4	1	1	0	1	1	1	0	2	1	0	0	0	1	1	1	2	0	0	0	1	1	1	0	1	2	0	0	0	1	0	2	0	0	0	0	1	1	0
k__Bacteria(100);p__Fibrobacteres(100);c__Fibrobacteria(100);o__Fibrobacterales(100);f__Fibrobacteraceae(100);g__Fibrobacter(100);s__succinogenes(100);	Otu01108	0	0	2	2	2	1	2	0	1	1	0	2	1	0	1	1	1	0	2	2	3	0	0	2	2	2	1	0	0	0	3	2	2	0	0	2	1	0	3	0	0	0	1	1	0	1	0	0
k__Bacteria(100);p__Bacteroidetes(100);c__Bacteroidia(100);o__Bacteroidales(100);f__Prevotellaceae(100);g__Prevotella(100);g__Prevotella_unclassified(100);	Otu01109	1	2	0	0	1	2	1	1	2	1	1	0	0	0	5	3	2	2	0	2	0	0	1	1	0	0	2	0	0	2	3	1	1	0	0	1	1	1	0	1	1	1	1	0	2	0	1	1
k__Bacteria(100);p__Synergistetes(100);c__Synergistia(100);o__Synergistales(100);f__Dethiosulfovibrionaceae(100);g__TG5(100);g__TG5_unclassified(100);	Otu01110	0	0	0	0	0	0	0	0	1	0	0	0	0	0	0	0	1	0	0	0	0	0	1	0	0	0	0	2	0	1	1	0	0	1	1	1	0	0	0	0	2	4	0	0	0	1	2	4
k__Bacteria(100);p__Elusimicrobia(100);c__Endomicrobia(100);c__Endomicrobia_unclassified(100);c__Endomicrobia_unclassified(100);c__Endomicrobia_unclassified(100);c__Endomicrobia_unclassified(100);	Otu01111	0	1	1	0	0	0	0	0	0	0	0	0	1	0	0	0	0	0	0	0	0	0	0	0	0	0	2	0	0	0	0	1	0	1	0	0	2	1	3	0	0	0	1	2	1	0	0	1
k__Bacteria(100);p__Bacteroidetes(100);c__Bacteroidia(100);o__Bacteroidales(100);f__Prevotellaceae(100);g__Prevotella(100);g__Prevotella_unclassified(97);	Otu01112	4	3	2	0	1	1	1	1	2	1	1	1	0	1	1	1	1	1	1	2	3	0	4	2	1	0	2	0	3	1	2	0	0	0	2	2	0	0	0	0	1	0	1	2	0	0	1	1
k__Bacteria(100);p__Firmicutes(100);p__Firmicutes_unclassified(100);p__Firmicutes_unclassified(100);p__Firmicutes_unclassified(100);p__Firmicutes_unclassified(100);p__Firmicutes_unclassified(100);	Otu01113	1	4	0	3	1	2	5	0	2	2	6	1	0	1	0	3	1	2	1	2	1	0	1	2	0	1	0	0	0	0	0	0	0	0	2	1	0	0	0	1	0	0	0	0	1	0	0	0
k__Bacteria(100);p__Planctomycetes(100);c__Planctomycetia(100);o__Pirellulales(100);f__Pirellulaceae(100);f__Pirellulaceae_unclassified(100);f__Pirellulaceae_unclassified(100);	Otu01114	2	2	2	2	2	2	1	3	1	2	1	0	0	1	4	0	0	0	0	0	1	1	2	0	2	1	0	2	0	0	2	3	0	1	0	1	2	2	0	1	0	0	1	2	0	0	0	2
k__Bacteria(100);p__Cyanobacteria(100);c__4C0d-2(100);o__YS2(100);o__YS2_unclassified(100);o__YS2_unclassified(100);o__YS2_unclassified(100);	Otu01115	1	0	0	0	1	0	2	3	2	0	0	0	0	1	3	3	2	0	0	0	3	0	0	0	1	1	2	4	3	1	1	0	0	0	0	0	0	0	2	0	0	0	0	1	0	0	0	0
k__Bacteria(100);p__Bacteroidetes(100);p__Bacteroidetes_unclassified(100);p__Bacteroidetes_unclassified(100);p__Bacteroidetes_unclassified(100);p__Bacteroidetes_unclassified(100);p__Bacteroidetes_unclassified(100);	Otu01116	0	1	1	0	1	3	2	2	0	3	2	3	3	0	1	0	0	2	0	0	3	0	0	0	2	3	1	1	4	0	2	1	0	1	0	0	1	0	0	2	1	2	0	2	0	0	0	0
k__Bacteria(100);p__Firmicutes(100);c__Clostridia(100);o__Clostridiales(100);o__Clostridiales_unclassified(100);o__Clostridiales_unclassified(100);o__Clostridiales_unclassified(100);	Otu01117	1	2	1	0	0	0	1	3	2	1	0	1	2	0	0	0	0	0	0	0	1	0	0	1	1	1	2	0	0	0	3	1	1	0	1	0	0	0	1	1	2	0	2	1	1	0	0	2
k__Bacteria(100);p__Firmicutes(100);c__Clostridia(100);o__Clostridiales(100);f__Ruminococcaceae(100);g__Ruminococcus(89);g__Ruminococcus_unclassified(89);	Otu01118	0	0	1	0	2	0	1	2	0	1	2	2	0	0	2	2	1	2	0	1	0	1	2	0	0	1	0	0	2	1	1	3	1	0	0	0	0	1	0	1	0	2	4	0	1	1	3	1
k__Bacteria(100);p__Bacteroidetes(100);p__Bacteroidetes_unclassified(100);p__Bacteroidetes_unclassified(100);p__Bacteroidetes_unclassified(100);p__Bacteroidetes_unclassified(100);p__Bacteroidetes_unclassified(100);	Otu01119	1	0	1	1	1	1	3	3	2	1	2	2	2	1	1	1	1	2	0	2	0	0	1	0	1	2	0	0	0	0	0	0	1	1	3	0	0	3	0	1	0	1	1	1	1	1	0	0
k__Bacteria(100);p__Firmicutes(100);c__Clostridia(100);o__Clostridiales(100);f__Lachnospiraceae(100);g__Coprococcus(78);g__Coprococcus_unclassified(78);	Otu01120	1	0	2	2	2	0	0	2	3	1	2	1	1	0	1	0	2	0	1	1	1	3	1	2	1	2	0	3	0	1	0	0	1	0	1	2	1	0	0	3	2	1	0	0	1	1	0	3
k__Bacteria(100);p__Firmicutes(100);c__Bacilli(100);o__Lactobacillales(100);f__Lactobacillaceae(100);g__Lactobacillus(100);g__Lactobacillus_unclassified(92);	Otu01121	0	0	0	0	0	0	0	0	0	0	0	0	1	0	0	0	0	0	0	0	0	0	0	0	0	0	0	0	0	0	0	0	0	0	0	0	1	2	0	0	0	0	0	6	1	1	1	1
k__Bacteria(100);p__Bacteroidetes(100);c__Bacteroidia(100);o__Bacteroidales(100);f__Prevotellaceae(100);g__Prevotella(100);g__Prevotella_unclassified(100);	Otu01122	1	2	0	0	2	2	1	1	1	1	1	1	1	0	1	0	3	1	1	0	1	2	2	5	0	0	0	0	0	0	2	4	1	2	1	3	0	0	1	0	0	0	1	0	0	0	0	0
k__Bacteria(100);p__Tenericutes(100);c__Mollicutes(100);o__RF39(100);o__RF39_unclassified(100);o__RF39_unclassified(100);o__RF39_unclassified(100);	Otu01123	0	2	0	1	0	2	1	2	2	0	1	1	1	1	0	0	0	1	2	1	2	0	0	0	1	1	0	0	4	0	0	2	0	1	0	1	1	0	2	0	1	1	0	0	0	1	0	0
k__Bacteria(100);p__Verrucomicrobia(100);c__Verruco-5(100);o__WCHB1-41(100);f__RFP12(100);f__RFP12_unclassified(100);f__RFP12_unclassified(100);	Otu01124	0	1	1	0	0	1	1	1	0	1	0	1	1	2	2	0	2	3	1	1	3	2	0	1	3	1	0	0	0	0	3	0	1	1	0	1	1	1	2	1	1	0	1	3	1	1	0	0
k__Bacteria(100);p__Firmicutes(100);c__Clostridia(100);o__Clostridiales(100);f__Lachnospiraceae(100);f__Lachnospiraceae_unclassified(100);f__Lachnospiraceae_unclassified(100);	Otu01125	0	0	0	1	2	0	0	0	1	0	1	0	3	1	1	2	0	2	0	0	0	0	2	1	0	1	1	0	0	1	1	2	1	0	1	2	0	0	0	1	3	3	0	0	0	1	3	0
k__Bacteria(100);k__Bacteria_unclassified(100);k__Bacteria_unclassified(100);k__Bacteria_unclassified(100);k__Bacteria_unclassified(100);k__Bacteria_unclassified(100);k__Bacteria_unclassified(100);	Otu01126	1	1	3	0	1	1	1	0	0	1	1	1	0	0	2	1	2	2	1	0	0	0	1	2	0	1	1	1	7	1	1	0	2	0	1	0	0	2	1	1	1	1	0	0	0	0	1	0
k__Bacteria(100);p__Bacteroidetes(100);c__Bacteroidia(100);o__Bacteroidales(100);o__Bacteroidales_unclassified(55);o__Bacteroidales_unclassified(55);o__Bacteroidales_unclassified(55);	Otu01127	1	5	3	2	6	0	1	2	5	3	0	2	0	0	0	2	0	0	1	2	0	1	1	2	1	0	0	0	0	0	2	1	0	3	0	0	0	0	0	0	0	1	0	0	1	0	0	1
k__Bacteria(100);k__Bacteria_unclassified(100);k__Bacteria_unclassified(100);k__Bacteria_unclassified(100);k__Bacteria_unclassified(100);k__Bacteria_unclassified(100);k__Bacteria_unclassified(100);	Otu01128	1	1	0	1	2	0	0	0	0	0	0	0	2	3	2	0	1	1	1	0	1	0	1	1	5	0	2	1	9	0	2	0	0	2	0	1	2	3	3	0	0	1	0	1	0	0	0	0
k__Bacteria(100);p__Firmicutes(100);c__Clostridia(100);o__Clostridiales(100);f__Clostridiaceae(59);g__Clostridium(59);g__Clostridium_unclassified(59);	Otu01129	0	1	2	0	2	1	1	2	2	2	0	3	1	0	1	0	0	2	1	0	0	0	1	0	1	1	2	4	0	1	0	1	0	0	1	1	3	1	1	0	0	0	0	1	0	1	0	1
k__Bacteria(100);p__Bacteroidetes(100);p__Bacteroidetes_unclassified(100);p__Bacteroidetes_unclassified(100);p__Bacteroidetes_unclassified(100);p__Bacteroidetes_unclassified(100);p__Bacteroidetes_unclassified(100);	Otu01130	0	0	1	0	1	2	1	2	0	0	0	0	0	0	2	0	0	0	4	3	1	0	0	0	5	2	1	0	0	0	1	0	2	0	0	0	3	0	3	0	0	0	2	1	5	0	0	0
k__Bacteria(100);p__Firmicutes(100);c__Clostridia(100);o__Clostridiales(100);f__[Mogibacteriaceae](100);f__[Mogibacteriaceae]_unclassified(100);f__[Mogibacteriaceae]_unclassified(100);	Otu01131	1	1	4	0	1	0	2	4	2	0	1	4	2	2	1	0	0	0	0	0	0	0	0	0	0	1	2	1	0	1	2	1	0	2	1	0	1	2	0	1	1	0	0	0	0	1	0	0
k__Bacteria(100);p__Bacteroidetes(100);p__Bacteroidetes_unclassified(100);p__Bacteroidetes_unclassified(100);p__Bacteroidetes_unclassified(100);p__Bacteroidetes_unclassified(100);p__Bacteroidetes_unclassified(100);	Otu01132	1	0	0	2	1	0	0	0	0	1	1	1	1	3	0	0	1	0	0	0	0	1	1	0	0	1	0	1	0	0	1	1	0	0	1	1	0	0	0	0	0	0	0	0	0	0	0	1
k__Bacteria(100);p__Firmicutes(100);c__Clostridia(100);o__Clostridiales(100);f__Ruminococcaceae(79);f__Ruminococcaceae_unclassified(75);f__Ruminococcaceae_unclassified(75);	Otu01133	1	0	0	0	0	0	0	0	0	0	0	0	0	3	1	0	0	0	1	1	1	0	0	0	3	3	1	0	0	0	2	1	1	0	0	0	3	0	1	0	0	0	2	2	2	0	0	0
k__Bacteria(100);p__Bacteroidetes(100);c__Bacteroidia(100);o__Bacteroidales(100);f__[Paraprevotellaceae](100);g__YRC22(100);g__YRC22_unclassified(100);	Otu01134	0	1	0	1	0	0	0	0	1	0	0	0	0	1	0	0	0	0	0	0	1	1	1	0	0	2	1	0	0	0	1	0	0	1	0	0	0	0	0	1	0	0	1	2	1	0	1	0
k__Bacteria(100);p__Bacteroidetes(100);p__Bacteroidetes_unclassified(100);p__Bacteroidetes_unclassified(100);p__Bacteroidetes_unclassified(100);p__Bacteroidetes_unclassified(100);p__Bacteroidetes_unclassified(100);	Otu01135	0	0	0	1	0	0	2	0	1	2	0	3	0	1	0	0	1	1	0	0	1	0	3	7	0	0	0	3	0	6	0	0	1	0	0	2	0	0	0	0	1	3	0	1	0	1	3	2
k__Bacteria(100);p__Bacteroidetes(100);c__Bacteroidia(100);o__Bacteroidales(100);f__Prevotellaceae(79);g__Prevotella(79);g__Prevotella_unclassified(79);	Otu01136	1	0	1	1	0	1	3	0	0	0	1	2	1	2	1	0	4	1	1	0	0	2	1	3	0	3	1	9	1	0	0	0	0	3	0	0	1	0	1	1	1	0	0	0	0	1	1	1
k__Bacteria(100);k__Bacteria_unclassified(100);k__Bacteria_unclassified(100);k__Bacteria_unclassified(100);k__Bacteria_unclassified(100);k__Bacteria_unclassified(100);k__Bacteria_unclassified(100);	Otu01137	0	2	1	0	0	0	0	1	2	0	0	0	1	1	0	1	1	2	3	2	5	0	0	0	0	1	3	1	0	0	1	2	0	1	0	0	4	0	2	2	0	0	0	0	2	0	1	0
k__Bacteria(100);p__Firmicutes(100);c__Clostridia(100);o__Clostridiales(100);f__Ruminococcaceae(100);f__Ruminococcaceae_unclassified(84);f__Ruminococcaceae_unclassified(84);	Otu01138	0	0	0	2	0	0	1	0	0	2	2	1	0	0	1	2	1	0	0	0	1	2	3	9	1	0	1	0	0	1	0	2	3	0	0	0	0	0	0	0	0	1	0	0	0	0	1	1
k__Bacteria(100);p__Verrucomicrobia(100);c__Verruco-5(100);o__WCHB1-41(100);f__RFP12(100);f__RFP12_unclassified(100);f__RFP12_unclassified(100);	Otu01139	0	2	1	0	1	0	1	5	4	0	0	3	0	1	2	1	1	0	2	1	3	0	1	0	3	3	1	0	0	0	0	0	0	2	0	1	1	0	1	0	0	0	0	0	1	0	0	0
k__Bacteria(100);p__Firmicutes(100);c__Clostridia(100);o__Clostridiales(100);f__Lachnospiraceae(100);f__Lachnospiraceae_unclassified(100);f__Lachnospiraceae_unclassified(100);	Otu01140	0	1	1	3	2	0	1	2	1	2	0	1	1	0	1	0	1	1	0	2	0	0	0	1	0	1	0	0	2	1	0	0	0	0	3	0	0	1	0	2	2	2	0	0	0	0	0	1
k__Bacteria(100);k__Bacteria_unclassified(100);k__Bacteria_unclassified(100);k__Bacteria_unclassified(100);k__Bacteria_unclassified(100);k__Bacteria_unclassified(100);k__Bacteria_unclassified(100);	Otu01141	1	0	2	0	1	1	1	0	0	0	1	0	3	2	2	0	3	1	1	0	0	0	0	0	0	5	3	4	2	1	2	2	1	0	0	0	1	1	1	0	0	1	0	1	2	0	0	0
k__Bacteria(100);p__Proteobacteria(100);c__Gammaproteobacteria(100);o__Pseudomonadales(100);f__Moraxellaceae(100);g__Acinetobacter(100);s__guillouiae(75);	Otu01142	0	0	0	0	0	0	0	0	0	0	0	0	0	0	0	0	0	0	0	0	0	0	0	0	0	0	0	4	1	0	0	0	0	2	0	0	0	0	0	4	0	0	1	0	1	32	0	0
k__Bacteria(100);p__Planctomycetes(100);c__Planctomycetia(100);o__Pirellulales(100);f__Pirellulaceae(100);f__Pirellulaceae_unclassified(100);f__Pirellulaceae_unclassified(100);	Otu01143	0	0	0	0	0	0	0	0	2	0	0	2	1	1	1	1	1	0	2	2	0	0	0	0	1	2	1	0	0	0	4	3	1	0	0	0	1	0	3	0	0	0	1	1	2	1	0	0
k__Bacteria(100);p__Tenericutes(100);c__Mollicutes(100);o__RF39(100);o__RF39_unclassified(100);o__RF39_unclassified(100);o__RF39_unclassified(100);	Otu01144	0	0	0	2	1	0	0	0	1	2	1	0	0	3	1	0	1	2	4	1	0	1	1	0	0	1	0	2	3	1	0	1	1	1	2	0	0	1	0	1	0	0	1	1	1	1	0	0
k__Bacteria(100);p__Bacteroidetes(100);c__Bacteroidia(100);o__Bacteroidales(100);f__BS11(100);f__BS11_unclassified(100);f__BS11_unclassified(100);	Otu01145	3	2	5	1	0	0	1	1	1	0	0	0	1	2	0	0	1	0	2	2	1	0	0	0	0	2	2	0	0	0	0	3	0	1	0	1	0	1	0	0	0	0	3	1	1	0	0	0
k__Bacteria(100);p__Bacteroidetes(100);p__Bacteroidetes_unclassified(100);p__Bacteroidetes_unclassified(100);p__Bacteroidetes_unclassified(100);p__Bacteroidetes_unclassified(100);p__Bacteroidetes_unclassified(100);	Otu01146	0	0	0	0	2	1	1	0	0	1	2	1	0	0	0	0	4	2	1	0	1	3	2	0	0	1	0	0	3	2	0	1	2	1	2	2	0	0	1	0	1	3	0	1	0	0	0	2
k__Bacteria(100);p__Firmicutes(100);p__Firmicutes_unclassified(100);p__Firmicutes_unclassified(100);p__Firmicutes_unclassified(100);p__Firmicutes_unclassified(100);p__Firmicutes_unclassified(100);	Otu01147	2	1	2	3	2	3	1	2	2	5	2	3	0	0	0	1	2	0	0	0	0	0	4	2	0	0	1	0	0	1	0	0	1	1	0	4	0	0	0	0	0	4	0	0	0	0	0	1
k__Bacteria(100);p__Bacteroidetes(100);p__Bacteroidetes_unclassified(100);p__Bacteroidetes_unclassified(100);p__Bacteroidetes_unclassified(100);p__Bacteroidetes_unclassified(100);p__Bacteroidetes_unclassified(100);	Otu01148	0	0	0	1	1	1	1	0	0	2	2	1	1	0	1	2	0	1	0	0	1	1	2	0	0	1	0	0	0	0	0	1	2	1	2	1	1	0	0	4	0	3	0	2	0	0	2	1
k__Bacteria(100);p__Bacteroidetes(100);c__Bacteroidia(100);o__Bacteroidales(100);f__S24-7(99);f__S24-7_unclassified(99);f__S24-7_unclassified(99);	Otu01149	1	0	1	1	1	2	0	1	0	1	0	1	2	0	0	1	3	5	0	3	2	1	3	0	0	0	0	0	0	2	0	3	0	0	3	6	3	1	2	0	1	0	1	0	0	0	0	1
k__Bacteria(100);p__Bacteroidetes(100);p__Bacteroidetes_unclassified(100);p__Bacteroidetes_unclassified(100);p__Bacteroidetes_unclassified(100);p__Bacteroidetes_unclassified(100);p__Bacteroidetes_unclassified(100);	Otu01150	1	1	0	2	0	1	2	0	0	1	1	2	1	3	1	1	0	2	1	0	0	1	3	0	0	2	0	1	2	2	3	4	0	0	1	1	0	2	0	2	0	0	1	0	0	0	0	0
k__Bacteria(100);k__Bacteria_unclassified(100);k__Bacteria_unclassified(100);k__Bacteria_unclassified(100);k__Bacteria_unclassified(100);k__Bacteria_unclassified(100);k__Bacteria_unclassified(100);	Otu01151	0	0	0	0	0	1	0	0	0	0	0	0	0	1	2	0	0	0	4	2	0	0	0	0	1	4	2	0	0	0	2	1	0	0	0	0	4	4	3	0	0	0	1	4	3	0	0	0
k__Bacteria(100);p__Firmicutes(100);c__Clostridia(100);o__Clostridiales(100);f__[Mogibacteriaceae](100);f__[Mogibacteriaceae]_unclassified(100);f__[Mogibacteriaceae]_unclassified(100);	Otu01152	1	4	0	0	3	1	4	1	1	0	2	2	0	0	1	2	0	0	0	1	0	0	1	1	0	1	3	2	0	0	0	0	2	0	0	0	2	0	1	1	0	0	0	0	0	1	0	1
k__Bacteria(100);p__Firmicutes(100);p__Firmicutes_unclassified(100);p__Firmicutes_unclassified(100);p__Firmicutes_unclassified(100);p__Firmicutes_unclassified(100);p__Firmicutes_unclassified(100);	Otu01153	1	4	1	6	0	0	1	2	0	1	1	0	1	0	1	0	1	1	1	2	0	2	2	2	0	0	1	3	0	0	0	1	1	0	0	0	2	0	2	1	0	1	1	0	0	0	1	1
k__Bacteria(100);p__Verrucomicrobia(100);c__Verruco-5(100);o__WCHB1-41(100);f__RFP12(100);f__RFP12_unclassified(100);f__RFP12_unclassified(100);	Otu01154	0	1	0	0	1	0	2	0	1	0	2	0	1	0	1	2	1	0	2	2	0	1	0	1	2	2	0	0	3	1	1	1	0	0	1	1	2	2	2	1	0	1	3	3	0	1	0	0
k__Bacteria(100);p__Verrucomicrobia(100);c__Verruco-5(100);o__WCHB1-41(100);f__RFP12(100);f__RFP12_unclassified(100);f__RFP12_unclassified(100);	Otu01155	0	1	0	0	1	0	1	2	2	0	0	1	1	2	2	0	0	2	0	0	1	0	2	1	0	1	2	1	6	0	3	1	1	1	1	0	0	2	3	2	0	1	0	1	1	1	1	0
k__Bacteria(100);p__Firmicutes(100);c__Clostridia(100);o__Clostridiales(100);f__Veillonellaceae(100);g__Dialister(100);g__Dialister_unclassified(100);	Otu01156	0	0	1	1	0	0	0	1	1	0	1	0	0	0	0	1	0	0	0	0	0	1	1	0	0	0	0	0	2	1	0	0	0	0	0	1	0	1	0	3	2	2	0	0	1	2	5	3
k__Bacteria(100);p__Bacteroidetes(100);p__Bacteroidetes_unclassified(100);p__Bacteroidetes_unclassified(100);p__Bacteroidetes_unclassified(100);p__Bacteroidetes_unclassified(100);p__Bacteroidetes_unclassified(100);	Otu01157	1	2	2	0	0	0	2	1	2	0	0	0	1	2	3	0	0	1	1	2	3	0	0	1	0	2	1	0	0	0	2	4	1	0	0	1	1	1	3	0	0	0	0	1	1	0	0	0
k__Bacteria(100);p__Bacteroidetes(100);p__Bacteroidetes_unclassified(100);p__Bacteroidetes_unclassified(100);p__Bacteroidetes_unclassified(100);p__Bacteroidetes_unclassified(100);p__Bacteroidetes_unclassified(100);	Otu01158	1	0	0	1	1	1	0	0	0	1	0	1	3	1	0	0	0	3	2	0	1	1	0	1	0	2	1	9	0	0	1	1	1	2	0	0	2	0	1	0	1	0	2	0	1	1	0	0
k__Bacteria(100);p__Bacteroidetes(100);c__Bacteroidia(100);o__Bacteroidales(100);f__Prevotellaceae(95);g__Prevotella(95);g__Prevotella_unclassified(95);	Otu01159	0	2	0	0	1	0	1	1	1	1	1	1	0	2	0	1	0	2	0	2	0	0	1	1	0	0	1	0	0	0	1	2	1	2	1	2	1	0	0	0	4	4	2	1	1	1	0	0
k__Bacteria(100);p__Firmicutes(100);c__Clostridia(100);o__Clostridiales(100);f__Lachnospiraceae(100);g__Pseudobutyrivibrio(100);g__Pseudobutyrivibrio_unclassified(100);	Otu01160	0	5	0	1	2	5	1	0	0	3	0	5	0	0	3	2	0	0	0	0	2	0	1	0	0	0	0	0	0	0	0	1	0	0	0	0	0	0	0	0	2	0	0	0	1	0	1	1
k__Bacteria(100);p__Cyanobacteria(100);c__4C0d-2(100);o__YS2(100);o__YS2_unclassified(100);o__YS2_unclassified(100);o__YS2_unclassified(100);	Otu01161	0	2	0	0	1	0	0	1	1	3	2	0	0	1	1	1	0	0	1	1	0	1	2	1	0	0	0	6	8	0	2	1	1	0	0	0	1	0	0	0	0	0	0	1	0	0	0	0
k__Bacteria(100);p__Spirochaetes(100);c__Spirochaetes(100);o__Spirochaetales(100);f__Spirochaetaceae(100);g__Treponema(100);g__Treponema_unclassified(100);	Otu01162	0	1	1	1	0	0	0	1	1	2	0	0	0	3	3	0	0	0	2	1	1	0	2	0	1	2	1	0	4	0	7	3	0	0	0	0	2	0	1	1	0	0	0	1	0	0	4	0
k__Bacteria(100);p__Bacteroidetes(100);c__Bacteroidia(100);o__Bacteroidales(100);f__Prevotellaceae(100);g__Prevotella(100);g__Prevotella_unclassified(100);	Otu01163	0	1	0	2	3	2	2	3	2	3	2	1	0	0	2	0	2	0	0	1	2	1	1	0	0	1	0	0	0	0	2	1	0	0	0	0	0	0	0	0	0	1	0	0	1	0	0	0
k__Bacteria(100);p__Firmicutes(100);c__Clostridia(100);o__Clostridiales(100);f__Lachnospiraceae(100);f__Lachnospiraceae_unclassified(100);f__Lachnospiraceae_unclassified(100);	Otu01164	0	1	1	0	0	1	1	0	0	0	2	3	0	0	1	1	1	2	2	1	0	1	0	2	0	1	0	0	8	0	2	2	1	0	0	0	1	1	0	0	0	1	2	1	3	0	0	0
k__Bacteria(100);p__Bacteroidetes(100);p__Bacteroidetes_unclassified(100);p__Bacteroidetes_unclassified(100);p__Bacteroidetes_unclassified(100);p__Bacteroidetes_unclassified(100);p__Bacteroidetes_unclassified(100);	Otu01165	5	6	7	0	0	0	3	3	2	0	0	0	1	4	4	0	0	0	4	2	1	0	0	0	1	0	2	0	0	0	0	0	0	0	0	0	0	1	0	0	0	0	3	0	0	0	0	1
k__Bacteria(100);p__Bacteroidetes(100);p__Bacteroidetes_unclassified(100);p__Bacteroidetes_unclassified(100);p__Bacteroidetes_unclassified(100);p__Bacteroidetes_unclassified(100);p__Bacteroidetes_unclassified(100);	Otu01166	5	2	3	0	0	0	5	1	6	0	0	0	2	2	4	0	0	0	2	1	2	0	0	0	2	1	1	0	0	0	1	0	2	0	0	0	0	3	0	0	0	0	1	0	2	0	0	0
k__Bacteria(100);p__Firmicutes(100);c__Clostridia(100);o__Clostridiales(100);f__Christensenellaceae(99);f__Christensenellaceae_unclassified(99);f__Christensenellaceae_unclassified(99);	Otu01167	0	1	1	0	0	2	1	2	0	2	0	3	2	2	1	1	0	0	0	2	1	0	1	0	3	2	1	0	0	0	1	0	0	1	0	2	1	0	0	0	1	2	0	2	1	0	0	1
k__Bacteria(100);p__Firmicutes(100);c__Clostridia(100);o__Clostridiales(99);f__Ruminococcaceae(65);f__Ruminococcaceae_unclassified(65);f__Ruminococcaceae_unclassified(65);	Otu01168	0	2	0	0	1	1	0	2	1	0	0	1	2	0	0	0	0	1	1	1	2	0	1	0	1	0	0	0	0	1	1	2	4	0	1	1	2	0	1	2	1	0	1	2	1	0	0	0
k__Bacteria(100);p__Lentisphaerae(100);c__[Lentisphaeria](100);o__Victivallales(100);f__Victivallaceae(100);f__Victivallaceae_unclassified(100);f__Victivallaceae_unclassified(100);	Otu01169	0	1	2	0	0	0	1	0	2	1	0	0	0	3	0	0	0	0	1	1	1	0	0	0	4	4	2	0	0	0	1	0	0	1	0	0	0	2	2	0	0	1	1	0	1	2	0	0
k__Bacteria(100);p__Proteobacteria(100);c__Deltaproteobacteria(100);o__Desulfovibrionales(97);f__Desulfovibrionaceae(97);g__Desulfovibrio(97);g__Desulfovibrio_unclassified(97);	Otu01170	0	3	0	0	1	0	0	0	1	1	1	0	0	0	1	2	1	0	0	0	0	0	2	1	1	2	2	1	2	0	0	0	0	0	1	1	2	0	0	0	0	0	3	1	0	0	0	0
k__Bacteria(100);p__Firmicutes(100);c__Erysipelotrichi(100);o__Erysipelotrichales(100);f__Erysipelotrichaceae(100);g__RFN20(100);g__RFN20_unclassified(100);	Otu01171	0	2	2	0	1	0	0	1	2	0	0	1	1	4	3	0	0	0	0	0	1	0	0	0	2	5	1	0	0	0	2	3	0	0	0	0	1	0	0	0	0	0	0	2	0	0	0	0
k__Bacteria(100);p__Firmicutes(100);c__Clostridia(100);o__Clostridiales(100);f__Ruminococcaceae(79);f__Ruminococcaceae_unclassified(76);f__Ruminococcaceae_unclassified(76);	Otu01172	0	0	1	0	1	1	1	0	2	0	0	1	0	0	0	0	1	1	1	1	5	1	2	5	0	1	2	0	0	0	2	0	2	1	3	5	0	0	1	0	0	0	0	0	0	0	0	2
k__Bacteria(100);p__Bacteroidetes(100);c__Bacteroidia(100);o__Bacteroidales(100);o__Bacteroidales_unclassified(100);o__Bacteroidales_unclassified(100);o__Bacteroidales_unclassified(100);	Otu01173	0	2	1	0	0	0	2	1	1	0	2	3	0	1	0	0	0	1	2	1	0	0	0	0	1	0	1	2	0	0	1	1	0	1	0	0	0	0	2	2	2	0	3	0	2	0	1	0
k__Bacteria(100);p__Bacteroidetes(100);c__Bacteroidia(100);o__Bacteroidales(100);f__Prevotellaceae(100);g__Prevotella(100);g__Prevotella_unclassified(100);	Otu01174	2	5	2	2	2	1	0	4	5	3	0	0	0	0	2	1	2	1	4	1	0	0	0	0	1	0	0	0	0	0	1	1	2	0	0	0	1	1	0	0	0	0	1	0	1	0	1	0
k__Bacteria(100);p__Tenericutes(100);c__Mollicutes(100);o__RF39(100);o__RF39_unclassified(100);o__RF39_unclassified(100);o__RF39_unclassified(100);	Otu01175	0	2	3	0	1	0	1	0	1	1	0	1	2	1	0	0	0	0	0	1	0	0	0	0	1	1	1	6	2	0	0	1	0	0	0	2	0	1	0	0	1	0	0	0	1	0	0	0
k__Bacteria(100);p__Actinobacteria(100);c__Coriobacteriia(100);o__Coriobacteriales(100);f__Coriobacteriaceae(100);f__Coriobacteriaceae_unclassified(99);f__Coriobacteriaceae_unclassified(99);	Otu01176	1	2	3	1	0	0	1	1	2	2	1	1	2	1	1	1	2	2	1	1	0	1	0	0	0	0	4	0	0	0	1	2	2	1	0	1	1	0	1	0	1	0	2	0	2	0	0	0
k__Bacteria(100);p__Bacteroidetes(100);c__Bacteroidia(100);o__Bacteroidales(100);f__Prevotellaceae(100);g__Prevotella(100);g__Prevotella_unclassified(100);	Otu01177	0	2	3	3	1	1	3	2	0	2	2	1	3	0	3	1	2	0	2	1	3	2	0	0	0	0	1	1	0	1	1	0	1	0	0	0	0	1	0	1	0	0	0	1	0	0	1	0
k__Bacteria(100);p__Cyanobacteria(100);c__4C0d-2(100);o__YS2(100);o__YS2_unclassified(100);o__YS2_unclassified(100);o__YS2_unclassified(100);	Otu01178	1	2	1	1	0	0	3	1	6	0	3	1	1	1	3	0	0	0	1	0	0	1	1	0	0	0	5	2	1	0	3	2	0	1	0	0	0	0	0	0	0	0	0	2	0	0	0	0
k__Bacteria(100);p__Bacteroidetes(100);c__Bacteroidia(100);o__Bacteroidales(100);f__Prevotellaceae(100);g__Prevotella(100);g__Prevotella_unclassified(100);	Otu01179	0	0	2	0	5	1	0	2	0	0	1	0	1	0	2	1	1	2	1	1	0	1	1	0	0	0	0	8	0	0	0	0	0	2	0	0	0	0	0	0	0	0	0	0	0	0	0	2
k__Bacteria(100);p__Bacteroidetes(100);c__Bacteroidia(100);o__Bacteroidales(100);f__S24-7(100);f__S24-7_unclassified(100);f__S24-7_unclassified(100);	Otu01180	0	1	1	1	3	2	1	0	0	1	5	3	2	0	1	2	0	0	1	1	0	2	3	0	2	0	1	0	0	0	1	5	2	0	0	0	2	0	1	0	1	1	0	1	0	1	0	0
k__Bacteria(100);p__Bacteroidetes(100);c__Bacteroidia(100);o__Bacteroidales(100);f__Prevotellaceae(100);g__Prevotella(100);g__Prevotella_unclassified(100);	Otu01181	0	4	2	0	2	0	0	0	0	0	1	0	3	0	1	0	0	0	0	0	0	0	1	0	0	0	1	0	0	0	0	0	0	0	0	0	1	0	0	0	0	0	0	0	0	0	0	0
k__Bacteria(100);p__Firmicutes(100);c__Clostridia(100);o__Clostridiales(90);o__Clostridiales_unclassified(90);o__Clostridiales_unclassified(90);o__Clostridiales_unclassified(90);	Otu01182	0	0	2	1	2	2	2	0	1	1	0	3	2	1	0	3	0	0	3	0	1	1	0	0	1	0	0	0	2	1	2	1	1	0	1	5	0	1	0	0	0	3	0	1	0	1	0	0
k__Bacteria(100);p__Firmicutes(100);c__Erysipelotrichi(100);o__Erysipelotrichales(100);f__Erysipelotrichaceae(100);g__RFN20(100);g__RFN20_unclassified(100);	Otu01183	0	2	0	1	1	0	0	2	1	0	0	1	0	1	2	0	1	1	1	0	0	0	0	0	1	2	1	1	0	0	0	1	1	0	0	0	0	0	1	0	0	0	1	2	0	0	0	0
k__Bacteria(100);p__Firmicutes(100);c__Clostridia(100);o__Clostridiales(100);f__Veillonellaceae(100);g__Succiniclasticum(100);g__Succiniclasticum_unclassified(100);	Otu01184	1	0	0	1	2	1	1	1	1	1	1	0	0	2	1	1	2	1	0	0	0	2	1	1	2	2	2	0	0	0	0	0	2	2	2	0	1	0	1	3	1	0	0	4	0	0	1	0
k__Bacteria(100);p__Bacteroidetes(100);p__Bacteroidetes_unclassified(100);p__Bacteroidetes_unclassified(100);p__Bacteroidetes_unclassified(100);p__Bacteroidetes_unclassified(100);p__Bacteroidetes_unclassified(100);	Otu01185	0	0	1	1	0	0	0	3	0	0	1	0	2	4	1	1	0	1	1	2	1	0	0	0	1	2	0	0	1	0	0	1	0	1	1	2	0	1	0	0	0	0	3	2	4	0	0	0
k__Bacteria(100);p__Firmicutes(100);c__Clostridia(100);o__Clostridiales(100);f__Lachnospiraceae(100);f__Lachnospiraceae_unclassified(100);f__Lachnospiraceae_unclassified(100);	Otu01186	1	0	2	0	0	2	1	4	0	0	0	1	0	2	2	1	0	0	2	0	2	0	0	0	0	0	1	0	8	0	1	1	0	2	0	1	0	0	3	0	0	0	2	1	0	0	0	0
k__Bacteria(100);p__Firmicutes(100);c__Clostridia(100);o__Clostridiales(95);o__Clostridiales_unclassified(95);o__Clostridiales_unclassified(95);o__Clostridiales_unclassified(95);	Otu01187	0	0	0	0	0	0	1	2	0	1	0	0	1	0	6	3	0	1	3	0	0	0	2	0	1	0	1	0	1	0	2	0	0	2	1	0	1	2	0	2	1	1	0	2	1	0	1	0
k__Bacteria(100);p__Spirochaetes(100);c__Spirochaetes(100);o__Spirochaetales(100);f__Spirochaetaceae(100);g__Treponema(100);g__Treponema_unclassified(100);	Otu01188	1	1	0	0	0	0	1	0	0	1	1	1	0	1	0	0	1	1	1	0	1	0	2	4	2	1	0	0	0	0	2	1	0	0	0	0	1	1	3	0	0	0	1	2	0	0	0	0
k__Bacteria(100);p__Bacteroidetes(100);c__Bacteroidia(100);o__Bacteroidales(100);f__Prevotellaceae(95);g__Prevotella(95);g__Prevotella_unclassified(95);	Otu01189	2	2	2	3	2	1	2	1	3	1	1	2	0	1	4	1	0	2	0	2	1	2	0	0	1	0	0	0	0	0	2	1	3	1	2	0	0	0	1	0	0	0	0	0	0	0	0	1
k__Bacteria(100);p__Firmicutes(100);c__Clostridia(100);o__Clostridiales(95);f__Lachnospiraceae(82);f__Lachnospiraceae_unclassified(82);f__Lachnospiraceae_unclassified(82);	Otu01190	1	1	1	1	0	0	0	1	0	1	0	0	2	0	0	2	0	4	0	0	2	1	0	0	1	1	2	0	0	1	1	1	2	1	1	1	1	1	1	0	0	1	1	0	1	0	3	1
k__Bacteria(100);p__Verrucomicrobia(100);c__Verruco-5(100);o__WCHB1-41(100);f__RFP12(100);f__RFP12_unclassified(100);f__RFP12_unclassified(100);	Otu01191	1	0	1	0	0	0	1	3	2	0	0	0	1	0	2	1	0	0	2	0	0	0	1	0	1	1	5	0	0	2	3	2	0	0	0	0	1	0	2	0	0	0	1	2	2	0	0	0
k__Bacteria(100);k__Bacteria_unclassified(100);k__Bacteria_unclassified(100);k__Bacteria_unclassified(100);k__Bacteria_unclassified(100);k__Bacteria_unclassified(100);k__Bacteria_unclassified(100);	Otu01192	2	1	1	0	1	0	0	0	1	0	0	0	0	0	0	0	0	0	0	0	2	0	1	5	0	0	0	3	4	1	0	0	0	0	1	0	0	0	0	0	0	1	0	1	0	0	0	1
k__Bacteria(100);p__Firmicutes(100);c__Clostridia(100);o__Clostridiales(100);o__Clostridiales_unclassified(100);o__Clostridiales_unclassified(100);o__Clostridiales_unclassified(100);	Otu01193	3	2	2	1	0	1	1	1	1	0	0	0	0	0	1	1	0	0	0	0	1	0	0	0	1	2	4	0	0	0	1	1	2	1	1	0	0	1	1	1	0	0	2	1	2	1	0	1
k__Bacteria(100);p__Firmicutes(100);c__Clostridia(100);o__Clostridiales(100);f__Lachnospiraceae(100);f__Lachnospiraceae_unclassified(99);f__Lachnospiraceae_unclassified(99);	Otu01194	1	1	0	1	2	1	1	1	0	5	2	2	1	0	0	2	1	1	0	0	0	1	2	1	0	1	0	0	0	2	0	0	0	1	4	0	0	0	0	1	0	2	0	0	0	0	1	0
k__Bacteria(100);p__Bacteroidetes(100);p__Bacteroidetes_unclassified(100);p__Bacteroidetes_unclassified(100);p__Bacteroidetes_unclassified(100);p__Bacteroidetes_unclassified(100);p__Bacteroidetes_unclassified(100);	Otu01195	0	1	0	0	0	0	0	0	0	0	2	0	0	0	1	1	3	1	0	0	0	3	1	5	1	1	1	0	0	0	1	1	0	0	0	2	1	1	0	0	1	0	1	1	0	0	0	0
k__Bacteria(100);p__Bacteroidetes(100);p__Bacteroidetes_unclassified(100);p__Bacteroidetes_unclassified(100);p__Bacteroidetes_unclassified(100);p__Bacteroidetes_unclassified(100);p__Bacteroidetes_unclassified(100);	Otu01196	2	3	0	0	1	1	2	0	3	2	1	1	4	0	1	0	0	1	2	3	0	1	0	0	2	2	1	0	0	0	2	1	1	0	0	0	1	0	1	0	0	0	0	1	2	0	0	0
k__Bacteria(100);p__Bacteroidetes(100);p__Bacteroidetes_unclassified(100);p__Bacteroidetes_unclassified(100);p__Bacteroidetes_unclassified(100);p__Bacteroidetes_unclassified(100);p__Bacteroidetes_unclassified(100);	Otu01197	2	0	0	0	0	1	0	0	0	0	0	1	1	2	1	0	0	0	1	1	0	0	0	1	2	2	0	0	1	0	0	1	0	0	0	0	2	3	5	0	0	0	1	2	0	0	1	0
k__Bacteria(100);p__Lentisphaerae(100);c__[Lentisphaeria](100);o__Victivallales(100);f__Victivallaceae(100);f__Victivallaceae_unclassified(86);f__Victivallaceae_unclassified(86);	Otu01198	0	3	0	0	0	0	1	0	1	0	0	1	0	1	1	0	0	0	1	0	1	0	1	1	8	5	1	1	0	0	2	0	1	0	0	0	0	1	3	0	0	0	3	1	1	0	0	0
k__Bacteria(100);p__Firmicutes(100);p__Firmicutes_unclassified(100);p__Firmicutes_unclassified(100);p__Firmicutes_unclassified(100);p__Firmicutes_unclassified(100);p__Firmicutes_unclassified(100);	Otu01199	0	0	0	0	0	0	0	0	0	0	0	0	0	0	0	1	1	0	0	0	0	0	0	1	5	0	1	0	0	0	2	0	1	0	0	0	0	0	2	0	0	2	5	0	0	0	0	0
k__Bacteria(100);p__Firmicutes(100);c__Erysipelotrichi(100);o__Erysipelotrichales(100);f__Erysipelotrichaceae(100);f__Erysipelotrichaceae_unclassified(100);f__Erysipelotrichaceae_unclassified(100);	Otu01200	0	0	0	0	1	0	0	6	1	3	1	1	1	0	1	1	0	1	1	2	1	1	1	3	1	0	2	0	0	1	1	1	1	1	0	2	3	0	3	0	1	1	1	2	0	0	0	0
k__Bacteria(100);p__Bacteroidetes(100);c__Bacteroidia(100);o__Bacteroidales(100);f__[Paraprevotellaceae](100);g__YRC22(100);g__YRC22_unclassified(100);	Otu01201	0	1	0	0	2	1	0	1	2	2	0	1	0	1	1	3	2	2	1	1	1	1	1	0	1	0	0	0	0	1	1	0	1	1	0	0	1	1	1	0	1	1	0	3	2	0	1	1
k__Bacteria(100);p__Bacteroidetes(100);c__Bacteroidia(100);o__Bacteroidales(100);f__Bacteroidaceae(100);g__BF311(100);g__BF311_unclassified(100);	Otu01202	0	0	0	1	1	0	0	0	0	0	0	0	0	0	1	1	0	0	0	0	0	1	0	0	0	0	0	0	0	0	1	1	1	0	0	0	0	0	1	0	0	0	2	0	0	0	0	0
k__Bacteria(100);p__Bacteroidetes(100);c__Bacteroidia(100);o__Bacteroidales(100);f__BS11(100);f__BS11_unclassified(100);f__BS11_unclassified(100);	Otu01203	0	0	1	3	3	0	2	2	0	1	1	2	4	0	2	0	1	1	1	2	0	1	0	0	4	3	1	0	0	0	5	2	3	0	0	0	1	0	0	0	0	0	0	0	0	0	0	0
k__Bacteria(100);p__Firmicutes(100);c__Clostridia(100);o__Clostridiales(100);f__Lachnospiraceae(100);f__Lachnospiraceae_unclassified(100);f__Lachnospiraceae_unclassified(100);	Otu01204	1	0	1	0	1	0	2	2	0	2	0	2	1	2	2	1	0	0	0	0	1	1	1	0	0	2	3	1	0	0	1	0	1	2	1	2	1	0	1	3	2	0	0	0	2	0	0	0
k__Bacteria(100);p__Firmicutes(100);c__Clostridia(100);o__Clostridiales(100);o__Clostridiales_unclassified(86);o__Clostridiales_unclassified(86);o__Clostridiales_unclassified(86);	Otu01205	0	2	2	3	1	2	2	0	1	1	1	0	1	2	1	0	0	5	1	3	1	1	2	4	0	0	1	0	0	1	0	2	1	0	0	0	1	0	0	0	0	3	1	0	0	0	1	0
k__Bacteria(100);p__Actinobacteria(100);c__Coriobacteriia(100);o__Coriobacteriales(100);f__Coriobacteriaceae(100);g__Adlercreutzia(95);g__Adlercreutzia_unclassified(95);	Otu01206	0	0	0	2	1	1	1	0	0	0	1	1	2	0	0	1	0	3	0	1	2	3	2	0	1	0	0	0	0	1	0	2	0	0	2	1	1	1	1	3	1	0	0	0	0	0	1	2
k__Bacteria(100);p__Bacteroidetes(100);c__Bacteroidia(100);o__Bacteroidales(100);f__Prevotellaceae(100);g__Prevotella(100);g__Prevotella_unclassified(100);	Otu01207	1	2	1	0	1	0	2	0	4	1	0	1	1	1	2	0	1	2	0	1	1	0	0	0	0	1	2	0	1	0	2	0	0	2	1	0	0	2	0	0	0	0	0	0	2	0	0	0
k__Bacteria(100);p__Bacteroidetes(100);p__Bacteroidetes_unclassified(100);p__Bacteroidetes_unclassified(100);p__Bacteroidetes_unclassified(100);p__Bacteroidetes_unclassified(100);p__Bacteroidetes_unclassified(100);	Otu01208	1	1	0	1	1	0	1	2	1	1	0	0	1	1	0	2	4	2	0	1	0	3	2	1	0	0	0	5	3	0	2	0	0	1	0	0	0	0	1	0	0	0	0	0	0	0	0	0
k__Bacteria(100);p__Firmicutes(100);c__Clostridia(100);o__Clostridiales(100);f__Ruminococcaceae(67);f__Ruminococcaceae_unclassified(65);f__Ruminococcaceae_unclassified(65);	Otu01209	2	1	2	1	1	0	2	2	0	1	1	2	1	0	3	1	1	0	1	2	3	0	1	0	1	0	0	0	0	1	1	1	2	0	1	0	0	0	1	0	1	1	2	0	0	0	0	0
k__Bacteria(100);p__Bacteroidetes(100);c__Bacteroidia(100);o__Bacteroidales(100);f__[Paraprevotellaceae](100);g__CF231(100);g__CF231_unclassified(100);	Otu01210	0	0	1	0	2	0	0	2	1	3	1	1	3	0	0	1	2	2	2	1	1	1	2	1	0	0	1	0	1	0	0	0	0	0	1	2	0	0	0	1	0	0	1	0	0	0	2	0
k__Bacteria(100);p__Bacteroidetes(100);c__Bacteroidia(100);o__Bacteroidales(100);f__Prevotellaceae(100);g__Prevotella(100);g__Prevotella_unclassified(100);	Otu01211	3	0	0	1	0	0	2	3	1	2	2	1	1	1	1	2	0	1	0	0	2	0	1	0	0	0	0	1	1	1	0	2	0	1	1	1	0	2	0	0	0	1	1	1	0	0	2	0
k__Archaea(100);p__Euryarchaeota(100);c__Methanobacteria(100);o__Methanobacteriales(100);f__Methanobacteriaceae(100);g__Methanobrevibacter(100);g__Methanobrevibacter_unclassified(100);	Otu01212	0	0	0	0	4	2	2	2	1	0	0	1	0	0	0	2	0	0	0	2	1	2	1	0	1	0	0	0	0	1	3	2	1	0	0	2	0	1	1	0	0	1	0	0	2	0	0	0
k__Bacteria(100);p__Verrucomicrobia(100);c__Verruco-5(100);o__WCHB1-41(100);f__RFP12(100);f__RFP12_unclassified(100);f__RFP12_unclassified(100);	Otu01213	1	1	0	0	2	2	0	0	4	0	0	3	1	1	1	3	1	0	2	0	0	1	1	0	2	0	0	0	0	1	1	0	1	1	0	0	0	0	4	1	3	2	0	1	1	1	0	1
k__Bacteria(100);p__Bacteroidetes(100);c__Bacteroidia(100);o__Bacteroidales(100);f__Prevotellaceae(100);g__Prevotella(100);g__Prevotella_unclassified(100);	Otu01214	1	1	0	2	0	0	1	0	0	2	0	0	1	1	1	2	1	2	1	0	0	0	2	1	1	0	1	0	0	2	0	2	0	0	3	4	0	0	0	0	0	3	0	0	1	0	1	1
k__Bacteria(100);k__Bacteria_unclassified(100);k__Bacteria_unclassified(100);k__Bacteria_unclassified(100);k__Bacteria_unclassified(100);k__Bacteria_unclassified(100);k__Bacteria_unclassified(100);	Otu01215	1	0	0	2	0	1	0	0	0	3	0	0	0	0	0	0	1	0	2	2	0	0	1	1	1	0	0	0	0	0	0	4	2	0	0	1	1	1	0	0	0	1	2	4	2	0	0	0
k__Bacteria(100);p__Bacteroidetes(100);c__Bacteroidia(100);o__Bacteroidales(100);f__S24-7(100);f__S24-7_unclassified(100);f__S24-7_unclassified(100);	Otu01216	1	1	0	1	1	0	1	3	0	1	2	2	1	0	0	0	0	1	2	0	2	2	2	3	0	1	0	0	0	2	2	0	0	0	1	1	0	0	1	0	1	0	0	1	2	2	3	2
k__Bacteria(100);p__Bacteroidetes(100);c__Bacteroidia(100);o__Bacteroidales(100);f__Prevotellaceae(100);g__Prevotella(100);g__Prevotella_unclassified(100);	Otu01217	0	3	2	1	2	0	2	2	2	0	0	1	1	1	1	1	0	1	1	2	4	2	1	0	1	2	1	3	0	0	0	2	1	0	0	1	0	0	1	0	0	0	0	1	1	2	0	0
k__Bacteria(100);p__Tenericutes(100);c__Mollicutes(100);o__RF39(100);o__RF39_unclassified(100);o__RF39_unclassified(100);o__RF39_unclassified(100);	Otu01218	0	1	1	1	0	0	1	0	1	2	0	1	0	0	1	0	0	1	2	1	0	0	2	0	0	0	0	0	1	1	0	0	0	0	0	0	0	0	0	1	0	1	0	0	0	0	0	1
k__Bacteria(100);p__Bacteroidetes(100);c__Bacteroidia(100);o__Bacteroidales(100);f__Prevotellaceae(100);g__Prevotella(100);g__Prevotella_unclassified(100);	Otu01219	0	0	0	0	0	0	0	0	0	0	0	0	0	0	0	0	0	0	0	0	0	0	0	0	0	0	0	0	0	0	0	0	0	1	0	0	0	0	1	0	0	0	0	0	1	1	2	1
k__Bacteria(100);p__Proteobacteria(100);c__Deltaproteobacteria(100);o__Desulfovibrionales(67);o__Desulfovibrionales_unclassified(67);o__Desulfovibrionales_unclassified(67);o__Desulfovibrionales_unclassified(67);	Otu01220	1	0	0	0	0	1	1	0	2	3	0	1	1	0	1	0	0	0	1	0	0	1	1	1	2	1	0	0	0	0	0	2	2	0	1	1	0	2	0	0	1	0	0	1	0	1	1	1
k__Bacteria(100);p__Firmicutes(100);p__Firmicutes_unclassified(100);p__Firmicutes_unclassified(100);p__Firmicutes_unclassified(100);p__Firmicutes_unclassified(100);p__Firmicutes_unclassified(100);	Otu01221	0	2	0	1	1	0	1	0	0	0	2	1	1	0	0	1	0	0	0	0	0	1	2	3	0	0	4	9	1	0	2	0	0	0	2	0	0	2	0	1	0	1	0	0	0	0	0	0
k__Bacteria(100);p__Bacteroidetes(100);c__Bacteroidia(100);o__Bacteroidales(100);f__Prevotellaceae(100);g__Prevotella(100);g__Prevotella_unclassified(100);	Otu01222	2	1	1	0	3	1	3	1	1	1	4	2	0	2	1	1	1	1	0	0	1	0	0	0	1	1	0	4	2	0	1	0	1	0	0	2	0	0	0	0	0	0	1	1	0	0	0	1
k__Bacteria(100);p__Firmicutes(100);c__Clostridia(100);o__Clostridiales(100);f__Ruminococcaceae(100);g__Ruminococcus(100);g__Ruminococcus_unclassified(78);	Otu01223	1	0	1	1	0	0	2	1	0	2	0	1	1	1	0	1	0	1	0	0	0	0	0	7	0	2	0	0	8	1	0	2	0	2	0	0	1	0	0	1	1	0	0	0	1	1	1	1
k__Bacteria(100);p__Firmicutes(100);p__Firmicutes_unclassified(100);p__Firmicutes_unclassified(100);p__Firmicutes_unclassified(100);p__Firmicutes_unclassified(100);p__Firmicutes_unclassified(100);	Otu01224	0	1	0	2	0	1	2	1	0	0	1	2	1	0	0	2	2	2	1	0	0	1	1	1	0	0	0	0	1	1	0	3	1	1	5	3	0	0	0	0	0	2	0	0	0	0	0	0
k__Bacteria(100);p__Bacteroidetes(100);c__Bacteroidia(100);o__Bacteroidales(100);f__Prevotellaceae(100);g__Prevotella(100);g__Prevotella_unclassified(99);	Otu01225	0	0	4	1	4	1	0	0	1	0	0	0	1	0	2	0	0	0	2	0	0	1	1	0	0	1	0	0	0	0	1	2	2	1	0	0	0	0	0	1	0	0	0	0	1	1	1	1
k__Bacteria(100);p__Firmicutes(100);c__Clostridia(100);o__Clostridiales(100);f__Ruminococcaceae(100);f__Ruminococcaceae_unclassified(100);f__Ruminococcaceae_unclassified(100);	Otu01226	1	1	0	2	0	0	1	2	2	1	0	1	0	3	1	0	2	2	2	1	1	1	0	0	1	0	0	0	0	1	2	0	3	1	1	0	2	0	0	0	1	1	0	2	2	0	0	0
k__Bacteria(100);p__Firmicutes(100);c__Clostridia(100);o__Clostridiales(100);f__Ruminococcaceae(100);f__Ruminococcaceae_unclassified(72);f__Ruminococcaceae_unclassified(72);	Otu01227	1	0	2	1	2	0	2	0	0	0	4	1	0	1	0	0	0	0	1	0	1	0	0	2	1	0	2	4	0	0	3	3	2	0	0	2	0	1	2	0	0	2	1	2	1	0	0	0
k__Bacteria(100);p__Tenericutes(100);c__Mollicutes(100);o__RF39(100);o__RF39_unclassified(100);o__RF39_unclassified(100);o__RF39_unclassified(100);	Otu01228	2	1	3	1	1	0	1	2	1	1	0	0	0	0	0	1	0	0	1	0	0	0	0	0	0	0	0	2	9	0	0	0	0	0	1	0	0	0	0	0	0	0	0	0	0	0	0	0
k__Bacteria(100);p__Bacteroidetes(100);c__Bacteroidia(100);o__Bacteroidales(100);o__Bacteroidales_unclassified(55);o__Bacteroidales_unclassified(55);o__Bacteroidales_unclassified(55);	Otu01229	2	0	1	4	3	0	1	0	1	0	0	1	0	1	0	1	0	2	2	4	2	0	0	0	0	2	0	0	0	0	1	1	1	0	1	1	0	0	0	0	0	0	1	0	0	1	0	0
k__Bacteria(100);p__Verrucomicrobia(100);c__Verruco-5(100);o__WCHB1-41(100);f__RFP12(100);f__RFP12_unclassified(100);f__RFP12_unclassified(100);	Otu01230	0	1	0	0	0	1	0	0	0	0	1	0	2	2	3	0	0	1	1	3	3	0	2	0	0	6	1	2	0	1	0	1	0	0	0	0	1	1	1	0	0	2	1	0	1	1	0	0
k__Bacteria(100);p__Bacteroidetes(100);c__Bacteroidia(100);o__Bacteroidales(100);f__[Paraprevotellaceae](100);g__CF231(100);g__CF231_unclassified(100);	Otu01231	0	2	0	1	0	1	2	1	2	1	0	1	0	1	0	0	0	0	2	2	2	1	0	0	2	0	0	0	0	0	0	0	1	0	0	0	0	0	0	0	0	0	1	1	0	0	1	0
k__Bacteria(100);p__Bacteroidetes(100);p__Bacteroidetes_unclassified(100);p__Bacteroidetes_unclassified(100);p__Bacteroidetes_unclassified(100);p__Bacteroidetes_unclassified(100);p__Bacteroidetes_unclassified(100);	Otu01232	0	1	2	0	2	1	3	2	1	2	2	2	1	1	0	0	1	2	2	0	0	1	1	0	2	2	1	0	0	0	2	0	2	0	0	0	1	0	1	0	1	0	0	0	1	1	0	0
k__Bacteria(100);p__Bacteroidetes(100);c__Bacteroidia(100);o__Bacteroidales(100);f__BS11(100);f__BS11_unclassified(100);f__BS11_unclassified(100);	Otu01233	1	0	0	0	1	0	1	0	1	0	1	0	1	0	0	0	1	0	0	0	0	0	0	0	2	2	1	0	0	0	2	4	1	0	0	0	1	2	2	1	0	0	2	1	2	0	0	0
k__Bacteria(100);p__Bacteroidetes(100);c__Bacteroidia(100);o__Bacteroidales(100);f__Prevotellaceae(100);g__Prevotella(100);g__Prevotella_unclassified(100);	Otu01234	1	1	0	1	1	2	0	2	1	2	1	2	1	0	0	3	2	2	0	0	0	0	4	0	0	0	0	1	0	0	0	1	0	0	2	2	0	0	0	0	1	0	0	0	0	0	1	0
k__Bacteria(100);p__Bacteroidetes(100);p__Bacteroidetes_unclassified(100);p__Bacteroidetes_unclassified(100);p__Bacteroidetes_unclassified(100);p__Bacteroidetes_unclassified(100);p__Bacteroidetes_unclassified(100);	Otu01235	0	1	0	0	1	0	0	0	1	1	0	1	0	0	1	0	0	1	0	0	1	2	0	0	0	1	0	0	4	0	0	0	0	0	1	1	0	0	1	2	1	0	0	1	0	1	3	1
k__Bacteria(100);p__Verrucomicrobia(100);c__Verruco-5(100);o__WCHB1-41(100);f__RFP12(100);f__RFP12_unclassified(100);f__RFP12_unclassified(100);	Otu01236	1	0	0	0	1	0	0	2	2	0	0	0	1	0	4	1	0	0	2	2	0	0	2	0	1	1	1	0	0	1	4	0	0	0	0	2	3	0	2	0	1	3	1	0	0	0	0	0
k__Bacteria(100);p__Firmicutes(100);p__Firmicutes_unclassified(100);p__Firmicutes_unclassified(100);p__Firmicutes_unclassified(100);p__Firmicutes_unclassified(100);p__Firmicutes_unclassified(100);	Otu01237	0	0	0	0	0	0	0	0	0	0	0	0	0	0	0	1	0	0	0	0	0	0	0	0	1	0	0	0	1	0	1	0	1	0	1	0	1	0	1	1	1	0	1	1	0	0	0	1
k__Bacteria(100);p__Firmicutes(100);c__Clostridia(100);o__Clostridiales(100);f__Lachnospiraceae(100);f__Lachnospiraceae_unclassified(100);f__Lachnospiraceae_unclassified(100);	Otu01238	1	0	2	0	0	1	2	2	1	0	3	0	3	1	0	1	1	1	0	2	1	0	2	3	2	0	1	0	0	0	0	2	0	0	0	1	1	1	1	0	0	1	0	2	0	0	0	0
k__Bacteria(100);p__Proteobacteria(100);c__Gammaproteobacteria(100);o__Aeromonadales(100);f__Succinivibrionaceae(100);g__Succinimonas(100);s__amylolytica(100);	Otu01239	1	0	0	1	3	0	3	2	3	0	0	2	0	2	1	0	0	1	0	0	2	0	0	1	1	0	1	1	6	0	0	0	0	1	3	1	0	1	0	2	1	0	1	1	0	1	1	0
k__Bacteria(100);p__Firmicutes(100);c__Clostridia(100);o__Clostridiales(100);f__Ruminococcaceae(100);g__Ruminococcus(100);g__Ruminococcus_unclassified(100);	Otu01240	1	1	1	5	1	0	5	1	3	4	1	1	1	4	1	1	1	1	0	1	1	3	3	0	3	0	0	2	0	0	1	0	2	1	0	0	0	0	1	0	0	0	0	0	0	0	0	0
k__Bacteria(100);p__Firmicutes(100);c__Clostridia(100);o__Clostridiales(100);f__Lachnospiraceae(100);f__Lachnospiraceae_unclassified(100);f__Lachnospiraceae_unclassified(100);	Otu01241	3	3	2	0	2	1	1	3	3	0	2	0	2	1	4	0	0	0	2	1	0	0	0	0	0	2	2	0	0	0	3	2	0	0	0	1	1	3	0	0	0	0	0	1	1	0	0	0
k__Bacteria(100);p__Spirochaetes(100);c__Spirochaetes(100);o__Sphaerochaetales(100);f__Sphaerochaetaceae(100);g__Sphaerochaeta(100);g__Sphaerochaeta_unclassified(100);	Otu01242	0	1	0	0	0	0	0	0	1	1	0	1	0	0	3	1	0	0	1	2	0	0	0	0	2	3	0	0	0	1	0	1	2	0	2	0	2	1	2	0	0	0	3	3	1	2	0	0
k__Archaea(100);p__Euryarchaeota(100);c__Thermoplasmata(100);o__E2(100);f__[Methanomassiliicoccaceae](100);g__vadinCA11(100);g__vadinCA11_unclassified(100);	Otu01243	0	1	0	0	0	0	1	1	0	2	0	0	2	1	4	0	0	0	1	1	0	2	0	0	4	1	2	4	4	0	1	1	1	1	0	0	3	1	1	0	0	0	1	3	1	0	0	0
k__Bacteria(100);p__Firmicutes(100);c__Clostridia(100);o__Clostridiales(100);f__Ruminococcaceae(100);g__Ruminococcus(100);g__Ruminococcus_unclassified(100);	Otu01244	2	2	1	0	0	0	0	1	1	0	2	1	1	0	0	1	1	1	0	2	1	0	1	0	0	1	1	2	0	1	1	1	0	0	0	0	1	1	2	0	0	0	1	0	1	1	0	0
k__Bacteria(100);p__Verrucomicrobia(100);c__Verruco-5(100);o__WCHB1-41(100);f__RFP12(100);f__RFP12_unclassified(100);f__RFP12_unclassified(100);	Otu01245	0	1	1	0	0	0	0	1	0	1	0	0	0	0	0	3	1	1	0	0	1	1	2	0	1	1	4	3	4	0	0	1	0	0	2	0	1	2	1	5	1	0	0	0	2	0	1	1
k__Bacteria(100);p__Firmicutes(100);c__Erysipelotrichi(100);o__Erysipelotrichales(100);f__Erysipelotrichaceae(100);g__RFN20(100);g__RFN20_unclassified(100);	Otu01246	1	1	1	0	0	0	0	0	0	0	0	0	0	1	0	0	1	0	0	0	1	0	0	5	1	3	2	2	2	0	0	0	1	1	0	0	3	2	0	0	0	0	1	2	1	0	0	0
k__Bacteria(100);p__Firmicutes(100);c__Clostridia(100);o__Clostridiales(100);f__Lachnospiraceae(100);f__Lachnospiraceae_unclassified(100);f__Lachnospiraceae_unclassified(100);	Otu01247	1	0	0	0	0	1	3	0	3	0	0	0	1	0	0	0	2	0	1	0	0	0	0	1	1	0	0	0	4	0	3	4	3	1	1	1	2	0	1	0	0	0	0	1	0	1	1	0
k__Bacteria(100);p__Firmicutes(100);c__Clostridia(100);o__Clostridiales(100);f__Lachnospiraceae(99);f__Lachnospiraceae_unclassified(99);f__Lachnospiraceae_unclassified(99);	Otu01248	1	0	1	0	1	0	0	1	1	0	0	2	1	1	0	0	0	0	2	0	1	1	0	1	2	0	2	1	0	0	3	1	2	1	2	1	0	1	0	0	1	0	0	1	0	1	1	0
k__Bacteria(100);p__Bacteroidetes(100);c__Bacteroidia(100);o__Bacteroidales(100);o__Bacteroidales_unclassified(100);o__Bacteroidales_unclassified(100);o__Bacteroidales_unclassified(100);	Otu01249	0	0	1	0	3	1	1	1	0	0	2	5	0	0	0	2	1	0	3	2	2	0	3	1	0	0	0	0	0	0	0	0	1	0	2	1	0	0	0	1	0	0	0	0	0	0	1	0
k__Bacteria(100);p__Firmicutes(100);c__Clostridia(100);o__Clostridiales(100);f__Lachnospiraceae(100);f__Lachnospiraceae_unclassified(100);f__Lachnospiraceae_unclassified(100);	Otu01250	4	0	0	3	1	0	1	0	1	2	2	1	1	1	0	0	0	1	0	3	1	1	2	4	1	1	3	0	0	0	0	0	0	1	2	1	0	0	0	0	0	0	0	0	0	0	0	0
k__Bacteria(100);p__Firmicutes(100);c__Clostridia(100);o__Clostridiales(100);f__Lachnospiraceae(100);f__Lachnospiraceae_unclassified(87);f__Lachnospiraceae_unclassified(87);	Otu01251	2	2	0	0	3	1	0	0	1	0	2	1	1	0	1	3	1	1	3	1	1	2	2	2	0	0	2	0	0	0	0	0	0	0	1	1	0	0	2	1	1	0	0	2	1	0	0	0
k__Bacteria(100);p__Firmicutes(100);p__Firmicutes_unclassified(100);p__Firmicutes_unclassified(100);p__Firmicutes_unclassified(100);p__Firmicutes_unclassified(100);p__Firmicutes_unclassified(100);	Otu01252	0	0	0	2	0	0	0	1	1	0	0	1	0	1	2	2	0	1	0	0	4	0	0	1	0	0	3	2	0	0	3	0	0	0	0	1	0	0	2	0	0	1	1	1	0	0	0	1
k__Bacteria(100);p__Bacteroidetes(100);c__Bacteroidia(100);o__Bacteroidales(100);f__[Paraprevotellaceae](100);g__YRC22(100);g__YRC22_unclassified(100);	Otu01253	0	0	0	0	1	2	3	1	0	1	0	0	2	1	1	0	1	3	0	0	0	0	2	0	1	3	0	0	0	0	1	3	1	1	0	1	1	1	2	0	0	0	0	3	1	0	0	0
k__Bacteria(100);p__Firmicutes(100);p__Firmicutes_unclassified(100);p__Firmicutes_unclassified(100);p__Firmicutes_unclassified(100);p__Firmicutes_unclassified(100);p__Firmicutes_unclassified(100);	Otu01254	0	1	0	1	2	0	0	0	0	2	1	0	0	0	0	2	0	3	0	1	2	2	1	1	0	1	2	0	0	1	1	1	0	1	0	0	1	0	0	0	0	1	0	1	4	0	1	1
k__Bacteria(100);k__Bacteria_unclassified(100);k__Bacteria_unclassified(100);k__Bacteria_unclassified(100);k__Bacteria_unclassified(100);k__Bacteria_unclassified(100);k__Bacteria_unclassified(100);	Otu01255	1	1	0	0	1	2	1	0	1	0	4	1	0	0	1	3	2	0	2	0	0	0	0	0	1	0	0	1	2	0	0	0	1	0	1	0	0	0	0	4	1	0	0	0	2	0	1	0
k__Bacteria(100);p__Firmicutes(100);c__Clostridia(100);c__Clostridia_unclassified(93);c__Clostridia_unclassified(93);c__Clostridia_unclassified(93);c__Clostridia_unclassified(93);	Otu01256	4	7	3	0	2	1	0	1	2	2	0	3	0	0	0	0	3	0	1	1	0	1	0	0	0	0	0	0	0	0	0	0	0	1	1	0	0	0	0	1	0	0	0	2	0	0	0	0
k__Bacteria(100);p__Bacteroidetes(100);p__Bacteroidetes_unclassified(100);p__Bacteroidetes_unclassified(100);p__Bacteroidetes_unclassified(100);p__Bacteroidetes_unclassified(100);p__Bacteroidetes_unclassified(100);	Otu01257	0	1	0	1	0	2	2	1	0	4	0	1	0	1	1	1	0	1	0	0	1	1	1	0	0	0	0	0	0	2	2	2	0	0	1	2	0	0	1	0	3	1	0	0	0	1	0	0
k__Bacteria(100);p__Bacteroidetes(100);c__Bacteroidia(100);o__Bacteroidales(100);f__Prevotellaceae(100);g__Prevotella(100);s__ruminicola(100);	Otu01258	2	3	2	0	3	1	0	0	1	0	0	0	0	3	1	0	1	0	0	0	0	3	0	0	0	0	1	0	0	1	1	1	1	1	4	1	0	0	0	0	1	0	0	0	2	2	1	1
k__Bacteria(100);p__Bacteroidetes(100);p__Bacteroidetes_unclassified(100);p__Bacteroidetes_unclassified(100);p__Bacteroidetes_unclassified(100);p__Bacteroidetes_unclassified(100);p__Bacteroidetes_unclassified(100);	Otu01259	1	1	0	0	1	0	0	0	0	0	0	1	2	1	1	0	2	2	0	0	0	1	3	2	0	1	0	0	4	0	1	2	1	2	0	0	0	0	0	1	0	0	0	0	1	0	0	1
k__Bacteria(100);p__Spirochaetes(100);c__Spirochaetes(100);c__Spirochaetes_unclassified(100);c__Spirochaetes_unclassified(100);c__Spirochaetes_unclassified(100);c__Spirochaetes_unclassified(100);	Otu01260	1	1	1	0	1	0	1	1	3	1	1	1	1	2	2	5	2	2	0	0	0	0	1	2	0	0	1	0	1	0	0	0	0	1	1	0	0	0	0	0	1	1	0	0	0	0	1	1
k__Bacteria(100);p__Verrucomicrobia(100);c__Verruco-5(100);o__WCHB1-41(100);f__RFP12(100);f__RFP12_unclassified(100);f__RFP12_unclassified(100);	Otu01261	0	0	0	1	2	0	0	2	0	2	0	0	2	0	1	0	0	0	1	0	1	2	0	1	0	4	3	2	2	1	1	1	0	3	0	0	0	1	2	0	1	0	0	2	0	1	0	1
k__Bacteria(100);k__Bacteria_unclassified(100);k__Bacteria_unclassified(100);k__Bacteria_unclassified(100);k__Bacteria_unclassified(100);k__Bacteria_unclassified(100);k__Bacteria_unclassified(100);	Otu01262	0	4	0	0	0	1	0	0	0	2	1	1	0	1	0	1	1	0	0	0	1	1	0	0	3	3	1	0	1	1	1	1	0	1	0	2	0	0	2	0	1	1	2	0	2	0	1	1
k__Bacteria(100);p__Proteobacteria(100);c__Gammaproteobacteria(100);o__Pseudomonadales(100);f__Moraxellaceae(100);g__Acinetobacter(94);g__Acinetobacter_unclassified(90);	Otu01263	0	0	0	0	0	0	0	0	0	0	0	0	0	0	0	0	0	0	0	0	0	0	0	0	0	0	0	5	0	0	0	0	0	1	0	0	0	0	0	1	0	0	0	0	0	12	0	0
k__Bacteria(100);k__Bacteria_unclassified(100);k__Bacteria_unclassified(100);k__Bacteria_unclassified(100);k__Bacteria_unclassified(100);k__Bacteria_unclassified(100);k__Bacteria_unclassified(100);	Otu01264	0	0	1	0	0	0	0	0	0	0	1	0	0	1	1	2	4	2	0	1	1	1	1	1	1	3	1	6	1	0	0	0	0	0	0	0	2	0	0	0	0	2	0	1	1	0	0	1
k__Bacteria(100);p__Verrucomicrobia(100);c__Verruco-5(100);o__WCHB1-41(100);f__RFP12(100);f__RFP12_unclassified(100);f__RFP12_unclassified(100);	Otu01265	0	0	1	1	0	0	0	0	0	0	0	0	0	0	0	0	1	0	0	0	3	0	1	0	2	2	1	0	0	0	0	2	0	2	0	0	1	0	2	0	0	0	3	4	0	3	1	0
k__Bacteria(100);p__Bacteroidetes(100);c__Bacteroidia(100);o__Bacteroidales(100);f__S24-7(96);f__S24-7_unclassified(96);f__S24-7_unclassified(96);	Otu01266	0	0	0	3	1	0	0	0	1	1	1	2	0	0	1	2	1	3	2	0	1	2	0	0	0	1	1	1	0	1	1	3	2	0	2	2	0	0	0	1	0	1	0	0	1	1	1	3
k__Bacteria(100);p__Bacteroidetes(100);c__Bacteroidia(100);o__Bacteroidales(100);f__Bacteroidaceae(98);g__Bacteroides(98);s__nordii(98);	Otu01267	0	0	0	0	0	0	1	0	0	0	0	0	0	0	0	0	2	0	0	0	0	0	0	0	1	2	1	0	0	0	0	2	0	0	0	0	1	1	1	0	0	0	0	2	0	0	0	0
k__Bacteria(100);p__Bacteroidetes(100);c__Bacteroidia(100);o__Bacteroidales(100);f__S24-7(96);f__S24-7_unclassified(96);f__S24-7_unclassified(96);	Otu01268	1	0	0	0	1	1	0	1	2	1	1	1	1	2	1	0	0	1	0	0	1	0	2	0	0	0	0	0	0	1	0	2	1	0	3	2	1	0	0	1	2	2	0	1	0	0	2	4
k__Bacteria(100);p__Bacteroidetes(100);c__Bacteroidia(100);o__Bacteroidales(100);f__Prevotellaceae(100);g__Prevotella(100);g__Prevotella_unclassified(100);	Otu01269	2	0	1	0	2	0	1	0	1	2	2	3	1	2	1	1	2	1	0	3	2	1	0	1	0	0	0	0	0	1	0	2	3	1	1	1	0	0	0	0	2	1	0	0	0	0	0	1
k__Bacteria(100);k__Bacteria_unclassified(100);k__Bacteria_unclassified(100);k__Bacteria_unclassified(100);k__Bacteria_unclassified(100);k__Bacteria_unclassified(100);k__Bacteria_unclassified(100);	Otu01270	2	1	0	1	0	0	1	0	0	1	1	0	0	0	1	1	0	1	0	2	1	0	2	0	1	2	1	0	0	0	4	2	0	1	0	0	1	2	2	0	0	0	0	1	1	1	1	0
k__Bacteria(100);p__Proteobacteria(100);c__Alphaproteobacteria(100);c__Alphaproteobacteria_unclassified(100);c__Alphaproteobacteria_unclassified(100);c__Alphaproteobacteria_unclassified(100);c__Alphaproteobacteria_unclassified(100);	Otu01271	2	1	0	0	0	0	2	1	0	1	1	1	2	0	5	0	0	1	1	0	1	1	0	1	2	6	2	2	0	0	2	2	1	0	0	0	2	0	3	1	0	1	0	1	0	0	0	0
k__Bacteria(100);p__Bacteroidetes(100);c__Bacteroidia(100);o__Bacteroidales(100);o__Bacteroidales_unclassified(100);o__Bacteroidales_unclassified(100);o__Bacteroidales_unclassified(100);	Otu01272	0	0	6	0	0	0	1	1	5	3	0	1	0	5	1	2	1	0	0	0	1	1	0	0	2	3	0	5	1	0	4	0	0	0	0	0	0	0	0	2	1	0	0	0	0	0	0	0
k__Bacteria(100);p__Firmicutes(100);c__Clostridia(100);o__Clostridiales(100);f__Lachnospiraceae(100);f__Lachnospiraceae_unclassified(100);f__Lachnospiraceae_unclassified(100);	Otu01273	1	0	0	0	1	2	1	3	1	1	3	0	1	1	0	1	0	0	1	1	2	0	2	1	0	2	0	0	0	1	1	2	1	0	0	1	2	0	0	0	1	0	1	0	0	0	1	0
k__Bacteria(100);p__Firmicutes(100);c__Clostridia(100);o__Clostridiales(100);f__[Mogibacteriaceae](94);f__[Mogibacteriaceae]_unclassified(94);f__[Mogibacteriaceae]_unclassified(94);	Otu01274	0	3	0	1	2	0	5	2	2	1	1	0	1	1	2	1	1	2	0	2	0	0	2	0	0	1	0	0	0	1	1	1	1	1	4	0	0	0	2	1	0	0	0	1	1	0	0	0
k__Bacteria(100);p__Bacteroidetes(100);c__Bacteroidia(100);o__Bacteroidales(100);f__Prevotellaceae(100);g__Prevotella(100);g__Prevotella_unclassified(100);	Otu01275	2	0	2	1	1	1	0	4	6	1	0	1	2	2	0	0	0	0	2	1	0	0	1	1	2	2	1	2	0	0	0	0	1	0	0	1	0	2	0	0	0	0	0	0	1	1	0	1
k__Bacteria(100);p__Firmicutes(100);c__Clostridia(100);o__Clostridiales(100);f__Lachnospiraceae(100);f__Lachnospiraceae_unclassified(100);f__Lachnospiraceae_unclassified(100);	Otu01276	1	0	0	0	3	1	2	1	1	1	1	1	0	1	1	1	1	0	2	1	2	1	1	0	2	0	0	0	0	0	1	1	1	0	1	2	0	0	0	1	0	1	1	1	1	0	0	0
k__Bacteria(100);p__Bacteroidetes(100);c__Bacteroidia(100);o__Bacteroidales(100);f__S24-7(100);f__S24-7_unclassified(100);f__S24-7_unclassified(100);	Otu01277	2	0	2	1	1	0	1	0	0	2	2	3	1	1	1	1	4	1	0	0	1	1	3	0	0	0	1	0	0	0	1	1	1	1	1	3	0	1	0	0	1	0	0	0	1	0	1	2
k__Bacteria(100);p__Bacteroidetes(100);c__Bacteroidia(100);o__Bacteroidales(100);f__Prevotellaceae(100);g__Prevotella(100);g__Prevotella_unclassified(100);	Otu01278	1	0	2	2	2	0	1	3	1	2	3	1	2	0	0	2	5	3	0	0	0	2	1	0	3	0	1	0	0	0	1	0	0	0	0	0	0	0	0	0	0	0	0	1	0	0	0	0
k__Bacteria(100);p__Bacteroidetes(100);c__Bacteroidia(100);o__Bacteroidales(100);f__BS11(100);f__BS11_unclassified(100);f__BS11_unclassified(100);	Otu01279	2	4	3	0	0	0	0	2	0	0	0	0	1	0	3	0	0	0	0	0	3	0	0	0	0	1	1	0	1	0	2	2	2	0	0	0	0	0	1	0	0	1	1	0	2	0	0	0
k__Bacteria(100);p__Firmicutes(100);c__Clostridia(100);o__Clostridiales(100);f__Christensenellaceae(100);f__Christensenellaceae_unclassified(100);f__Christensenellaceae_unclassified(100);	Otu01280	1	0	0	0	1	0	1	0	0	4	1	1	0	2	1	1	2	5	2	2	1	3	2	1	1	1	0	0	0	0	1	1	2	0	1	0	1	0	0	0	1	0	0	0	0	0	0	1
k__Bacteria(100);k__Bacteria_unclassified(100);k__Bacteria_unclassified(100);k__Bacteria_unclassified(100);k__Bacteria_unclassified(100);k__Bacteria_unclassified(100);k__Bacteria_unclassified(100);	Otu01281	1	0	1	0	1	2	0	0	0	1	0	3	0	0	2	1	0	0	2	1	0	3	0	0	1	2	1	0	2	0	0	2	0	0	1	1	1	0	3	1	1	1	0	2	1	0	1	0
k__Bacteria(100);p__Firmicutes(100);c__Clostridia(100);o__Clostridiales(100);f__Lachnospiraceae(100);f__Lachnospiraceae_unclassified(96);f__Lachnospiraceae_unclassified(96);	Otu01282	1	0	0	0	1	1	0	0	0	4	0	0	2	1	0	2	1	1	0	4	1	1	0	0	2	1	0	0	0	0	1	2	0	0	0	0	0	0	1	0	0	1	0	1	0	0	0	0
k__Bacteria(100);p__Bacteroidetes(100);c__Bacteroidia(100);o__Bacteroidales(100);f__Prevotellaceae(94);g__Prevotella(94);g__Prevotella_unclassified(94);	Otu01283	1	0	1	0	1	2	1	0	1	3	1	2	0	1	0	1	2	0	0	0	0	0	0	1	1	3	0	0	2	0	0	0	0	3	0	2	1	0	0	1	1	1	0	1	1	1	2	2
k__Bacteria(100);p__Bacteroidetes(100);c__Bacteroidia(100);o__Bacteroidales(100);f__Prevotellaceae(100);g__Prevotella(100);g__Prevotella_unclassified(100);	Otu01284	0	0	0	0	1	0	0	0	0	1	0	0	1	0	0	0	0	1	0	0	0	0	1	0	0	1	0	1	0	0	0	0	0	1	0	0	0	0	0	2	2	1	0	0	2	3	0	1
k__Bacteria(100);p__Bacteroidetes(100);p__Bacteroidetes_unclassified(100);p__Bacteroidetes_unclassified(100);p__Bacteroidetes_unclassified(100);p__Bacteroidetes_unclassified(100);p__Bacteroidetes_unclassified(100);	Otu01285	1	1	0	1	0	0	0	1	0	0	0	2	1	0	0	1	0	0	0	1	1	0	0	1	0	1	2	0	0	1	1	0	0	0	1	0	0	2	3	1	1	0	0	1	0	0	0	0
k__Bacteria(100);p__Bacteroidetes(100);p__Bacteroidetes_unclassified(100);p__Bacteroidetes_unclassified(100);p__Bacteroidetes_unclassified(100);p__Bacteroidetes_unclassified(100);p__Bacteroidetes_unclassified(100);	Otu01286	0	0	0	0	0	0	0	0	0	0	0	0	0	0	0	0	0	0	0	0	0	0	0	0	0	0	0	0	0	0	0	0	0	0	0	0	0	0	0	2	1	2	1	0	0	1	2	3
k__Bacteria(100);p__Firmicutes(100);c__Clostridia(100);o__Clostridiales(100);f__Ruminococcaceae(100);f__Ruminococcaceae_unclassified(82);f__Ruminococcaceae_unclassified(82);	Otu01287	2	1	3	0	1	0	0	0	0	1	2	2	1	0	0	1	3	0	2	0	1	2	0	1	0	0	0	0	0	0	0	3	3	0	0	2	0	1	3	1	0	1	1	0	0	2	0	1
k__Bacteria(100);p__Bacteroidetes(100);c__Bacteroidia(100);o__Bacteroidales(100);f__S24-7(100);f__S24-7_unclassified(100);f__S24-7_unclassified(100);	Otu01288	0	0	0	0	0	0	0	0	0	1	0	2	0	0	0	1	0	0	1	1	0	0	2	4	0	1	0	0	2	0	0	1	0	0	2	1	0	0	0	1	2	2	0	0	0	2	2	3
k__Bacteria(100);p__Proteobacteria(100);p__Proteobacteria_unclassified(100);p__Proteobacteria_unclassified(100);p__Proteobacteria_unclassified(100);p__Proteobacteria_unclassified(100);p__Proteobacteria_unclassified(100);	Otu01289	0	1	1	0	0	1	0	1	1	0	0	0	0	0	0	0	1	0	0	3	2	0	2	5	0	0	0	0	0	2	0	1	0	2	0	0	0	1	0	1	1	1	1	0	1	1	0	2
k__Bacteria(100);p__Firmicutes(100);c__Bacilli(100);o__Lactobacillales(100);f__Streptococcaceae(100);g__Streptococcus(100);g__Streptococcus_unclassified(100);	Otu01290	0	0	0	0	0	0	0	0	0	0	0	0	0	0	0	1	0	0	0	0	0	0	2	0	0	0	1	1	2	0	0	0	0	3	0	4	1	1	2	2	1	1	0	1	1	3	0	1
k__Bacteria(100);p__Bacteroidetes(100);p__Bacteroidetes_unclassified(100);p__Bacteroidetes_unclassified(100);p__Bacteroidetes_unclassified(100);p__Bacteroidetes_unclassified(100);p__Bacteroidetes_unclassified(100);	Otu01291	0	1	0	1	1	0	2	1	1	0	0	1	2	1	2	1	2	2	0	0	1	2	2	0	4	1	2	0	0	0	4	0	0	0	0	0	0	0	1	0	1	0	0	1	0	0	0	0
k__Bacteria(100);p__Bacteroidetes(100);c__Bacteroidia(100);o__Bacteroidales(100);o__Bacteroidales_unclassified(98);o__Bacteroidales_unclassified(98);o__Bacteroidales_unclassified(98);	Otu01292	0	0	0	1	0	0	0	0	3	0	1	1	0	3	3	1	0	0	1	1	0	1	0	1	0	0	0	10	0	0	0	0	0	1	0	1	0	0	0	1	1	0	0	1	0	0	0	1
k__Bacteria(100);p__Firmicutes(100);c__Clostridia(100);o__Clostridiales(100);f__Lachnospiraceae(100);f__Lachnospiraceae_unclassified(100);f__Lachnospiraceae_unclassified(100);	Otu01293	0	1	1	0	0	1	0	1	0	0	1	3	0	1	1	0	1	0	0	0	0	0	0	0	0	0	1	0	0	0	0	0	0	0	1	2	0	0	1	2	0	0	0	0	1	0	0	1
k__Bacteria(100);p__Firmicutes(100);c__Clostridia(100);o__Clostridiales(100);f__Ruminococcaceae(98);f__Ruminococcaceae_unclassified(98);f__Ruminococcaceae_unclassified(98);	Otu01294	0	0	1	0	1	0	1	2	2	3	1	0	0	0	1	2	0	3	3	1	1	2	0	2	1	0	1	1	0	0	1	0	2	0	0	1	0	0	0	1	1	0	1	0	0	0	0	1
k__Bacteria(100);p__Bacteroidetes(100);c__Bacteroidia(100);o__Bacteroidales(100);f__Prevotellaceae(100);g__Prevotella(100);g__Prevotella_unclassified(96);	Otu01295	1	0	3	0	1	0	2	1	2	1	2	1	2	2	0	1	0	1	1	1	1	1	0	2	0	0	0	0	0	1	1	1	1	1	0	1	1	0	1	1	0	0	0	1	0	0	0	0
k__Bacteria(100);k__Bacteria_unclassified(100);k__Bacteria_unclassified(100);k__Bacteria_unclassified(100);k__Bacteria_unclassified(100);k__Bacteria_unclassified(100);k__Bacteria_unclassified(100);	Otu01296	0	2	1	0	0	0	0	1	3	0	0	0	1	2	2	0	0	1	5	0	3	0	0	0	4	2	2	0	0	0	5	2	1	0	2	1	1	0	0	0	0	0	0	0	2	0	0	0
k__Bacteria(100);p__Firmicutes(100);c__Clostridia(100);o__Clostridiales(100);f__Lachnospiraceae(100);g__Clostridium(100);s__colinum(100);	Otu01297	0	1	0	0	1	0	2	2	3	0	0	0	0	0	0	0	0	1	2	4	0	1	0	0	1	0	0	1	0	0	1	1	2	1	1	0	0	0	0	0	0	1	1	0	1	0	0	1
k__Bacteria(100);p__Firmicutes(100);c__Clostridia(100);o__Clostridiales(100);f__Lachnospiraceae(100);f__Lachnospiraceae_unclassified(96);f__Lachnospiraceae_unclassified(96);	Otu01298	0	0	1	0	0	0	3	2	0	2	0	2	1	0	2	1	1	0	0	0	0	0	1	4	2	0	0	0	0	0	0	1	1	0	1	2	0	0	0	0	2	2	2	1	0	0	1	0
k__Bacteria(100);p__Verrucomicrobia(100);c__Verruco-5(100);o__WCHB1-41(100);f__RFP12(100);f__RFP12_unclassified(100);f__RFP12_unclassified(100);	Otu01299	0	0	2	0	1	0	1	1	0	0	0	0	1	2	2	0	0	2	2	2	1	0	0	0	1	3	5	1	0	0	1	0	0	0	0	0	2	0	0	2	2	1	1	1	0	0	2	0
k__Bacteria(100);p__Bacteroidetes(100);p__Bacteroidetes_unclassified(100);p__Bacteroidetes_unclassified(100);p__Bacteroidetes_unclassified(100);p__Bacteroidetes_unclassified(100);p__Bacteroidetes_unclassified(100);	Otu01300	0	2	2	0	0	2	0	0	0	1	0	0	2	3	0	2	1	0	0	0	0	3	0	2	1	0	0	0	0	0	1	2	2	1	0	0	0	0	2	0	1	0	0	2	0	0	1	1
k__Bacteria(100);p__Firmicutes(100);c__Clostridia(100);o__Clostridiales(100);f__[Mogibacteriaceae](96);f__[Mogibacteriaceae]_unclassified(96);f__[Mogibacteriaceae]_unclassified(96);	Otu01301	0	0	0	0	0	0	0	0	0	1	0	0	0	0	0	0	1	0	0	0	0	1	1	1	0	0	0	0	0	1	0	0	0	0	1	3	1	0	0	1	4	6	0	0	0	1	2	4
k__Bacteria(100);p__Bacteroidetes(100);c__Bacteroidia(100);o__Bacteroidales(100);f__Prevotellaceae(100);g__Prevotella(100);g__Prevotella_unclassified(98);	Otu01302	0	0	2	0	0	0	1	1	1	1	0	1	1	1	2	0	0	0	0	0	0	0	1	0	0	0	0	0	0	0	1	1	1	0	0	1	2	0	0	0	0	0	0	0	1	0	0	0
k__Bacteria(100);p__Firmicutes(100);c__Clostridia(100);o__Clostridiales(100);f__[Mogibacteriaceae](100);g__Anaerovorax(100);g__Anaerovorax_unclassified(100);	Otu01303	0	0	0	0	0	0	0	0	0	0	0	0	0	0	0	0	0	0	0	0	0	0	0	1	0	0	0	0	0	0	0	0	0	1	0	0	1	0	0	0	1	0	0	0	0	3	0	0
k__Bacteria(100);p__Verrucomicrobia(100);c__Verruco-5(100);o__WCHB1-41(100);f__RFP12(100);f__RFP12_unclassified(100);f__RFP12_unclassified(100);	Otu01304	0	0	1	0	0	0	0	0	1	0	0	0	3	0	1	0	0	0	2	0	0	0	2	4	1	2	0	0	0	0	3	2	0	2	1	0	0	0	2	3	1	1	0	1	2	0	0	0
k__Bacteria(100);p__Bacteroidetes(100);c__Bacteroidia(100);o__Bacteroidales(100);f__Prevotellaceae(100);g__Prevotella(100);s__ruminicola(80);	Otu01305	2	1	5	1	3	2	4	2	1	1	0	1	0	1	1	0	0	1	2	0	0	0	0	0	0	0	0	0	0	0	0	0	0	1	2	0	0	0	0	1	0	0	0	0	0	0	0	0
k__Bacteria(100);p__Firmicutes(100);c__Clostridia(100);o__Clostridiales(100);f__Lachnospiraceae(100);f__Lachnospiraceae_unclassified(100);f__Lachnospiraceae_unclassified(100);	Otu01306	3	2	1	0	0	0	1	4	2	0	0	0	1	1	1	0	1	2	1	3	1	0	0	3	0	1	1	1	1	0	2	0	0	0	0	0	1	0	1	0	0	1	1	0	0	0	0	0
k__Bacteria(100);p__Firmicutes(100);c__Bacilli(100);o__Bacillales(100);f__[Exiguobacteraceae](100);g__Exiguobacterium(100);g__Exiguobacterium_unclassified(100);	Otu01307	0	0	0	0	0	0	0	0	0	1	0	0	0	0	0	1	0	2	0	0	0	5	0	0	0	0	0	0	0	5	0	0	0	2	0	2	0	0	0	1	0	4	0	0	0	2	0	5
k__Bacteria(100);p__Bacteroidetes(100);c__Bacteroidia(100);o__Bacteroidales(100);f__Prevotellaceae(100);g__Prevotella(100);g__Prevotella_unclassified(100);	Otu01308	0	1	1	0	1	0	2	1	0	2	1	0	1	0	0	0	0	3	0	0	0	0	0	0	0	3	1	8	0	0	0	0	0	0	0	0	0	1	0	0	0	0	3	0	0	0	0	0
k__Bacteria(100);p__Firmicutes(100);c__Clostridia(100);o__Clostridiales(100);f__Lachnospiraceae(100);g__Syntrophococcus(65);s__sucromutans(65);	Otu01309	0	0	0	1	1	1	0	0	2	3	2	0	2	0	0	0	0	0	1	2	1	0	0	0	0	0	0	0	0	1	1	1	2	0	0	0	3	2	2	0	0	0	2	3	1	0	0	0
k__Bacteria(100);p__Verrucomicrobia(100);c__Verruco-5(100);o__WCHB1-41(100);f__WCHB1-25(100);f__WCHB1-25_unclassified(100);f__WCHB1-25_unclassified(100);	Otu01310	0	0	0	0	0	0	3	1	2	0	0	1	0	3	1	0	0	1	1	0	1	0	3	1	0	3	1	1	1	0	2	1	1	1	1	0	0	0	3	1	1	0	0	1	0	1	1	0
k__Bacteria(100);p__Firmicutes(100);c__Clostridia(100);o__Clostridiales(100);f__Ruminococcaceae(100);f__Ruminococcaceae_unclassified(100);f__Ruminococcaceae_unclassified(100);	Otu01311	0	0	0	0	0	0	0	0	0	0	0	0	0	0	0	0	0	0	0	0	0	0	0	0	0	0	0	0	0	0	0	0	0	0	0	0	0	0	0	0	0	0	0	0	0	0	0	0
k__Bacteria(100);p__Firmicutes(100);c__Clostridia(100);o__Clostridiales(100);f__Lachnospiraceae(100);g__Clostridium(100);s__colinum(100);	Otu01312	0	0	0	1	1	0	0	1	2	0	1	0	3	0	1	1	0	2	0	2	0	2	0	0	0	2	1	1	4	1	0	2	0	1	2	0	0	1	1	3	1	0	1	1	0	0	2	1
k__Bacteria(100);k__Bacteria_unclassified(100);k__Bacteria_unclassified(100);k__Bacteria_unclassified(100);k__Bacteria_unclassified(100);k__Bacteria_unclassified(100);k__Bacteria_unclassified(100);	Otu01313	0	2	1	0	0	0	0	0	1	0	1	0	0	1	2	0	0	0	0	1	1	0	0	0	2	1	3	0	0	0	0	2	1	0	0	0	2	1	1	0	0	0	1	5	2	0	0	0
k__Bacteria(100);p__Firmicutes(100);c__Clostridia(100);o__Clostridiales(100);f__Lachnospiraceae(100);f__Lachnospiraceae_unclassified(100);f__Lachnospiraceae_unclassified(100);	Otu01314	1	1	0	1	0	0	0	1	0	0	0	1	0	0	1	0	1	1	1	0	0	2	1	1	0	0	1	0	0	0	0	1	0	1	2	0	2	1	1	1	1	1	4	0	2	0	0	0
k__Bacteria(100);p__Bacteroidetes(100);p__Bacteroidetes_unclassified(100);p__Bacteroidetes_unclassified(100);p__Bacteroidetes_unclassified(100);p__Bacteroidetes_unclassified(100);p__Bacteroidetes_unclassified(100);	Otu01315	1	0	0	0	0	0	3	3	1	0	0	0	0	1	1	0	0	0	0	0	0	0	0	0	0	7	1	0	0	0	5	8	1	0	0	0	0	5	0	0	0	0	1	1	1	0	0	0
k__Bacteria(100);p__Firmicutes(100);c__Clostridia(100);o__Clostridiales(94);o__Clostridiales_unclassified(94);o__Clostridiales_unclassified(94);o__Clostridiales_unclassified(94);	Otu01316	0	0	0	0	1	0	0	0	0	0	0	1	0	0	1	1	0	1	0	1	1	0	1	0	0	2	0	0	0	0	2	2	0	3	0	0	1	2	0	0	1	1	1	2	3	0	0	0
k__Bacteria(100);p__Firmicutes(100);c__Bacilli(100);o__Lactobacillales(100);f__Lactobacillaceae(100);g__Lactobacillus(100);g__Lactobacillus_unclassified(86);	Otu01317	0	0	0	0	0	0	0	0	0	0	0	0	0	0	0	0	0	0	0	0	0	0	0	0	0	0	0	0	0	0	0	0	0	0	0	0	1	1	0	1	0	0	0	1	0	0	1	0
k__Bacteria(100);p__Bacteroidetes(100);c__Bacteroidia(100);o__Bacteroidales(100);o__Bacteroidales_unclassified(100);o__Bacteroidales_unclassified(100);o__Bacteroidales_unclassified(100);	Otu01318	0	0	0	1	1	0	0	0	0	0	0	1	1	0	0	0	1	1	0	1	0	1	1	3	0	1	0	0	0	0	1	1	0	0	0	2	0	0	1	2	0	3	0	3	1	0	0	0
k__Bacteria(100);p__Bacteroidetes(100);c__Bacteroidia(100);o__Bacteroidales(100);f__[Paraprevotellaceae](100);g__CF231(100);g__CF231_unclassified(100);	Otu01319	0	1	1	0	0	0	0	2	0	0	0	1	5	3	1	1	1	0	1	2	0	0	0	0	4	3	0	0	0	0	2	4	0	0	0	0	3	0	0	0	0	0	2	0	1	0	0	0
k__Bacteria(100);p__Bacteroidetes(100);c__Bacteroidia(100);o__Bacteroidales(100);f__[Paraprevotellaceae](100);g__CF231(100);g__CF231_unclassified(100);	Otu01320	2	0	0	0	0	0	2	1	1	1	0	0	0	2	3	0	0	0	1	0	1	0	1	0	1	3	0	0	0	0	1	1	0	0	0	0	2	1	0	0	0	0	2	2	1	1	0	0
k__Bacteria(100);p__Proteobacteria(100);c__Alphaproteobacteria(100);o__Rhodobacterales(100);f__Rhodobacteraceae(100);f__Rhodobacteraceae_unclassified(100);f__Rhodobacteraceae_unclassified(100);	Otu01321	0	0	0	0	0	2	0	0	0	0	0	0	0	0	0	0	0	0	0	0	0	1	0	0	0	0	0	14	0	0	0	0	0	1	0	0	0	0	0	12	0	0	0	0	0	3	0	0
k__Bacteria(100);k__Bacteria_unclassified(100);k__Bacteria_unclassified(100);k__Bacteria_unclassified(100);k__Bacteria_unclassified(100);k__Bacteria_unclassified(100);k__Bacteria_unclassified(100);	Otu01322	5	4	8	0	5	2	0	1	3	1	2	2	2	0	1	0	0	1	1	0	2	0	0	0	0	0	0	0	1	0	1	0	0	0	0	0	0	0	0	0	0	0	0	0	0	0	0	0
k__Bacteria(100);p__Proteobacteria(100);c__Alphaproteobacteria(100);o__RF32(100);o__RF32_unclassified(100);o__RF32_unclassified(100);o__RF32_unclassified(100);	Otu01323	0	1	0	0	0	0	0	1	0	0	0	0	0	0	2	1	0	3	0	0	0	1	0	0	0	1	0	7	17	0	0	0	0	0	0	0	1	0	0	0	0	1	0	0	0	0	0	1
k__Bacteria(100);p__Firmicutes(100);c__Clostridia(100);o__Clostridiales(100);f__Ruminococcaceae(100);f__Ruminococcaceae_unclassified(100);f__Ruminococcaceae_unclassified(100);	Otu01324	1	0	0	0	3	1	0	2	0	0	0	1	0	1	0	0	1	0	1	0	1	2	1	2	0	0	0	0	0	0	2	0	0	0	0	4	1	0	0	1	0	6	0	0	0	0	1	1
k__Bacteria(100);p__Bacteroidetes(100);c__Bacteroidia(100);o__Bacteroidales(100);f__Prevotellaceae(100);g__Prevotella(100);g__Prevotella_unclassified(100);	Otu01325	0	3	3	0	0	0	0	3	1	0	0	0	1	1	3	0	0	0	1	0	0	0	0	0	0	3	1	3	4	0	1	0	0	1	0	0	1	0	0	0	0	0	1	1	1	0	0	0
k__Bacteria(100);p__Tenericutes(100);c__Mollicutes(100);o__RF39(100);o__RF39_unclassified(100);o__RF39_unclassified(100);o__RF39_unclassified(100);	Otu01326	1	1	1	0	1	0	2	1	1	1	0	1	3	0	0	1	1	1	0	0	1	0	1	0	0	0	0	9	0	0	0	0	1	0	0	0	0	0	0	0	0	0	0	0	0	0	0	0
k__Bacteria(100);p__Tenericutes(100);c__Mollicutes(100);o__RF39(100);o__RF39_unclassified(100);o__RF39_unclassified(100);o__RF39_unclassified(100);	Otu01327	2	1	2	2	2	0	1	1	1	0	2	0	0	2	1	0	0	1	0	1	0	1	1	1	1	0	1	3	0	0	0	1	1	0	0	0	1	0	0	0	1	0	0	2	0	0	0	0
k__Bacteria(100);p__Tenericutes(100);c__Mollicutes(100);o__RF39(100);o__RF39_unclassified(100);o__RF39_unclassified(100);o__RF39_unclassified(100);	Otu01328	0	1	0	0	0	0	1	0	0	0	1	1	0	0	0	0	1	2	0	0	1	0	1	0	0	0	3	0	0	0	0	0	0	1	0	0	0	1	0	0	1	0	0	0	1	0	0	0
k__Bacteria(100);p__Bacteroidetes(100);c__Bacteroidia(100);o__Bacteroidales(100);f__BS11(100);f__BS11_unclassified(100);f__BS11_unclassified(100);	Otu01329	0	0	0	1	1	0	3	0	0	1	1	0	0	0	0	0	1	1	1	4	5	1	0	0	1	2	0	0	0	0	2	1	0	0	0	1	2	0	1	0	0	0	1	0	2	0	0	0
k__Bacteria(100);p__Bacteroidetes(100);c__Bacteroidia(100);o__Bacteroidales(100);f__RF16(100);f__RF16_unclassified(100);f__RF16_unclassified(100);	Otu01330	1	0	0	1	1	1	1	0	1	2	0	0	3	1	2	1	4	2	0	1	1	0	0	1	0	1	0	3	7	0	0	0	0	2	0	0	0	0	0	1	1	2	0	0	0	0	1	0
k__Bacteria(100);k__Bacteria_unclassified(100);k__Bacteria_unclassified(100);k__Bacteria_unclassified(100);k__Bacteria_unclassified(100);k__Bacteria_unclassified(100);k__Bacteria_unclassified(100);	Otu01331	1	0	0	1	0	0	0	0	1	1	0	0	0	0	0	1	0	1	0	1	0	0	0	0	3	0	0	0	0	0	0	0	0	0	0	1	3	1	0	0	0	0	1	3	1	0	0	0
k__Bacteria(100);p__Bacteroidetes(100);c__Bacteroidia(100);o__Bacteroidales(100);f__[Paraprevotellaceae](98);g__YRC22(98);g__YRC22_unclassified(98);	Otu01332	2	3	1	1	2	1	1	1	1	3	1	1	2	2	0	3	0	1	0	2	0	1	2	0	1	0	0	0	0	0	0	1	0	1	0	2	0	0	2	1	0	0	0	1	0	1	0	0
k__Bacteria(100);p__Verrucomicrobia(100);c__Verruco-5(100);o__WCHB1-41(100);f__RFP12(100);f__RFP12_unclassified(100);f__RFP12_unclassified(100);	Otu01333	1	0	0	0	0	0	0	0	2	0	1	0	0	0	1	1	0	0	0	1	1	0	0	2	2	3	3	1	0	1	1	2	2	1	0	1	2	0	2	0	1	0	2	0	0	0	1	1
k__Bacteria(100);k__Bacteria_unclassified(100);k__Bacteria_unclassified(100);k__Bacteria_unclassified(100);k__Bacteria_unclassified(100);k__Bacteria_unclassified(100);k__Bacteria_unclassified(100);	Otu01334	0	0	0	0	1	0	0	0	0	0	0	0	0	0	0	0	0	0	0	0	0	0	0	0	0	1	2	0	0	0	2	0	1	0	0	0	1	2	1	0	0	0	3	0	1	0	0	0
k__Bacteria(100);p__Bacteroidetes(100);p__Bacteroidetes_unclassified(100);p__Bacteroidetes_unclassified(100);p__Bacteroidetes_unclassified(100);p__Bacteroidetes_unclassified(100);p__Bacteroidetes_unclassified(100);	Otu01335	1	1	1	0	1	2	2	0	0	0	0	1	0	1	1	0	0	1	0	1	0	0	0	0	1	3	1	0	0	0	2	0	2	0	0	0	0	1	1	0	0	0	4	0	0	0	0	0
k__Bacteria(100);k__Bacteria_unclassified(100);k__Bacteria_unclassified(100);k__Bacteria_unclassified(100);k__Bacteria_unclassified(100);k__Bacteria_unclassified(100);k__Bacteria_unclassified(100);	Otu01336	0	1	0	0	0	0	0	0	0	0	0	0	0	1	0	2	2	1	1	0	1	0	0	0	0	0	0	12	0	0	0	0	0	0	0	0	1	0	2	0	0	0	0	0	1	0	0	0
k__Bacteria(100);k__Bacteria_unclassified(100);k__Bacteria_unclassified(100);k__Bacteria_unclassified(100);k__Bacteria_unclassified(100);k__Bacteria_unclassified(100);k__Bacteria_unclassified(100);	Otu01337	2	1	0	1	1	0	0	0	1	1	0	1	0	3	2	0	0	1	0	0	1	2	0	0	0	1	0	1	5	1	0	3	2	0	0	0	1	0	0	0	0	0	0	5	0	0	0	0
k__Bacteria(100);p__Bacteroidetes(100);c__Bacteroidia(100);o__Bacteroidales(100);f__RF16(100);f__RF16_unclassified(100);f__RF16_unclassified(100);	Otu01338	2	1	0	2	0	2	0	0	1	0	2	0	1	1	1	0	0	0	1	1	0	0	0	0	1	0	0	0	4	0	1	0	1	2	2	0	0	0	0	0	0	1	0	0	0	0	0	1
k__Bacteria(100);p__Bacteroidetes(100);p__Bacteroidetes_unclassified(100);p__Bacteroidetes_unclassified(100);p__Bacteroidetes_unclassified(100);p__Bacteroidetes_unclassified(100);p__Bacteroidetes_unclassified(100);	Otu01339	0	1	0	0	0	0	0	1	1	2	0	0	3	1	1	1	1	0	0	1	2	1	0	0	0	0	1	0	0	0	4	1	1	1	0	2	0	0	1	0	0	0	2	0	1	0	0	0
k__Bacteria(100);p__Firmicutes(100);c__Clostridia(100);o__Clostridiales(100);f__Lachnospiraceae(100);f__Lachnospiraceae_unclassified(100);f__Lachnospiraceae_unclassified(100);	Otu01340	1	1	1	1	1	0	1	2	1	0	1	0	0	0	2	2	1	0	0	1	0	0	0	2	0	1	1	0	0	0	0	0	0	1	0	0	0	0	1	0	0	0	0	2	0	0	0	2
k__Bacteria(100);p__Firmicutes(100);c__Clostridia(100);o__Clostridiales(100);f__Lachnospiraceae(100);f__Lachnospiraceae_unclassified(100);f__Lachnospiraceae_unclassified(100);	Otu01341	0	0	0	0	0	0	1	0	1	1	0	0	0	2	2	0	0	0	1	0	1	1	0	0	2	0	3	0	0	0	0	3	0	1	0	0	1	0	1	0	0	0	2	0	1	0	0	0
k__Bacteria(100);p__Firmicutes(100);c__Clostridia(100);o__Clostridiales(100);f__Ruminococcaceae(100);g__Oscillospira(100);g__Oscillospira_unclassified(100);	Otu01342	0	2	0	2	1	1	0	0	2	0	0	0	0	1	0	3	1	2	0	0	2	0	0	0	0	0	0	0	3	0	0	0	0	1	0	1	0	0	1	2	2	0	1	0	0	0	1	1
k__Bacteria(100);p__Spirochaetes(100);c__Spirochaetes(100);o__Spirochaetales(100);f__Spirochaetaceae(100);g__Treponema(96);g__Treponema_unclassified(96);	Otu01343	0	0	0	0	0	1	0	1	1	0	1	1	0	2	1	0	1	1	1	0	1	1	0	0	1	0	1	0	1	1	3	0	2	0	0	0	1	1	1	0	0	0	3	4	0	0	1	0
k__Bacteria(100);p__Tenericutes(100);c__Mollicutes(100);o__RF39(100);o__RF39_unclassified(100);o__RF39_unclassified(100);o__RF39_unclassified(100);	Otu01344	0	0	0	1	2	0	1	0	3	2	2	0	0	0	1	2	1	1	0	0	0	1	2	2	0	0	0	1	2	0	1	1	0	0	1	1	0	0	0	0	0	1	1	0	0	0	0	0
k__Bacteria(100);p__Firmicutes(100);c__Clostridia(100);o__Clostridiales(100);o__Clostridiales_unclassified(98);o__Clostridiales_unclassified(98);o__Clostridiales_unclassified(98);	Otu01345	1	1	2	0	2	1	2	2	2	2	2	0	1	0	1	0	0	0	0	0	1	2	1	0	0	0	0	0	0	0	0	0	0	1	1	0	1	1	0	1	0	1	0	1	0	0	0	0
k__Bacteria(100);p__Firmicutes(100);p__Firmicutes_unclassified(100);p__Firmicutes_unclassified(100);p__Firmicutes_unclassified(100);p__Firmicutes_unclassified(100);p__Firmicutes_unclassified(100);	Otu01346	0	1	1	1	2	0	0	1	0	0	1	0	0	1	0	0	0	2	0	0	0	1	0	6	0	0	0	0	0	2	0	1	1	0	0	1	1	0	0	0	0	0	2	2	0	0	0	0
k__Bacteria(100);p__Bacteroidetes(100);c__Bacteroidia(100);o__Bacteroidales(100);f__RF16(83);f__RF16_unclassified(83);f__RF16_unclassified(83);	Otu01347	1	0	0	2	0	1	1	3	2	0	2	2	4	1	1	0	2	2	1	1	1	0	1	0	0	1	0	1	0	1	0	0	0	0	0	1	0	0	3	0	0	0	0	0	1	0	1	0
k__Bacteria(100);k__Bacteria_unclassified(100);k__Bacteria_unclassified(100);k__Bacteria_unclassified(100);k__Bacteria_unclassified(100);k__Bacteria_unclassified(100);k__Bacteria_unclassified(100);	Otu01348	1	0	1	0	0	1	2	0	0	0	0	1	1	0	2	0	0	1	0	1	0	0	0	0	1	0	0	0	0	0	2	0	1	1	0	0	1	1	3	0	0	0	0	2	1	1	0	0
k__Bacteria(100);p__Bacteroidetes(100);c__Bacteroidia(100);o__Bacteroidales(100);f__[Paraprevotellaceae](100);g__CF231(100);g__CF231_unclassified(100);	Otu01349	1	1	0	0	1	0	0	0	0	1	0	1	0	0	0	1	1	0	0	1	0	0	0	2	0	0	1	0	0	0	0	0	1	1	3	0	1	1	1	2	0	0	1	0	0	1	2	4
k__Bacteria(100);p__Firmicutes(100);c__Clostridia(100);o__Clostridiales(100);o__Clostridiales_unclassified(100);o__Clostridiales_unclassified(100);o__Clostridiales_unclassified(100);	Otu01350	3	0	1	0	0	0	0	2	2	0	1	1	1	0	0	1	2	0	0	0	1	0	1	1	2	0	0	0	1	1	2	1	0	1	0	0	1	0	1	1	1	0	0	0	1	2	1	0
k__Bacteria(100);p__Firmicutes(100);p__Firmicutes_unclassified(100);p__Firmicutes_unclassified(100);p__Firmicutes_unclassified(100);p__Firmicutes_unclassified(100);p__Firmicutes_unclassified(100);	Otu01351	1	0	0	0	0	0	0	1	0	0	1	1	0	1	0	2	0	0	0	0	0	0	2	0	0	3	0	0	2	2	2	0	0	2	0	5	1	0	1	0	0	0	0	0	0	1	0	0
k__Bacteria(100);p__Firmicutes(100);p__Firmicutes_unclassified(100);p__Firmicutes_unclassified(100);p__Firmicutes_unclassified(100);p__Firmicutes_unclassified(100);p__Firmicutes_unclassified(100);	Otu01352	1	1	1	1	1	1	0	0	0	0	2	1	0	0	0	0	2	0	1	0	0	0	2	0	0	1	0	0	0	0	0	1	0	0	0	0	1	2	1	0	0	0	3	0	1	0	0	0
k__Bacteria(100);p__Bacteroidetes(100);c__Bacteroidia(100);o__Bacteroidales(100);f__Prevotellaceae(100);g__Prevotella(100);g__Prevotella_unclassified(98);	Otu01353	0	0	4	0	1	1	0	0	0	0	1	0	1	0	0	0	1	0	0	0	0	0	0	0	3	1	0	0	0	0	0	1	1	0	0	0	0	0	1	0	0	0	0	0	0	0	1	0
k__Bacteria(100);p__Firmicutes(100);c__Erysipelotrichi(100);o__Erysipelotrichales(100);f__Erysipelotrichaceae(100);g__RFN20(100);g__RFN20_unclassified(100);	Otu01354	2	1	0	0	1	0	1	0	1	0	0	1	0	0	1	0	0	0	2	2	1	0	2	0	2	0	1	1	4	0	1	2	0	0	1	0	0	0	2	0	0	0	0	0	1	0	0	0
k__Bacteria(100);p__Bacteroidetes(100);c__Bacteroidia(100);o__Bacteroidales(100);f__Prevotellaceae(100);g__Prevotella(100);g__Prevotella_unclassified(96);	Otu01355	0	1	0	1	5	1	1	1	0	3	1	1	0	1	2	0	2	0	1	0	0	0	0	0	0	0	0	7	0	2	0	1	0	5	1	1	0	0	0	0	1	0	0	0	0	0	0	0
k__Bacteria(100);p__Bacteroidetes(100);p__Bacteroidetes_unclassified(100);p__Bacteroidetes_unclassified(100);p__Bacteroidetes_unclassified(100);p__Bacteroidetes_unclassified(100);p__Bacteroidetes_unclassified(100);	Otu01356	0	0	0	0	0	1	0	0	0	0	0	1	0	0	0	0	0	2	0	0	0	3	0	0	0	0	0	1	0	0	0	0	0	0	4	2	1	0	0	0	0	3	0	0	0	2	1	1
k__Bacteria(100);p__Bacteroidetes(100);c__Bacteroidia(100);o__Bacteroidales(100);f__S24-7(96);f__S24-7_unclassified(96);f__S24-7_unclassified(96);	Otu01357	0	1	0	0	1	0	0	0	1	0	0	0	0	1	0	4	5	2	1	0	1	0	0	0	0	0	0	0	0	2	0	1	0	0	1	4	0	0	0	0	1	1	0	1	0	0	3	1
k__Bacteria(100);p__Firmicutes(100);c__Clostridia(100);o__Clostridiales(100);f__Lachnospiraceae(100);f__Lachnospiraceae_unclassified(100);f__Lachnospiraceae_unclassified(100);	Otu01358	0	0	0	0	3	1	2	0	0	0	4	0	0	0	0	2	1	4	1	0	1	1	0	0	0	1	0	0	0	0	3	2	0	0	2	4	1	0	0	1	0	1	1	0	2	0	0	0
k__Bacteria(100);p__Firmicutes(100);c__Clostridia(100);o__Clostridiales(100);f__Lachnospiraceae(100);f__Lachnospiraceae_unclassified(100);f__Lachnospiraceae_unclassified(100);	Otu01359	0	1	0	0	0	1	0	4	2	1	0	1	2	0	0	0	0	0	0	0	0	1	0	0	1	2	1	1	3	0	0	2	0	0	1	1	1	0	2	0	0	2	1	0	0	0	1	0
k__Bacteria(100);p__Firmicutes(100);c__Clostridia(100);o__Clostridiales(100);f__Lachnospiraceae(100);f__Lachnospiraceae_unclassified(100);f__Lachnospiraceae_unclassified(100);	Otu01360	2	2	0	0	1	0	1	1	1	1	3	0	0	0	0	1	0	1	0	0	0	0	1	0	2	1	0	0	0	2	1	0	0	2	0	0	1	0	1	0	1	1	0	0	0	0	0	0
k__Bacteria(100);p__Bacteroidetes(100);p__Bacteroidetes_unclassified(100);p__Bacteroidetes_unclassified(100);p__Bacteroidetes_unclassified(100);p__Bacteroidetes_unclassified(100);p__Bacteroidetes_unclassified(100);	Otu01361	1	1	2	0	1	0	1	1	1	3	2	1	0	2	2	1	1	0	0	0	1	1	1	0	1	0	0	0	0	1	1	0	0	1	0	0	0	0	1	2	0	0	1	1	0	0	0	2
k__Bacteria(100);p__Bacteroidetes(100);c__Bacteroidia(100);o__Bacteroidales(100);f__[Paraprevotellaceae](58);g__YRC22(56);g__YRC22_unclassified(56);	Otu01362	0	1	1	0	0	0	0	1	0	0	0	0	0	0	3	0	0	0	0	0	0	0	0	1	0	0	0	0	1	0	0	0	0	1	0	0	0	0	0	0	0	0	0	0	0	0	0	1
k__Bacteria(100);p__Firmicutes(100);c__Clostridia(100);o__Clostridiales(100);o__Clostridiales_unclassified(100);o__Clostridiales_unclassified(100);o__Clostridiales_unclassified(100);	Otu01363	0	0	1	0	0	0	3	0	0	0	0	0	2	4	1	0	0	0	0	0	0	1	0	1	0	2	1	0	0	0	2	2	0	0	1	0	1	0	1	0	1	2	2	2	0	0	2	2
k__Bacteria(100);p__Bacteroidetes(100);c__Bacteroidia(100);o__Bacteroidales(100);f__BS11(100);f__BS11_unclassified(100);f__BS11_unclassified(100);	Otu01364	0	0	1	0	1	0	1	3	3	0	0	0	3	1	1	1	0	0	0	0	1	0	0	0	2	0	2	0	0	1	2	3	1	0	0	0	1	0	0	0	0	0	2	1	2	0	0	0
k__Bacteria(100);p__Firmicutes(100);p__Firmicutes_unclassified(100);p__Firmicutes_unclassified(100);p__Firmicutes_unclassified(100);p__Firmicutes_unclassified(100);p__Firmicutes_unclassified(100);	Otu01365	0	1	2	1	1	1	1	1	0	2	0	2	1	1	1	1	2	0	1	0	0	0	0	11	0	0	0	0	0	0	0	0	0	0	1	3	0	0	0	0	0	0	0	0	0	0	1	1
k__Bacteria(100);p__Firmicutes(100);c__Clostridia(100);o__Clostridiales(100);f__Ruminococcaceae(87);f__Ruminococcaceae_unclassified(87);f__Ruminococcaceae_unclassified(87);	Otu01366	0	0	0	0	0	0	0	0	0	0	1	0	0	0	0	0	0	0	1	1	1	0	0	0	4	3	3	0	0	0	2	2	0	0	1	0	0	2	1	0	0	0	3	2	0	0	0	0
k__Bacteria(100);p__Bacteroidetes(100);c__Bacteroidia(100);o__Bacteroidales(100);f__Prevotellaceae(94);g__Prevotella(94);g__Prevotella_unclassified(89);	Otu01367	1	1	3	1	1	1	2	2	2	2	1	0	1	1	0	0	0	0	0	0	2	1	0	3	0	0	0	0	5	1	3	1	1	0	1	0	1	0	0	1	0	0	0	0	1	0	1	1
k__Bacteria(100);k__Bacteria_unclassified(100);k__Bacteria_unclassified(100);k__Bacteria_unclassified(100);k__Bacteria_unclassified(100);k__Bacteria_unclassified(100);k__Bacteria_unclassified(100);	Otu01368	0	0	0	0	0	0	1	0	0	0	0	0	2	2	0	0	0	0	2	0	0	0	0	0	5	6	0	0	0	0	0	0	0	0	0	0	4	0	4	0	0	0	2	4	1	0	0	0
k__Bacteria(100);p__Firmicutes(100);c__Clostridia(100);o__Clostridiales(100);f__Ruminococcaceae(100);f__Ruminococcaceae_unclassified(92);f__Ruminococcaceae_unclassified(92);	Otu01369	2	1	0	0	0	1	0	0	0	0	0	0	0	0	1	1	0	3	1	0	0	0	2	0	0	1	1	0	0	1	1	0	0	2	1	0	0	1	1	0	3	0	2	1	1	0	0	0
k__Bacteria(100);k__Bacteria_unclassified(100);k__Bacteria_unclassified(100);k__Bacteria_unclassified(100);k__Bacteria_unclassified(100);k__Bacteria_unclassified(100);k__Bacteria_unclassified(100);	Otu01370	0	3	1	2	1	1	2	1	0	0	2	1	0	0	0	0	2	0	3	1	0	0	3	0	0	0	1	1	2	0	0	2	1	0	1	0	0	0	0	1	1	0	0	0	0	0	0	1
k__Bacteria(100);p__Firmicutes(100);p__Firmicutes_unclassified(100);p__Firmicutes_unclassified(100);p__Firmicutes_unclassified(100);p__Firmicutes_unclassified(100);p__Firmicutes_unclassified(100);	Otu01371	0	0	0	0	2	0	0	1	0	3	0	1	0	0	0	0	0	0	0	0	0	1	1	0	0	0	0	1	0	0	0	2	0	2	3	1	0	0	0	0	0	4	0	0	0	0	0	1
k__Bacteria(100);p__Firmicutes(100);c__Clostridia(100);o__Clostridiales(100);f__[Mogibacteriaceae](94);f__[Mogibacteriaceae]_unclassified(94);f__[Mogibacteriaceae]_unclassified(94);	Otu01372	0	1	1	0	0	0	2	0	0	2	1	2	0	0	0	0	0	0	0	2	0	3	1	0	0	0	0	0	0	0	1	0	0	0	1	2	1	0	1	1	0	0	3	3	0	0	0	1
k__Bacteria(100);p__Firmicutes(100);p__Firmicutes_unclassified(100);p__Firmicutes_unclassified(100);p__Firmicutes_unclassified(100);p__Firmicutes_unclassified(100);p__Firmicutes_unclassified(100);	Otu01373	1	1	0	2	0	0	2	1	1	1	0	2	0	0	0	1	0	0	1	0	0	0	1	1	1	0	1	0	1	0	1	2	0	1	1	0	0	0	0	0	0	0	1	0	1	0	0	2
k__Bacteria(100);p__Firmicutes(100);p__Firmicutes_unclassified(100);p__Firmicutes_unclassified(100);p__Firmicutes_unclassified(100);p__Firmicutes_unclassified(100);p__Firmicutes_unclassified(100);	Otu01374	2	0	0	2	1	0	3	0	0	3	0	1	0	0	0	1	0	0	3	2	0	0	2	1	1	0	0	0	0	0	0	2	0	0	1	0	1	0	1	1	0	0	1	0	1	0	0	0
k__Bacteria(100);p__Verrucomicrobia(100);c__Verruco-5(100);o__WCHB1-41(100);f__RFP12(100);f__RFP12_unclassified(100);f__RFP12_unclassified(100);	Otu01375	0	3	0	0	0	0	0	1	0	0	0	0	0	1	1	0	0	1	1	4	1	0	0	0	1	1	1	4	0	2	1	0	0	4	0	0	0	1	2	0	1	1	0	0	0	1	1	0
k__Bacteria(100);p__Bacteroidetes(100);c__Bacteroidia(100);o__Bacteroidales(100);o__Bacteroidales_unclassified(89);o__Bacteroidales_unclassified(89);o__Bacteroidales_unclassified(89);	Otu01376	0	0	0	0	0	0	1	0	0	0	0	2	0	1	0	1	0	1	1	1	3	0	1	0	0	1	1	0	0	1	1	2	1	0	1	0	0	0	0	0	1	1	0	3	3	0	2	1
k__Bacteria(100);p__Verrucomicrobia(100);c__Verruco-5(100);o__WCHB1-41(100);f__RFP12(100);f__RFP12_unclassified(100);f__RFP12_unclassified(100);	Otu01377	1	0	0	0	1	0	0	0	1	2	0	1	1	0	1	0	1	1	0	1	1	3	1	0	0	0	0	0	0	1	0	0	0	1	3	2	1	1	0	0	2	0	3	0	2	0	0	0
k__Bacteria(100);p__Firmicutes(100);c__Clostridia(100);o__Clostridiales(100);o__Clostridiales_unclassified(100);o__Clostridiales_unclassified(100);o__Clostridiales_unclassified(100);	Otu01378	0	1	1	2	1	1	0	0	1	1	1	1	0	0	1	1	2	3	0	0	0	3	3	2	0	0	0	0	0	0	0	0	1	0	4	0	0	0	0	0	1	1	0	0	0	0	1	0
k__Bacteria(100);p__Firmicutes(100);c__Clostridia(100);o__Clostridiales(100);o__Clostridiales_unclassified(53);o__Clostridiales_unclassified(53);o__Clostridiales_unclassified(53);	Otu01379	0	1	0	0	0	1	1	0	0	2	1	0	0	0	2	0	0	0	1	2	2	2	0	1	0	0	0	0	0	4	1	0	1	0	2	0	0	0	0	0	0	0	0	1	1	0	0	0
k__Bacteria(100);p__Bacteroidetes(100);c__Bacteroidia(100);o__Bacteroidales(100);f__Prevotellaceae(100);g__Prevotella(100);g__Prevotella_unclassified(100);	Otu01380	2	1	2	1	1	1	3	1	2	0	1	0	1	0	1	2	0	0	0	0	0	0	0	0	0	0	0	0	0	0	1	1	1	0	0	0	0	0	0	0	0	0	0	0	0	0	0	0
k__Bacteria(100);p__Bacteroidetes(100);c__Bacteroidia(100);o__Bacteroidales(100);f__Prevotellaceae(98);g__Prevotella(98);g__Prevotella_unclassified(98);	Otu01381	2	2	0	2	2	0	0	0	3	1	4	0	2	2	0	4	3	0	0	0	1	3	3	0	0	0	0	0	0	0	0	0	0	1	0	0	0	0	0	0	0	1	0	0	0	0	0	0
[truncated: 7,332 more rows]
[truncated: 5,000 more columns]

## Sheet: Table S4
#SampleID	Barcode sequence	Linker Primer Sequence	Reverse Linker Primer Sequence	Description
[truncated: 77 more rows]

## Sheet: Table S5
EQ.V2.10-PRE.EQ.D0.Z.10	Among	Within	Total
[truncated: 3,054 more rows]
[truncated: 27 more columns]

## Sheet: Figures S1A, S1B, S1C
	Treatment																																								Equilibration
[truncated: 399 more rows]
[truncated: 5,000 more columns]

[truncated: 1 more sheets: Figure S2]
